# Supplementary material for: Deep Transcriptomics Reveals Cell-Specific Isoforms of Pan-Neuronal Genes
Source: bioRxiv. 2024 May 20:2024.05.16.594572. Preprint. [Version 1] doi: 10.1101/2024.05.16.594572 (PMC11142100; doi:10.1101/2024.05.16.594572)
Supplement: Supplement 2 [file media-2.xlsx]

## Sheet: A3S
	ADL	AFD	AIM	AIN	AIY	ASEL	ASER	ASG	ASI	ASK	AVA	AVE	AVG	AVH	AVK	AVL	AVM	AWA	AWB	AWC	BAG	CAN	DA	DD	DVC	I5	IL1	IL2	LUA	NSM	OLL	OLQ	PHA	PVC	PVD	PVM	RIA	RIC	RIM	RIS	RMD	SMB	SMD	VB	VC	VD
tom-1 I_+_5552741_5552878_5554739	-0.834785	25.4104	-1.11771	0	0	0	-0.82561	-0.857135	0	-1.91761	-0.834527	-1.32064	0	-1.06906	-0.221	0	0	-0.61056	0	1.36359	-0.84536	1.68887	-1.24639	0	-1.06531	-0.80031	-0.868593	-0.69331	0	0	0.47822	-0.818793	-0.80446	-0.796	-0.86786	-0.84641	-0.647993	-0.88136	-0.83981	-0.848893	-1.56886	-1.64949	-0.759135	-0.87661	-0.777127	-0.83041
rab-3 II_-_5724730_5726805_5727608	21.6905	-0.6077	-0.6077	0	0	-0.6077	-0.6077	-0.6077	0	-0.6077	-0.6077	-0.6077	0	-0.6077	-0.6077	0	-0.6077	-0.6077	0	-0.6077	-0.6077	-0.6077	-0.6077	-0.6077	-0.6077	-0.6077	-0.6077	-0.6077	-0.6077	-0.6077	-0.6077	-0.6077	-0.4296	-0.6077	-0.6077	0	-0.6077	-0.6077	-0.6077	0	-0.6077	-0.6077	-0.6077	-0.6077	0	-0.599075
Y17G7B.21 II_-_11976221_11976918_11977096	-0.464475	-0.45997	-0.4521	-0.454667	-0.390683	-0.475983	-0.478925	-0.4647	0	-0.47265	-0.474067	-0.477183	-0.449317	-0.44815	-0.468725	-0.357517	-0.48265	-0.46235	-0.48265	20.3923	-0.43415	-0.43485	-0.472775	-0.470875	-0.471275	-0.473925	-0.478083	-0.4562	-0.47225	-0.462417	-0.47645	-0.474883	-0.474725	-0.47765	-0.48265	-0.48265	-0.425533	-0.4726	-0.455325	-0.48265	-0.47183	-0.47641	-0.48265	-0.4771	-0.4655	-0.470125
pkc-2 X_+_9383091_9383464_9385572	7.64569	-11.4154	0.555545	-0.169505	0	-2.21805	-2.94048	0	0	-2.24573	0	-7.76667	19.8086	7.30169	-5.34203	-5.30776	6.32684	-1.18093	0	0	0	2.86659	9.78002	-8.90962	11.8069	5.86417	2.79056	-4.49115	1.31507	-0.616433	1.11067	1.70479	0.405345	2.82217	-8.33636	5.45919	1.11053	-2.87315	-8.80799	0	-8.42128	-0.567745	-9.27684	6.58345	0	-4.37083
par-3 III_+_5673380_5674015_5674719	-0.641125	-1.01458	-1.12005	0	0	0	-1.1843	0	0	-1.1843	-0.719458	0	-1.1843	-1.1349	0	0	-1.10097	-1.10315	0	-1.1237	0	-0.649642	0	0	-0.670525	-1.03065	-1.02397	18.7145	-1.13055	0	-1.0649	-1.05703	-1.01485	-1.07114	0	0	-0.610525	0	-1.0435	-1.07903	-1.0969	0	-1.10265	0	0	6.44221
rga-9 II_+_15270973_15273041_15274378	0.786785	16.6117	-4.69844	-2.35827	0.249533	4.21665	9.19427	16.1938	0.599643	8.07472	-5.19502	-1.65736	-2.46368	-4.01786	-2.85956	-4.08716	-5.60337	8.18382	0	14.542	0.85385	-1.31485	-2.78802	-5.18332	-2.55553	-4.59882	-3.07482	-5.58807	0	-4.52024	3.77246	-1.39356	3.60729	-2.54603	0	-3.32961	-2.31852	-5.2454	14.3126	0.345192	-2.91228	-6.15009	-3.21266	-3.74367	-2.69154	-5.43666
F22G12.5 I_+_13167566_13168320_13168326	-0.765358	-4.84024	0	0	0	0	-1.54156	-1.92024	0	-2.10923	-0.516908	-1.62321	-0.529375	-1.07951	-1.89715	-3.39926	-0.833775	-1.63844	-1.60821	0.423245	-3.18074	-0.489908	0.517	0.679862	-2.65434	5.87231	-0.581392	-1.40925	16.517	0.431353	3.65418	2.92328	8.18625	5.41695	0	0	3.79439	-4.37601	-3.23419	0	-2.07975	-1.85918	-0.503275	-2.68951	-0.759375	-0.296483
F35A5.8 X_-_3800691_3801234_3801363	-0.950867	3.60053	0.207285	0	-0.890708	0	-1.01273	4.28752	0	-0.073	-1.78117	-1.81897	-3.18808	1.56695	-1.25112	8.12518	-4.52945	2.28313	0	4.901	0.265575	2.63992	-4.91387	-5.56977	13.2829	-0.79165	-3.95	-0.529075	-1.37592	0	-1.54699	-0.877108	0.060975	-2.53716	-1.64668	-1.65114	-3.1474	3.77413	-1.15386	4.76639	-5.97728	-2.41876	-3.65698	-4.11748	16.4182	-4.82252
ego-2 I_-_11411568_11411628_11412991	10.9798	0	-0.7692	0	-0.7692	0	0	-0.61085	0	16.1834	-0.702533	-0.7692	-0.7692	-0.7353	-0.6691	-0.7692	-0.7692	-0.7067	-0.7692	-0.7504	-0.7692	-0.7692	-0.6891	-0.7692	-0.72585	-0.7692	-0.7692	-0.7692	-0.7692	0	-0.7692	-0.7692	-0.3994	-0.76356	-0.317875	-0.451325	-0.7692	-0.7692	-0.7192	-0.7692	-0.7362	-0.7492	-0.757	-0.7104	-0.6535	-0.701
F28D9.4 I_-_11168771_11174748_11175026	-1.17661	0	-1.28093	1.74024	0	8.88595	15.8184	-1.31926	0	0	-2.84569	-1.02188	-3.95834	-1.40063	0	9.21288	-1.91502	0	-0.55149	3.84125	0	-0.583883	-2.99539	-0.97605	-0.847283	-0.998033	-1.05715	-0.19575	1.29268	-0.613483	-1.68818	-1.05935	0	-2.46526	-0.501533	0	-1.59747	0	-1.16791	-1.13908	-1.33124	-1.88755	-1.44121	-3.70714	4.29716	-3.36572
K04H4.2 III_-_9350589_9351181_9351239	0	0	-0.8292	0	0	-0.8692	-1.07912	0	0	0	0	0	0	15.6674	0	0	0	0	0	-0.791325	0	-0.7306	-0.8567	-0.44935	-0.8692	-0.780625	-0.851667	0	0	0	-0.851	-0.820733	-0.826425	-0.8222	-0.8692	-0.8692	0	0	0	0	-0.85382	0	-0.8089	0	0	-0.83895
dnj-5 II_-_6854143_6854149_6854192	-1.12787	0	0	-0.629542	0	0	0	-1.87591	0	-0.46405	0	0	-1.43331	-0.529275	-0.5774	-1.68992	-0.600808	-1.12078	0	-0.64095	0	1.09404	0	-0.415325	-1.86831	15.3756	-1.16742	-1.43199	0	0	5.46225	0	0	2.5621	-1.57621	-0.749775	0	0	-1.67952	0	-0.997695	-1.18349	-1.00257	-0.583125	0	-1.14871
imb-1 I_-_4921444_4921450_4921996	-1.4178	0	1.349	0	0	-0.446333	-1.1326	-2.77917	0	-1.45405	0	-3.02584	0	-1.7151	-1.20775	-2.84454	-1.2012	-1.37695	0	-0.88685	-1.36315	-0.8841	2.71433	-1.11153	-1.82723	0.2077	-2.26618	-0.97605	15.0377	0	9.28054	0	0	8.52318	0	0	-0.224875	-1.76097	-1.26937	0	0.50509	-2.28023	-1.41542	-0.89925	-2.17568	0.324678
glb-19 IV_-_10642935_10642993_10643482	0	0	0	-0.659292	-0.678925	0	0	-0.3653	0	14.63	0	0	-0.653392	0	-0.678925	-0.618325	-0.678925	-0.4161	0	0	-0.65115	0	0	-0.674575	-1.63843	-0.27625	-0.668158	-0.676675	-0.678925	0	-0.678925	-0.678925	0.49	-0.634965	0	0	0	-0.428925	0	0	-0.652265	-0.678925	-0.674825	0	0	-0.678925
cpna-1 II_+_4188966_4192006_4204829	0	0	0	0	0	0	0	0	-1.22585	0	0	0	0	-0.57585	-2.30797	0	0	0	-1.32295	-1.1719	0.53175	-2.21163	-0.569392	-2.76852	-1.30455	-0.548075	0.489792	0	0	-1.37515	1.13296	-0.752517	-1.1025	-1.09535	-1.40295	0.493425	0	0	-0.60415	0	-0.94827	6.45072	14.3416	0	0	-2.15272
sftd-3 II_-_8962711_8962717_8963881	-0.5349	0	0	0	0	0	-0.603175	-0.5615	0	-0.5615	-0.959275	0	0	-0.510325	-0.503175	-0.603175	-0.547608	0	0	-0.5819	0	-0.914808	0	0	-0.894325	0	-0.959275	-0.959275	13.6165	0	1.72579	0	-0.41135	-0.489175	-0.603175	0	0	-0.540675	-0.603175	0	-0.485295	-0.510015	-0.489275	-0.496025	-0.580442	-0.4395
klc-2 V_-_5576694_5577261_5577886	8.38009	5.97684	-1.5166	0.06027	5.11201	0	0	1.77937	0	4.98077	-6.08482	-0.893725	-0.246992	-4.88452	-8.85629	-11.1507	-6.88422	0.612948	2.14508	13.2003	-2.77552	4.21075	-4.3389	-0.513233	-2.49898	2.88554	-2.69025	1.70564	0	-1.07132	3.57618	4.71604	4.38141	2.40954	-1.92439	-0.892225	-1.30239	-1.38361	-2.00274	0.377733	-5.33659	-6.243	1.54755	-3.96655	9.90786	-0.508402
epg-6 III_-_10597126_10597132_10598045	-0.981617	-1.42327	0	0	0	-0.938267	-0.998867	-0.924717	0	-0.504492	0	-0.498533	0	-0.724567	-0.769717	-0.938267	-0.9368	-0.830367	-0.446167	-1.44907	-0.998867	-0.4271	0	0	-0.858617	0	-0.998867	-0.932217	0	0	0.9126	13.1675	0	0	-0.546167	0	-0.348533	-0.943817	-0.419542	0	-0.824907	-0.925387	0	-0.429192	-0.834	7.77186
spat-2 III_+_11056276_11057276_11057282	-0.819275	-1.08691	-0.229333	0	0	0	0.180367	-2.03507	0	-0.414425	-0.208033	-1.56407	0	-0.771125	-0.7727	-1.47114	-0.861825	-1.065	-1.85305	0	-1.70037	-1.96571	0	-0.4446	-2.23425	3.56215	-0.459617	-1.1622	0	1.05425	13.1363	1.46339	3.59942	2.25501	-0.56195	-0.802725	0.492542	-0.876875	-0.41845	0.300758	-0.863257	-0.40635	-0.2976	0	-0.426867	-0.27145
unc-49 III_+_10524325_10524872_10527968	-1.07705	0	-0.434855	0	0	-1.07705	-1.07705	0	0	0	-1.01038	0	0	-0.50323	-0.710397	0	-1.07705	-0.62538	0	-0.51518	0	-0.521213	-0.877747	0	-0.785397	-0.434905	-0.57678	0	0	0	-0.41168	-0.457313	-0.41053	-0.48296	0	-0.61643	2.99392	-0.467005	0	0	13.0359	-0.937207	0	-0.943097	0	0
ekl-4 I_+_14474931_14476343_14476349	-0.595	-0.56795	-1.01882	0	0	0	0	-3.45762	0	-2.03412	0	-2.93279	0	-1.04602	-0.924117	-2.59946	0	-0.58985	0	0	-1.27352	4.11303	0	0	-0.39005	1.50436	0	-0.641425	0	0	12.8805	1.99798	1.82358	0	-0.84175	0	0	-0.68915	0	0	-0.978437	-0.911757	-0.583875	0	0	-0.2438
rskn-1 I_-_8574339_8574345_8574431	-0.812075	-0.43369	-0.39845	-0.7687	0	0	-0.433425	-0.845725	0	-0.46085	-0.371517	-0.47915	0	-0.428925	-0.736625	-0.82845	-0.80115	1.65426	0	0	-0.85115	-0.47915	2.16013	-0.522825	-1.39832	0.21845	-0.85115	-0.45965	0	0.687353	12.8362	0.44575	0	0.137915	-0.4125	-0.47915	-0.334033	-0.43365	-0.4067	0	-1.0747	-0.72899	-0.779825	-0.4393	0	-0.69024
npp-3 II_-_11873599_11873608_11873752	-1.0728	-2.95987	0	0	0	0	0	-3.50435	0	-4.52967	0	0	0	-2.01562	-0.5385	-2.81323	-0.256667	-0.63085	-1.74202	-0.707625	-1.23595	-0.422133	0	0.629308	-1.87825	0.29715	-3.62938	-2.00612	0	12.6767	8.12851	3.00157	2.7851	2.5683	6.65947	0	0	0	-1.74752	0	-0.5813	0	-0.8476	0	-3.21881	-0.4078
gei-17 I_-_9101233_9101672_9101836	0	0.10054	0	0	0	1.83448	0.53565	-1.15684	0	-4.17077	-0.627903	-0.85737	-4.45315	-0.409795	-0.38555	-4.41565	-1.3578	-0.306295	-1.23791	1.57906	-1.7144	0.907727	0.75425	0.25118	-3.39893	3.95026	-1.33207	-0.29437	0	3.5182	12.468	2.20941	1.72031	7.97943	0	-0.546	-0.585703	-4.0195	-1.83573	0	-2.71112	-0.950515	-2.53362	0	-1.00609	2.49858
Y45G5AL.1 V_+_4144718_4144759_4144765	-0.47205	0	0	0	0	-0.55835	-0.55835	-0.461725	0	0	-0.516683	-0.55835	-0.516683	-0.491675	-0.50835	-0.55835	-0.48295	0	0	-1.10697	0	-0.48335	0	-0.47455	-1.11322	0	-0.53455	-0.522625	0	3.84177	12.3586	0	0	0	-0.55835	0	0	0	-1.11857	-0.491683	-0.898457	0	-1.09677	0	-1.07398	-1.04377
dkf-2 V_+_16767870_16768004_16768397	-0.669058	-0.843483	-0.722658	-0.742292	-0.738858	-0.349825	-0.406175	-0.682508	0	0	-0.749125	-0.379558	-0.766658	-0.689408	-0.712308	5.79577	-0.715392	0	-0.641098	-0.754908	-0.652508	-0.402692	0	-0.766658	-0.766658	0.203625	0	12.2479	0	-0.464125	-0.676758	0	-0.380575	-0.658178	0	0	-0.352558	0	-0.750358	0	0	-0.766658	-0.723058	0	0	-0.32315
Y73F8A.24 IV_-_15449196_15449208_15449265	0	0	0	0	-2.42265	0	0	-0.477375	0	0	-1.32515	-2.60782	0	-1.94453	-0.505925	-0.957533	-0.278467	-1.37535	0	-2.30365	-0.99185	-0.508933	0	0	-0.534325	11.8573	-2.42265	-1.1622	5.34722	0	2.9374	0	4.36201	0	0	0	-0.454067	-0.565475	-0.522425	0	-0.43518	-2.12065	-1.98927	0	0	1.4015
sup-26 III_-_4279259_4279473_4280116	-0.447462	5.99755	1.69228	4.42111	7.83728	4.47301	11.6178	7.41442	2.09182	0.313017	0	0	0	-0.325112	6.04912	0.978077	-6.58801	6.13712	3.09287	2.68102	-1.55863	-3.80211	0.47246	-5.25314	3.26662	0.68986	-6.21197	-5.70881	-2.50639	-1.997	-1.95551	-2.65937	0.145763	-4.0031	-1.01218	-0.949842	-5.15059	1.89618	6.4909	0	-4.26807	-5.5587	-3.93604	-1.78716	-6.68	-5.39914
mex-3 I_+_129124_129165_129174	-3.88518	2.39621	1.3622	2.15728	0	-1.63435	0	3.24059	0	0	-9.6998	-14.319	5.56498	-9.86325	-0.596475	0	-0.166492	3.62302	0	-6.89589	-0.5991	0.169175	9.7489	2.76737	1.77644	6.01316	-8.3191	-3.89201	7.23782	8.14021	11.5891	2.3777	3.93177	1.9936	0	0	4.37128	2.0462	-1.81478	0.8788	-4.29247	0	-10.3132	6.12447	-9.9655	-1.25361
frm-1 I_-_14878993_14880846_14881050	-2.4279	-2.08846	-2.23545	-1.70529	0	-2.01566	0	0	-3.26553	0	4.40299	-2.39461	8.27354	0	0	11.5818	0	-2.21336	-0.833877	0	-1.81691	0	0	0	0	-1.45183	0	-4.23116	-2.61078	0	0	0	0	0	-1.14338	0	-2.06313	0	0	-0.998147	0	5.99517	-0.85583	6.7718	-2.67401	0
Y76B12C.6 IV_+_1989466_1990548_1990557	-1.57846	0	0	-3.48834	0	0	-1.31351	0	0	0	0	1.1618	0	-0.581058	0	-0.456358	-2.74671	-2.77982	0	-1.80616	-0.523025	-0.841858	0	0	-1.07418	2.15809	-1.28969	0	0	11.5692	5.75596	0	5.24518	1.33733	0	0	0	-3.74991	-0.685308	0	-1.20679	-2.29254	-0.637633	0	0	-0.176225
rgr-1 III_+_9400335_9403073_9403079	-1.28413	0	-1.40068	0	0	0	0	-0.6333	0	-0.64125	0	0	0	-1.30698	0	0	-1.45078	-0.595425	0	0	0	-0.657917	0	-0.622425	-1.45078	0	0	-0.651975	11.5286	6.51923	0	0	0	0	0	0	0	0	-1.36948	0	-1.42118	-0.50911	-1.30413	-0.74125	-1.43575	-0.571275
zfp-1 III_+_8794143_8794222_8798396	0	0	-0.5638	-0.4939	-0.910708	0	0	0	0	0	-0.6269	0	-0.173575	0	-0.6617	-0.662367	-0.5995	0	0	0	0	0	0	0	0.201167	-0.538575	0	0	0	0	-0.6712	-0.697133	-0.601025	-0.65834	0	0	-0.130425	-0.61955	-0.659975	0	-0.897375	0	-0.5355	-0.937375	11.4378	0
panl-3 III_+_9819946_9820158_9820164	-1.36049	-0.43744	0	0	0	0	-1.47949	-1.08307	0	-0.867867	0	-1.15807	-1.15807	0	-0.40215	-1.47949	-0.4941	0	0	0	-0.5441	0	1.79421	-0.4327	-1.41219	0	-0.636133	-1.31679	0.396275	0	11.313	5.05964	0	0	-0.991967	0	-0.776667	-0.881625	0	0	-1.32845	-0.45356	-0.435	-0.5203	0	1.08663
egl-27 II_+_6846487_6846529_6846535	-0.890033	0	-0.559425	-0.280692	0	0	0	-0.379808	0	-0.939733	0.790445	0	0	-0.10715	-0.398	0	-1.48033	-0.871033	0	0	-1.16363	0	0.228675	-0.822733	-0.699258	-0.058175	-0.583333	-2.37579	0	0	0.716775	5.30721	-0.469325	-0.045605	11.2759	0	0	-2.04467	-0.843333	0	-1.06834	0	-0.850983	0	-0.510083	-0.877483
mdt-17 V_-_20254992_20255001_20256306	-1.09871	-2.856	0	-1.63339	0	0	-4.71672	0.15845	0	-0.765908	-1.15171	-1.21996	-0.418575	-0.658875	-1.24053	-2.06782	-0.904158	-1.16486	-0.113755	-0.172025	-1.12143	-1.17386	1.84432	-0.656608	-1.02206	11.2607	-1.39486	-0.384425	0	1.67139	7.29971	8.08056	0.837757	1.3148	0	0	-0.277958	-0.41175	-1.21226	0	-0.569905	-0.801888	-1.03606	0	-2.64861	0.426942
saps-1 II_+_11298215_11298255_11298261	-2.03601	0	-0.497125	-0.533233	0	0	-0.90415	-2.03601	0	0	0	0	0	-0.74735	-0.5617	-0.90415	-0.4942	0	0	-0.495925	0	0	0	2.62276	-0.8463	0	-0.90415	-0.547	0.99835	10.9987	0.6243	0.641067	0	0	0	0	-0.4998	0	-0.552875	0	-0.486	-0.75963	-0.78945	0	-0.77455	-0.51555
let-363 I_+_5260379_5260422_5260434	-1.40719	0	0	0	0	0	-0.7057	-1.80073	0	-1.26184	0	0	-1.17847	-1.60553	0	-1.34517	-1.17847	-1.06392	-1.34517	0	0	-1.18497	0	0	-1.31772	7.32025	-1.0093	-1.68963	0	2.52643	10.9002	2.99603	0	0	-0.8664	0	0	-0.96385	-0.8704	0	-1.27851	-0.8349	0	0	0	-0.8351
sel-10 V_+_13819587_13819628_13819634	-0.84715	-1.45399	0	0	0	0	-0.9229	-1.16099	0	-1.6219	-0.545017	0	0	0	-0.9154	-1.61	-1.40053	-0.33105	-1.39567	-1.43929	-1.03205	-0.3085	0	-0.75745	0	8.15076	0	-1.11742	0	0	10.8738	0	0	2.31851	-1.13205	0	0	0	-0.322375	0	-0.78941	-0.83181	-1.2531	0	-0.656117	0.501058
K04H4.2 III_-_9351366_9353474_9353525	0	-0.990725	-0.948825	0	0	-0.615342	0	0	0	0	0	-0.990725	0	10.8151	-0.35685	0	0	-0.712925	0	6.25789	0	-0.839525	-0.899675	-0.865725	-0.35685	-0.970725	-0.344017	0	0	0	-0.990725	-0.990725	-0.976875	-0.968725	0	0	0	0	-0.919275	0	-0.567215	0	-0.990725	-0.957375	0	-0.819475
C39F7.1 V_+_1260569_1261812_1261818	0	0	-0.625183	0	0	0	0	0	0	0	-0.69125	0	0	-0.680308	0	0	-0.6308	0	0	0	0	10.7985	0	0	-0.591533	0	-0.600733	-0.318758	0	0	-0.623933	-0.502467	0	-0.577773	0	0	-0.61355	-0.600308	-0.330608	0	-0.628173	0	-1.39803	-0.611508	0	-0.773558
farl-11 II_-_7104924_7104930_7104969	-1.70208	0	0	0	0	-0.378958	0	-3.17967	0	-2.25144	0	-2.31098	-3.17967	-1.89853	-0.30605	-3.08767	0	-0.762875	0	0	0	1.46548	0.28815	-0.490575	-2.09906	6.04692	-3.46782	-3.04627	10.7733	0	7.11899	5.58821	0	3.39568	-3.04942	0	-0.469017	0	-1.80668	0	-1.22192	-0.51389	1.79087	0	0	-1.24499
ufd-3 II_+_9941319_9941365_9941371	-2.51552	-0.28623	0	-0.413158	0	0	-0.591325	-2.45406	0	-5.60126	-1.12709	-0.509392	0	-5.41468	0	-6.8361	0.784042	-0.457875	0	-0.90165	0	-0.125358	3.63957	-0.4134	-2.48162	3.1738	0	-2.32395	10.7453	0.845608	3.81461	1.89803	1.36922	3.38207	0	0	-0.0961833	0	-0.500725	3.16518	-0.999128	-0.500185	0.484725	0.845692	-0.193525	0.594567
Y97E10AR.6 V_-_8012739_8012745_8012848	-2.78606	-0.391475	0	0	0	0	-3.53121	-2.91886	0	0	-2.20729	-2.29516	0	-1.22451	-0.4171	-3.24561	-1.99033	-0.981775	0	-2.88466	-0.533	0	0	0.487767	-2.68751	4.88573	-0.5043	-0.369275	8.05485	2.98553	10.5847	5.08362	4.20285	0.57	-2.54516	0	2.1521	0	-0.853525	0	-2.5081	-1.4928	1.8941	0	-2.60853	-1.92503
nlp-6 X_+_17663466_17663598_17664072	-1.33605	-15.6458	0.493592	0	0	0.439147	3.71425	0	0	-0.00535333	0.13868	-1.605	2.36532	0.259947	-0.473383	10.5193	3.09866	-3.1679	-4.57158	3.97615	0.464055	2.17498	-0.579748	0.621947	-3.16941	-5.57515	-3.94985	0.574022	0.55758	-0.91872	-2.39818	2.17365	0.346192	-1.04613	-2.78026	-0.408983	1.37477	0.9807	-0.280683	0.656613	0.356252	4.56013	2.01387	3.58105	0.335647	2.13578
nurf-1 II_+_14396409_14397083_14397089	-2.01505	0	-1.32157	0	0	0	0	-0.425	0	0	0	-2.15782	0	-1.71785	0	0	0	0	0	-1.71883	0	0	-0.54485	-0.595875	-1.08708	6.34131	0	-1.73585	10.512	0	2.44475	0	3.67514	0	0	0	-2.00388	-2.20545	-1.01903	0	-1.57667	0	-1.86905	0	0	-0.979375
twk-39 III_+_11801774_11802866_11802993	0	0	-0.4982	0	0	0	0	0	0	0	-1.19609	0	0	-1.26763	0	-1.27829	-1.70749	6.62087	0	0	10.3857	-0.7039	-1.73689	-1.70914	0	-1.16643	1.64944	0	0	0	0	-1.18636	0	-1.2205	0	-0.7342	0	0	0	0	0	-1.69195	0	-1.31603	0	-1.24287
odr-4 III_+_6733130_6733177_6733183	-0.887133	0	0	0	0	-0.506717	-0.995508	-0.979908	0	-0.435	0	0	0	-0.4151	-0.477875	-0.847475	-0.709275	-0.640275	-0.847475	-0.844758	0	0.00705833	0	0	-0.731475	3.71129	-0.500283	-0.224175	0	0	10.3326	0	-0.695425	0	0	0	-0.229183	0	-0.732875	0	-0.602475	-0.661715	-0.686875	0	0	-0.399925
tdp-1 II_+_8998889_8998931_8998940	-2.62901	-2.94906	0	0	0	0	-2.9445	-2.4751	0	0	-0.80442	0	0	-0.5709	-1.81015	-2.27062	-2.20598	0.02335	0	0	-0.77855	-0.799567	6.11381	-0.42785	-3.47125	10.3282	-1.24445	-2.5171	0	0	8.34042	4.10393	2.4891	2.71069	0	0	0	-3.32065	-1.27687	0	-1.92958	-0.91216	-1.63995	0	-2.12773	4.99597
mtm-3 III_-_3799863_3799875_3799916	-0.76365	-1.02697	-0.48865	-0.74795	-0.297467	0	-0.7971	-1.26582	-0.2976	-0.876725	10.3061	-1.12318	-1.12318	-0.70785	-0.72285	-0.78955	-0.287733	-0.242775	-0.42951	-0.20915	-0.296775	-0.48075	0.31555	-0.67365	-0.84865	4.41045	-1.11147	-1.07317	0.82226	0	5.088	0.115075	0.59061	0	0	-0.3231	-0.6362	-0.51085	-0.285825	-0.293233	-0.74661	-0.71655	-0.2624	-0.26785	-0.25965	-0.6636
F56C9.10 III_-_7333422_7333431_7333606	-0.408175	-0.945123	0	0	0	0	0	-2.52452	0	-0.852033	0	0	1.28715	-1.29061	-0.43045	0	-1.46029	-0.896683	-0.930983	-2.56214	-1.11098	-1.40843	0	0.179575	-2.35479	2.51208	0	-1.47966	0	0.92878	10.277	7.16954	1.80011	0.52148	-0.5207	0	0.265558	0	-0.816433	0	-1.55373	-0.846103	-0.859083	-1.48106	0	-0.209283
let-49 I_+_14820514_14820635_14820641	-1.44454	0	0	-0.713483	0	0	0	-1.49659	0	0	0	0	0	-0.670167	-1.05887	0	-1.03492	-1.06262	0	-1.50499	0	0	0	0	-1.16467	0	-1.17065	0	0	10.2766	4.80128	0	1.14794	0	0	0	0	0	-0.658442	0	-1.28052	-0.579647	-0.986967	0	-1.39877	0
gen-1 III_-_6247302_6247311_6247355	-0.502	-0.4875	2.50252	0	0	0	0	-0.98525	0	-1.21705	0	0	0	-0.92135	-0.98765	-1.08003	-0.543067	-0.604175	0	0	0	-0.916167	0	0	-0.56105	0	0	0	0	0	10.2507	0	-0.414875	0	0	-0.6875	0	0	-0.58165	0	-0.54774	0	-0.4318	0	-0.508683	-0.77565
rme-4 X_-_10375015_10375184_10375268	-0.619175	0	10.2341	0	0	0	0	0	0	-0.619175	0	0	0	0	0	0	-0.575775	-0.513125	0	0	0	-0.619175	-0.522125	-0.619175	-0.537925	0	-0.545108	-0.594675	0	0	0	0	-0.588175	-0.507815	0	0	0	0	-0.5775	0	-0.603795	0	-0.5132	-0.487925	-0.612758	-0.5775
fipp-1 V_+_4372893_4372935_4372950	-0.527508	0	0	0	0	0	0	0	0	0	0	-3.28005	0	0	0	-0.519717	-1.15443	-1.8464	0	-1.41915	0	0.297033	0.5081	0.0102667	-1.55187	1.4373	-2.00485	-0.613908	-0.441583	7.48225	2.67988	-0.483167	-0.429933	-0.401173	0	-0.621283	10.173	0	-1.1952	0	-3.67626	0	-1.06195	0	0	-1.3594
bet-1 I_-_4526703_4526712_4527740	-2.00791	-1.49455	0	-0.64955	0	0	-0.997833	-1.14498	0	-0.647233	0	-0.5156	0	0	-0.3547	-0.473933	-1.0957	0	0	0	0	0.804	0	-1.05408	-1.16998	0	-2.00791	0	0	10.1463	7.14471	0	1.14665	0	-0.5156	0	-1.1081	0	-0.4152	0	-1.09159	-0.564913	-0.592008	0	0	-1.34033
C26F1.1 V_+_7785892_7785993_7786802	0	0	1.85908	0	-0.70385	-0.70385	0	0	0	0	0	-0.70385	0	0	-1.79685	0	0	10.0659	0	-1.06092	0	-2.0052	-1.13617	-1.76355	-0.417525	0	-0.648283	0	0	0	0.40004	0	-0.481125	-0.50651	0	0	-0.552	-0.70385	0	0	-0.87888	0	0	2.33893	0	-0.601525
unc-40 I_-_5685211_5685584_5685674	-0.300133	-0.300133	-0.300133	-0.291367	0	0	-0.277408	-0.268883	0	-0.300133	-0.258467	-0.300133	-0.300133	-0.281383	-0.285433	-0.300133	9.97666	-0.300133	0	-0.292708	-0.300133	0	0	-0.272358	-0.300133	-0.274408	-0.300133	-0.250133	0	-0.300133	-0.293383	-0.256067	-0.267758	-0.285613	-0.300133	0	-0.242833	-0.281883	-0.300133	0	-0.273213	-0.267113	-0.279308	-0.300133	0	-0.274933
C30D11.5 III_+_2957454_2958225_2958231	-0.294403	-0.24374	-0.351175	0	0	0	-1.97188	-1.25539	0	-0.94997	-1.31555	-1.07412	-2.10697	-0.898145	-0.477808	-1.23022	-0.94772	-0.850895	0	-1.71763	-1.10755	0.983812	1.41219	-0.288425	-0.91967	9.93791	-1.05052	-0.3115	0	1.54718	8.95001	1.99478	0.662092	5.94091	-2.83868	0	1.36373	-4.26474	-0.377653	0	-0.544707	-2.36794	-0.760353	0.477317	-2.25457	-0.498003
B0511.12 I_-_10664409_10664487_10665747	0	5.05175	-1.24775	0	0	0	0	8.15755	0	9.82726	0	0	0	-0.3712	0	2.20035	6.06861	-0.698675	0	-2.91005	0	-2.51795	0	-3.04921	1.40292	-8.73577	1.10637	1.0566	0	-2.69056	-7.93375	-7.24281	-4.01739	-2.84132	6.46023	0.82835	0	3.32632	1.39987	0	2.49552	-0.43942	1.768	0	-6.39071	-0.063125
bet-1 I_-_4529135_4529141_4529870	-1.07015	2.28746	0	0	0	0	-2.39267	-2.27582	0	-0.83095	0	-1.07627	0	-0.4568	0	-1.96245	-1.9313	-1.28265	0	-0.192525	-1.39453	-1.15535	0	0	-1.0814	2.6987	0	-1.76942	9.73973	0	7.41135	0	1.93553	1.50968	0	0	-0.695733	0	-0.89605	0	-1.81163	0	-1.36255	-0.55575	0	-1.38845
npp-10 III_-_6019037_6019043_6019084	0.0536667	-1.53654	0	0	0	0	-3.62048	-1.34908	0	-3.00191	-0.97275	-2.87289	5.23197	-3.78437	0	-4.88023	-0.0425333	0.458017	0	-3.48684	-2.05048	1.7275	0	0.249608	-3.08221	4.11247	-5.11442	-0.952325	6.75337	6.32671	9.72654	3.00206	3.07639	1.14777	1.6822	0	0.334167	-0.326092	-3.31686	0	-0.505483	0	-1.43184	0.836333	-2.55633	0.164917
mak-2 IV_+_885421_886440_886494	2.33806	9.65343	4.19693	5.33218	0	0.7038	4.39556	2.70892	0	2.25884	3.75503	8.40595	0	1.36988	-10.7734	-20.0928	4.11912	4.52901	0	2.30085	5.40128	-15.943	-2.28068	-3.13268	1.77206	0	-0.394327	2.87188	0	-11.894	-3.03697	0	-1.77764	0.52262	2.47377	0	-1.66561	0	3.96864	-14.3325	1.64069	7.3136	4.43283	0	8.31368	-9.45503
lev-11 I_-_14624420_14624661_14624954	5.75583	3.72255	0	-7.10493	0	-7.08049	-8.75456	-2.26235	1.47505	0	-5.21019	-6.36433	6.15519	-11.5027	0	-8.87819	-5.23545	1.92952	1.84344	2.37124	1.12755	5.37512	0.88465	5.43227	-1.54129	3.44205	3.81014	0	6.70366	0.948317	3.23266	6.93295	3.58499	6.28813	0.408425	0	0.331813	1.05128	-10.8871	9.53029	-5.62121	-4.52992	0	-1.95635	0	4.59188
clr-1 II_+_5466547_5466593_5466599	0	0	-0.55985	0	0	0	0	0	0	0	0	-0.6227	-0.224827	-1.68163	0	-1.22776	-0.616767	0	0	0	0	-0.6091	0	0	-0.6031	0	-0.656533	-0.96541	0	1.98924	9.45272	0	0	1.85561	-1.05666	0	-0.539167	0	-1.55196	0	-1.40412	-0.58638	-0.3916	0	0	0
ifg-1 II_+_8217302_8217343_8217355	-0.9059	0	-0.40955	0	0	0	0	-0.37535	0	-0.7594	0.31415	0	0	-2.02581	-1.93918	-0.411267	-0.8005	0	0	-1.01458	0	-0.470667	0.2355	2.69816	-2.10053	1.33519	-0.961075	0	0	4.65988	-0.42265	-0.330067	-0.90515	-0.39352	9.35383	1.38339	0.916237	-0.397775	-3.08628	0	-1.02209	-2.03732	-1.0589	0	0	0.931228
egl-10 V_-_12454649_12456018_12456496	0.711885	1.78253	0.14771	0	0	0	9.34541	0	0	0	-0.423675	-3.72432	1.25763	0.005635	0.708035	1.14103	0	-0.4517	0	-0.712375	-2.23623	0	0	0	0	-0.47315	0.628633	-1.86805	0	-1.1745	0	0	-0.496875	-0.380665	-0.439375	0.769085	-0.493758	-0.639725	-0.778875	0	0	-1.75104	0	0	-0.453275	0
dhhc-4 III_-_9865519_9865671_9865757	0	-0.320245	0.62115	0	0	0	0.96175	0	0	8.11452	0.343442	2.60684	0	0	0.16315	0	-2.18195	2.38804	0	0	0	-0.494558	-0.94885	-0.9688	0	-0.99885	-2.02648	-1.10109	0	0	0	-0.920017	-1.89882	-3.44124	0	-1.21205	-0.367158	0	9.27217	0	-1.43798	-0.67263	-0.54445	-0.93275	-2.97139	-1.03175
T22D1.3 IV_+_6916175_6916571_6916850	0	0	-0.541325	0	0	0	0	7.30513	0	0	-0.591192	0	0	-0.641375	-0.660625	-0.660625	-0.325058	9.15963	0	0	0	-0.660625	-0.660625	-0.620425	-0.586525	-0.660625	0	-0.660625	0	-0.660625	-0.642125	-0.645092	-0.511675	-0.616305	0	0	-0.623592	-0.574675	-0.547725	-0.660625	-0.620545	-0.660625	-0.544075	-0.660625	-0.660625	-0.566175
wdr-48 III_+_4581362_4581403_4581412	-0.66085	0	-0.67085	0	0	0	0	0	0	0	0	0	0	-0.640775	0	-0.752517	0	-0.7421	0	0	0	-0.74495	0	0	-1.39165	0	0	-1.42915	0	2.2161	9.15958	-0.752517	0	0	0	0	0	0	-0.752525	0	-1.25165	0	-0.5062	0	0	-1.07995
atx-2 III_+_10467254_10467302_10467310	0	-1.05329	0.322675	-1.68908	0	0	-2.30833	-4.10389	0	-3.91902	1.64532	-2.13485	0	-0.077075	-0.094325	-1.05762	-1.81303	-0.44671	-0.68113	-0.5469	-2.51195	-1.20255	3.64553	0	-2.62628	5.07572	1.81369	-1.07208	0.933175	4.42397	9.12547	1.25371	2.87195	4.76449	-1.63322	2.35613	-0.05095	-0.2346	-2.06645	0	-1.95529	-3.11984	-0.84145	0	-2.02364	1.03174
ncx-2 V_+_5306210_5306517_5306526	0	3.87853	-2.25034	0	0	-0.4142	4.38957	7.83002	-1.438	8.16302	5.05692	-1.31556	0	2.75825	0.586533	9.09159	6.52429	-0.328233	0	-0.961733	4.8663	-5.37196	-1.40752	-2.89894	-0.426867	-5.00716	-2.36176	1.30237	-2.5103	-1.55663	-2.71432	-4.20141	-4.17736	-4.1932	0	3.52793	-0.19205	0	-0.410317	-3.36701	-2.30635	-0.637707	-3.51366	0.604637	-0.221417	-4.39596
F52G3.1 X_+_16966701_16966880_16967950	0	0	0	0	0	0.280275	0	9.0782	0.841658	0	-1.1882	-0.14729	0	0	0.21525	0.391375	-1.38655	2.65934	0	0	-0.369	-1.58424	-0.574325	-0.567575	-2.162	0	0	0	0	0	-1.08372	0	-0.46225	0	-0.664275	0	-0.539425	0	1.20394	0	0	-1.43786	-1.29242	0	0	-1.21093
glt-4 X_+_6406340_6406428_6406686	0	-0.671665	-0.5377	0	0	0	0	0	0	-0.698425	0	0	0	9.00967	0	0	-0.680692	-0.68665	0	0	0	0	0	-0.6232	0	0	-0.715758	-0.644125	0	0	-0.703325	-0.668792	-0.54785	0	0	0	0	-0.702275	-0.684525	0	-0.444685	0	0	0	0	0
sop-3 I_-_2765677_2765695_2765736	-1.19238	-1.08488	0	0	0	0	0	-1.23821	0	-2.62811	0	-1.55486	0	-1.32738	-1.26791	-1.25886	-1.41196	-1.23933	0	-1.48961	0	-1.09656	0	-0.28869	-1.15623	0	0	-2.17186	1.06428	0	8.98316	7.56085	0.74323	7.7306	0	0	-1.20561	0	-0.352765	0	-1.48305	-0.683147	-1.01876	0	0.334125	-1.26611
sup-37 V_+_8788678_8789013_8789460	0	-3.51876	0	0	0	-2.04916	-2.78273	0	0	0	0	-0.405367	0	-1.55668	-1.09463	-0.5387	-2.84118	0	-0.641225	-1.06701	-1.33962	3.99781	-0.3895	0.342512	0	0	0.753258	-1.35943	0	8.94065	0.45402	0	2.53707	8.41207	0	-1.04427	-1.09423	0	0	0	-1.81774	-1.70934	0.3438	-0.869775	0	0.33817
nra-2 I_+_9621458_9621497_9621506	-2.0699	0	0.3493	0	0	0	0	-2.32425	0	-1.31455	0	-0.254233	-0.3098	-1.30248	-0.3655	-2.33268	0	-0.287575	-2.79303	-1.34875	-1.564	-1.2422	0	-0.6982	-1.8735	7.46252	-1.404	-2.33763	1.4618	8.92344	8.83218	0	0	0	-0.4199	5.01009	0	-0.89455	-0.6548	0	-1.5274	-1.7338	-1.6579	0	0	-1.32872
T26A5.6 III_-_6449728_6449734_6449810	-1.02578	0	-0.43875	0	0	0	0	0	0	0	0	-0.5798	0	-0.5679	-0.5798	-0.5798	-0.526867	0	0	-0.5798	0	0	0.445975	0	-0.51325	0	0	-0.538125	0	0	8.92299	0	0	0	-0.5798	0	0	-0.5798	-0.5651	0	-0.51092	-0.2594	-0.42505	0	0	-0.519025
cil-1 III_-_8160507_8160514_8160555	-0.5954	-0.56434	-0.5217	0	0	0	0	0	0	-0.671	0	-0.671	0	-0.517125	0	-0.494	-0.5192	0	0	0	0	0	0	-0.51475	-0.573725	0	-0.638733	0	0	0	8.89433	0	0	0	0	0	0	-0.621	0	0	-0.48116	-0.48378	-0.4716	0	-0.555817	0
dli-1 IV_-_13097823_13097829_13097872	0.669322	-1.49605	0	0	0	-1.00057	-2.54392	-1.76072	0	-0.839675	-2.3202	0	0	-0.393925	0	-0.591825	-0.250183	-0.668775	0	0	-0.989375	-0.141883	0	-1.5128	-0.4093	4.62211	-1.22506	-1.51493	3.88277	2.61136	8.85268	1.01568	2.52751	0	0	0	0.658133	0	-0.357375	0	-1.04435	-2.26768	-0.883625	0	-2.2642	-0.36315
scd-1 X_-_12506966_12507014_12507069	-4.31645	-9.40883	0.131037	0	-1.9632	0	-4.44677	-2.83466	0	-8.7179	5.74956	0	0	-0.386938	-1.20536	-2.86727	-0.286838	-1.32117	-9.33338	0.996645	0.75972	8.77484	1.49527	4.60392	-1.65919	5.36798	0.193953	0	0	0.961253	1.41432	3.06399	1.12497	4.70343	0	1.19932	0	0.781962	-2.18237	0	-1.74059	-0.471542	6.61167	0	0	5.20862
phf-10 V_-_306455_307579_308571	-0.39525	-0.39525	-0.33275	0	0	0	-0.39525	-0.39525	-0.36525	0	-0.284133	0	0	-0.33175	-0.39525	0	0	-0.359525	0	-0.302725	0	-0.31405	0	-0.34535	0	0	-0.353583	0	-0.384525	-0.39525	-0.3258	-0.39525	-0.339675	-0.35707	0	0	0	-0.39525	-0.336225	0	-0.39525	0	0	-0.14525	8.73616	-0.30125
ubr-4 I_-_4630038_4630047_4630091	0	0	0	0	0	0	0	-2.58398	0	-2.58398	0	0	0	-0.76565	-0.43885	-0.537467	-0.787067	0	0	-0.71835	-0.5597	-2.58398	0	1.31575	-0.473675	2.49402	-0.770133	-2.32636	0	0	8.62491	2.43407	3.4809	1.28295	-0.8982	0	-1.19701	0	-0.76095	0	-1.50166	0	0	0	0	-0.145575
C56A3.6 V_-_13554635_13555180_13555701	3.56455	8.57592	0	-1.18914	0	2.01549	0	1.21322	0	0	-0.359017	0	6.30807	-5.7926	-5.318	2.46096	4.06746	4.22234	0	2.30464	0	-0.578	0	-3.48543	0.78515	-1.51615	-0.746125	-0.375425	0.228075	0	1.37252	-0.712	0.89925	-0.687585	0.4378	0	-0.8172	-2.93025	-2.11768	2.49929	-1.29592	-0.877962	-4.41785	-6.60783	0	-1.13059
atx-2 III_+_10466187_10466293_10467036	-3.32902	5.22093	-4.48729	-6.43348	0	2.14628	-0.67555	-3.67692	0.288958	-6.59778	-8.91215	-3.97467	-9.37782	-5.32826	-1.47463	-19.2789	-3.61017	-3.6266	0.062475	1.70852	-9.47516	7.21855	1.86327	8.15557	0.0483533	1.72736	6.43384	1.78777	7.01353	2.74481	8.14403	6.56684	5.09255	7.14855	0.602933	-0.1765	-1.47403	-4.92952	-3.2545	0.316433	7.2805	-5.16054	7.6249	1.75597	5.73741	8.5631
K04F10.3 I_+_6358748_6358790_6358796	-3.01617	0	0	0	0	0	0	-1.92457	0	0	0	-1.28897	0	0	-0.8236	-2.52309	-2.27859	0	0	-0.537525	0	0.588758	0	-0.2235	0	5.15643	0	-1.9207	0	1.22663	8.50883	2.63189	3.47651	0.738815	0	0	1.68984	0	-1.40803	0	-4.17969	-2.03742	-0.9789	0	0	-0.87695
tra-1 III_-_11179341_11179392_11181095	-0.453817	0	-0.452317	-0.445967	8.50155	0	-0.449517	0	0	0	-0.4505	0	0	-0.455267	-0.439367	0	0	-0.446092	0	-0.455267	-0.455267	0	0	-0.451167	-0.446242	0	0	0	0	0	0	0	-0.450567	-0.441827	0	0	-0.451	0	-0.452192	0	0	-0.430007	-0.441092	0	-0.434083	0
lex-1 IV_+_12080045_12080086_12080092	-0.808567	0	0	0	0	0	0.4566	-0.98835	0	0	0	-1.51975	8.4664	-0.950167	0	0	-0.8536	-0.855517	0	-0.621442	0	-0.322933	0	0	-1.69403	1.12746	-0.798933	-4.49092	0	0.986192	4.2833	0.763675	0.43475	0.0523683	0	0	0	0	-0.502067	0	-0.123032	0	-0.267767	0	0	-1.77367
K01G5.8 III_-_10740597_10740606_10740643	-0.774558	-0.767643	0.44485	-1.13702	0	-0.3091	-0.463133	-0.900708	0	-2.33958	-0.277367	-0.45615	8.46221	-0.155783	-0.478583	-0.307567	-0.933008	-0.558333	0	-0.287633	-1.10402	0.1036	0	-0.271658	-1.76212	3.04782	-2.06656	-0.46155	4.63887	1.95702	0	0.833508	0.910042	0.54859	0	-0.321283	-0.690933	-0.272858	-0.258583	0.208767	-0.991763	-0.268433	-0.459083	0	-1.39804	-0.682233
C50D2.6 II_+_85217_85362_85389	0	0	0.464983	0	0	-2.31067	-0.108483	0	0	0	0	2.18228	0	-0.364708	0	0	0.709575	1.59784	0	-0.807658	0.584575	-3.1541	3.15413	0	1.17404	1.19544	-8.22951	-12.1926	0	0	2.57054	-2.49721	2.20649	1.64212	-6.03062	0	7.77938	2.27072	8.40657	0	1.32499	0	0.666383	0	-2.22733	-0.00721667
madf-3 II_+_4336270_4337062_4337071	-0.145833	0	0	-0.507767	0	0	0	0	0	-0.448925	0	0	0	-0.514875	0	0	-1.87612	0	0	-0.7631	0	0	0	-0.455075	-1.07632	-0.525	0	0	0	8.37378	0.392517	0.722778	0.391667	0	0	0	0	0	-0.5	0	-0.936707	0	-0.468625	-0.541675	-0.6265	-0.494225
cogc-3 I_+_2943020_2943069_2943075	-0.39635	-0.40081	0	0	0	0	-0.45415	-0.45415	0	-0.45415	-0.45415	-0.45415	0	-0.350775	-0.339575	-0.45415	-0.45415	-0.4087	0	-0.450175	0	0	0	0	-0.435225	0	-0.45415	0	0	0	8.34428	0	0	0	0	0	0	-0.427375	0	0	-0.30941	-0.35927	-0.39365	0	-0.439767	0
edc-4 I_-_3343623_3343629_3344571	-1.70541	-0.27885	0	-1.25133	0	0	-0.3273	-0.882125	0	-0.547125	0	-1.03917	0	-0.2815	0	-0.609942	-0.30305	-0.61225	0	-0.307625	-1.03917	-0.922975	1.3816	0	-1.14931	8.34391	-1.00687	-0.494325	0	1.08606	4.16333	0	3.47148	0	-0.36985	0	-0.260417	-0.950525	-0.548725	0	-1.59906	-0.27931	-1.14071	0	-0.27595	-0.2635
M01E5.3 I_-_13282401_13282407_13282452	-1.40774	-1.72056	0	-0.7853	0	0	-2.52875	-2.0213	0	-2.04948	1.6378	-1.4796	-1.24918	-1.12158	0	-1.39113	-1.68003	-0.703925	-0.22193	-1.29455	-2.19525	-1.14958	0.214125	0.116225	-1.5686	5.47174	-1.79423	-0.573595	0	6.55708	8.34023	4.69833	5.36049	1.97998	-1.34438	0	-1.31053	0	0	0	-1.49011	0	-1.11268	0	-0.837583	-1.34437
cash-1 V_+_10363096_10363142_10363151	-1.83294	0	0	-0.416217	0	0	-3.65855	-2.46299	0	-2.07477	-0.517033	-1.81768	0.327683	0.135325	-0.3177	-2.18362	-2.19372	0	-1.35062	-1.77094	-3.16176	0.320608	0	0.284175	-3.35739	4.99073	0	-1.79362	7.40955	6.34356	8.28044	5.01212	3.86292	2.27096	-2.02602	-0.4758	-0.7401	-3.43023	0	0	-2.0842	0	-0.938225	0	-1.03035	0.3964
mat-1 I_-_5125482_5125488_5125530	-0.465725	-0.528225	-0.476	0	0	0	0	0	-0.510375	-0.5074	0	0	0	-0.4603	0	-0.509692	-0.469392	0	0	-0.525275	0	0	8.27307	0	-0.509475	0	-0.528225	0	0	0	0	0	0	0	0	0	0	-0.510375	-0.481075	0	-0.423465	-0.446105	-0.481075	0	-0.440892	0
H01G02.3 IV_-_11787705_11787798_11788927	0.32015	0	3.88504	-0.58529	0	0.372233	1.01602	-1.75779	0	1.25483	0	-5.23741	0.0616583	-4.03791	-6.06216	2.42537	-3.54728	2.51096	0	-0.1742	1.91133	-1.21846	1.84675	0	-3.33228	0.893283	-0.608615	6.37486	0.4633	0	-0.53515	-0.92145	-0.356565	-1.15136	3.01608	-1.55767	2.39527	3.46916	-0.680382	2.64555	5.15828	-9.05716	-6.11841	8.21845	0	-1.29904
lin-13 III_-_7709342_7709348_7709390	-1.0963	0	0.2286	0	-5.12827	-0.393833	0	-2.38295	0	-3.40125	0	-0.889333	0	-2.75224	0	-3.5241	-1.05908	-1.9078	0.314995	0.256425	0	0.369325	5.48256	1.43722	-3.84595	8.20893	-1.26565	-0.809025	7.03235	0	7.07348	3.29988	2.72915	4.11767	-3.24468	0	-0.130533	-1.64367	-2.71038	0	-2.91882	-1.90634	1.22145	0	0	-0.761825
cls-2 III_+_9058221_9058262_9058271	-0.8459	0	0	0	0	0	0	-1.84155	0	0	-1.53717	-1.85622	-1.40742	-0.81845	0.18115	-1.46942	-1.49019	-2.51135	0	0	-0.95675	0	0	-1.4023	-1.41803	5.64157	-0.300933	-2.20893	3.9366	0	8.20399	2.74991	4.99868	3.04731	-1.92403	0	-1.2295	0	-0.838325	0	-1.18663	-2.06788	0.221975	-0.865025	-0.522975	-0.2822
F28C1.3 V_+_12470970_12471152_12471167	0.563268	8.18334	-2.1176	0	0	0	0.582558	-0.217482	0	3.36758	0	0.5762	4.92256	-2.0294	0	3.46128	-4.01502	-2.05393	0	0	0	2.39181	-1.48154	-1.71053	-0.991007	0.483208	-10.6125	-3.14389	0	0	0.0291933	-0.275173	0.703368	0.125753	-0.46929	6.25645	0.83776	0.299993	2.45209	0	-0.414307	-3.96254	-2.03952	0	2.524	-2.22673
tbc-9 IV_-_13478109_13478115_13478156	-0.903333	-1.23066	0	0	0	0	-0.965233	-2.57993	0	-0.425408	0	0	0	-2.51661	-1.55281	0	-0.961567	-1.97306	-1.69981	0	0	0	3.37817	-1.06563	-1.80923	4.45791	0	-2.73148	0	0	4.09656	8.13384	0.8725	0.318795	-1.89981	0	-1.26066	0	0	0	-1.48036	3.30947	2.54177	0	0	-2.05343
jamp-1 V_-_6048669_6048820_6048881	0	-0.264275	-0.25265	-0.264275	0	0	0	-0.264275	0	8.0509	0	-0.264275	0	-0.25	-0.2529	-0.264275	-0.264275	-0.264275	0	-0.262475	-0.264275	-0.264275	0	-0.264275	-0.264275	-0.264275	-0.264275	-0.264275	-0.264275	0	0	-0.264275	-0.222625	-0.264275	0	0	-0.264275	-0.23795	-0.264275	0	-0.252155	-0.241815	-0.264275	-0.264275	-0.264275	-0.264275
ret-1 V_-_14830110_14830122_14830165	-0.833258	-0.429405	0	-0.459925	0	-0.262767	-0.826758	-0.603233	0	-0.427875	-0.573958	-0.868425	-0.188925	-0.455525	-0.454325	-0.830758	0	-0.2445	-0.999858	-0.449975	-0.26445	-0.578658	0	-0.435975	-0.833508	0.867383	-0.261667	-0.704633	4.53015	0.344692	7.95564	2.08693	0.736033	0.1011	-0.2749	0	-0.2192	-0.2636	0	0	-0.444605	-0.455085	-1.01808	-0.601883	-0.761458	-0.594758
din-1 II_-_11623796_11624523_11624627	0.342825	-0.89797	-0.82055	0	-1.64612	0	0	-1.44614	0	-1.99004	0	0	0	-1.38562	-0.3033	-1.49612	-0.767475	-1.49519	0	0	-1.11225	0	0	0	-0.84745	7.93972	0	0	0	0	0	3.70007	6.79406	0	0	0	0	-0.9644	-0.7316	0	-1.4077	-1.46476	0	0	0	0
F36A2.9 I_+_8817249_8817319_8817606	-0.456325	0	-0.3478	0	0	0	0	0	0	0	0	0	0	0	0	0	-1.10889	0	0	5.71077	0	0	0	-1.02638	-0.913975	0	-1.22362	-0.866475	0	0	-0.525075	-0.515692	-0.316425	0	0	-0.610925	-0.394033	0	7.93373	0	-1.10363	-1.09363	-0.473425	-0.6127	-1.08509	-0.970425
szy-20 II_-_8968006_8968012_8968125	0.229125	0	0.180625	0	0	0	0	0	0	-0.617575	0	0	0	-0.5065	-0.56965	-0.7009	0	0	0	-0.677625	-0.6235	-0.476	0	0	-0.669525	0.40205	-0.7009	0	0	0	7.91251	0.519917	0	0	-0.7009	0	0	0	0	0	-0.52392	-0.56756	0	0	0	-1.90967
eif-3.L II_-_5621078_5621087_5621129	-0.347825	0	-0.3031	-0.352083	0	0	-0.36635	0	0	0	0	0	0	-0.32075	-0.351875	-0.368717	-0.33645	0	-0.38105	-0.323775	-0.360225	0	7.87984	0	-0.516933	0	-0.349583	-0.3543	0	0.152058	0	0	-0.2978	-0.35057	0	0	0	-0.344875	-0.336925	-0.35005	-0.29735	-0.32425	-0.342825	0	-0.354233	0
egl-8 V_+_23294_23560_23791	0	-0.514117	-0.320242	-0.819792	-0.580917	-0.3223	-0.308917	-0.560967	0	-1.03864	-0.44235	0.362528	-0.308867	-0.300667	-0.276467	-0.3864	-0.3601	-0.458817	0	0	-1.08024	0	2.441	0	-0.319667	2.47294	0	-0.249217	0	0	0	0	0	0	0	0	0	-0.848342	-1.00554	0	-0.788102	-0.918622	-0.939242	0	7.87207	0
lpd-3 I_-_3598756_3598762_3598808	-1.06134	-3.90294	0	0	7.68246	0	0.0421767	-4.07889	0	0	0	0	0	-1.80129	0	0	1.06508	-1.25043	-2.97337	2.07081	0	-1.93358	0	-1.40606	-1.16447	0.2004	-1.63156	0	0	0	7.83939	3.1021	0	1.97448	0	0	1.82107	0	-1.09667	0	-3.61368	-0.963273	-0.903483	0	0	1.98308
pak-2 V_-_11038980_11038986_11039026	-0.321725	0	0	0	0	0	0	-0.513375	0	0	0	0	0	-0.40395	-0.513375	-0.507417	-0.529417	-0.388375	0	-0.50945	0	0	0	0	-0.487425	0	-0.55505	-0.51755	0	0	7.7296	0	-0.394175	0	0	0	-0.352067	0	-0.38005	0	0	-0.55505	-0.381	0	0	-0.42015
Y92H12A.5 I_-_1491480_1491489_1492384	-0.459975	-1.48269	0	0	0	0	0	0	0	-1.34531	-0.4766	0	0.236433	0.238925	0	0	-0.445583	-1.29181	0	-0.9847	0	-1.59514	0	0	-1.52526	3.38993	-2.41057	-2.31693	0	0.336447	7.71697	3.44701	0	2.47387	-1.85541	0	0	0	0	0	-1.89848	-0.662175	-0.465625	0	0	1.37665
pqn-87 II_-_12209830_12209839_12210811	-1.20928	-0.42775	0	-0.297383	0	0	0	-1.39893	0	-1.38518	0	0	0	-1.08748	-0.51385	-1.02512	-1.02378	-0.276025	0	-0.3232	-1.06122	-0.53015	0	-0.2619	-1.20608	4.7655	0	-0.4826	7.71356	0	2.56017	3.98839	0.590325	0	-2.52714	-0.400433	0.014225	-0.841633	-0.53615	0	-0.943933	-1.19074	-0.3322	0	0.17135	-0.521333
C14B9.8 III_-_8142020_8142029_8142069	-0.5622	0	0	0	0	0	0	-0.5769	0	-0.5769	0	0	0	-0.45885	0	-0.5769	-0.5769	-0.549125	0	-0.561275	0	0	0	0	-0.527075	0	-0.5769	-0.5769	0	0	7.71023	0	0	0	0	0	0	0	0	0	-0.52538	0	-0.5622	0	0	-0.502725
ZK688.5 III_-_7886263_7886269_7886422	-1.57161	-1.80619	-0.19299	-0.541007	-0.71184	-0.27174	0	-0.54139	0	-1.97674	0	0	0	-0.52014	-0.65629	-1.6247	-1.03954	-0.54839	0	0	0	-1.2672	0	-0.52349	-0.58804	7.70469	-1.65386	-0.29985	1.01981	0	3.86413	1.04409	1.36065	6.21069	-0.30204	-0.30204	-0.47744	0	-0.991315	0	-0.89056	-0.88162	-0.55454	0	0	-0.46949
trr-1 II_-_11667655_11667667_11667707	0	-0.387225	-0.6008	0	0	0	0	-2.24682	0	-1.00293	0	0	0	-1.95982	0	-0.467225	0	0	0	0	0	0	0.37305	-1.89383	-1.70445	0	-2.61987	-2.24682	0	7.68246	3.65474	2.016	4.92741	0	0	0	0	0	-0.404725	0	-1.6303	0	-0.54715	0	0	-0.941675
sax-2 III_+_5118565_5118610_5118619	-0.48335	0	-0.476175	0	0	0	0	-0.53335	0	-0.53335	0	0	0	-0.51945	-0.53335	0	0	-0.491675	0	-0.53335	0	-0.53335	0	-0.460425	-0.497625	0	0	-0.53335	0	0	7.61271	0	0	0	0	0	0	0	0	0	-0.51997	-0.47391	0	0	0	-0.490025
F44E2.10 III_-_8829792_8829804_8829846	-0.447925	0	-0.702517	0	0	0	-0.440975	-0.46875	0	-0.4233	0	0	0	0	0	0	-0.66085	-0.41875	0	-0.702517	0	1.80569	0	-0.41965	-0.680767	0	-0.702517	-0.421125	0	0	7.54449	0	0	0	0	0	0	-0.702517	0	0	0	-0.38543	-0.652517	0	-0.68705	-0.433025
denn-4 IV_+_1929316_1929364_1929370	0	-1.51388	0	0	0	0	0	0	0	-0.637233	0	-0.2029	-0.2029	-0.662383	0	-0.165867	0	-1.41388	0	-0.764483	0	-0.89385	0	-1.16256	-0.723483	0	0	-0.15745	2.97837	7.50641	0.94692	0	0	3.2186	0	0	0	0	-0.758783	0	-1.43036	-0.727733	-0.689883	-0.64565	-0.7532	-1.14381
ptp-3 II_+_10985555_10985675_10986069	-1.23687	0	0	-1.34954	0	0	0	0	0	-1.81906	0	0	-0.675933	0	0.558175	0	0	0	0	-0.579383	0	7.44514	0	-0.319485	-0.961293	0.331325	-2.03201	0	0	0	0	1.4297	2.22531	5.20884	-0.739583	0	0	-1.82986	-1.33924	0	-1.81488	-1.16503	-1.32567	0	2.67483	-2.68548
taf-10 V_+_4687188_4687229_4687238	-0.82115	-1.96949	0.147625	0	0	-0.858233	-1.98808	-2.1219	-0.404775	0	0	-0.485717	0	0.61887	0	-0.873633	-0.973733	0	0	-0.343275	-0.9837	0	6.87964	0	-1.20183	0	-1.02406	0	0	0	7.41606	0.425395	1.13782	1.1968	0	-0.40035	0.153033	-0.9844	-0.354525	0	-0.085345	-1.20304	-0.7304	0	0	-0.1676
lron-7 X_+_7292476_7292559_7292842	-0.6527	0	-0.492425	0	0	0	0	-0.6747	0	0	0	0	0	0.27015	-0.652125	0	0	0	0	7.4073	0	-0.564383	0	-0.531825	-0.5099	-0.579325	0	0	0	-0.958	0	0	0	0	0	0	0	0	0	0	0	-0.46763	-0.46835	-0.5566	-0.569483	0
gfi-2 I_+_9742924_9742966_9742978	-0.344775	-0.34374	-0.301925	0	0	0	-0.3604	-0.3604	0	0	0	-0.3604	-0.3604	-0.335075	0	-0.3533	-0.343733	-0.316275	0	-0.33905	0	-0.3604	0	0	-0.35415	0	-0.3604	-0.701667	0	0.341267	7.40288	0	0	0	0	0	-0.271967	0	-0.336075	0	-0.32246	-0.2724	0	0	-0.335333	-0.309825
ced-7 III_-_9573643_9573649_9573694	-0.71055	0	0	0	0	0	0	-1.33022	0	-1.39135	0	0	-1.42397	-0.6863	-0.8617	-1.42397	-0.684833	-1.3168	0	4.84117	0	-1.38948	0	0.15975	-0.71425	6.35734	-1.58373	-1.15525	0	0	7.34967	0	0	0	-0.45505	0	-0.285517	0	-0.71385	0	-1.30283	-0.65262	0	0	0	-0.62565
F31C3.14 I_-_15060815_15061154_15068011	0	0	-0.517017	0	0	0	-0.601292	0	0	0	0	0	0	0	0	-0.679633	-0.716667	0	0	-0.716667	0	7.34809	0	0	-0.672442	0	-0.4096	0	-0.658217	0	0	0	0	0	0	-0.645217	0	0	0	-0.6611	0	-0.553707	0	0	-0.516533	0
dhhc-8 III_+_13116644_13118644_13118652	0	-1.01514	0	-1.41473	0	0	-1.58757	-1.2997	0	0	0	-0.9416	0	-0.331975	0	-1.58757	-0.441083	0	0	0	-1.05828	0.679147	0	-1.1431	-1.43932	3.91753	-1.14403	-0.23975	2.24267	0	7.3452	0	4.56138	0	0	0	0	0	-0.363725	0	-1.35747	-0.81586	-0.9981	-0.967675	0	-0.599275
lec-12 V_+_208152_208201_208452	-0.80034	0.504825	1.82088	0.474375	0	6.94061	2.0925	-1.66588	4.49431	-1.96553	5.21482	-0.259442	1.00422	-1.86996	-3.64623	0.446492	0.471758	-16.2183	0	2.08297	-0.071525	-1.52802	-0.620707	-5.42149	2.70539	-7.11972	4.6353	0	1.89375	-1.48676	-2.85476	0.414258	1.89722	0.371245	3.65293	7.34401	-1.3968	2.29237	-9.2162	-1.92252	-2.42923	6.18119	4.95229	1.55507	2.13892	-5.08826
hpo-11 I_-_7143235_7143241_7143284	-0.68345	0	-0.61925	0	0	0	-1.46877	-0.546225	0	-1.60332	-0.342317	-1.20223	0	-1.05245	-0.67645	-1.41077	0	-1.20206	0	0.604975	-0.395725	-0.37855	0	0	-0.996125	4.34283	0	-0.568525	0	0.47693	7.33064	0	3.86856	1.53834	0	0	-0.316117	0	-1.92424	0	-1.33546	0	-0.331375	0	0	-1.10886
F54B3.1 II_+_10266186_10266645_10266651	0	0	0	0	0	0	-0.8461	-1.6803	0	0	0	0	0	-1.3244	-0.6961	-1.44063	-0.812767	-1.76559	-1.58353	0	0	-0.171833	0.99958	0.235875	-3.09011	4.96682	-0.879433	-2.92424	5.83147	0	7.3209	1.90406	0	1.47763	0	0	-0.123917	0	0	0	-2.20125	-1.31353	0	0	0	-1.88262
sma-9 X_+_10769401_10769802_10773128	-0.317725	-0.33335	-0.33335	0	0	0	-0.33335	-0.33335	0	-0.33335	0	0	0	-0.33335	0	0	-0.33335	-0.33335	0	0	-0.33335	-0.33335	0	-0.33335	-0.33335	0	-0.33335	-0.33335	0	0	0	0	-0.33335	-0.33335	0	7.31808	0	0	-0.33335	0	-0.33335	-0.33335	-0.33335	0	0	-0.33335
W02B12.11 II_+_11474217_11474266_11474273	0	0	0	0	0	0	-0.7594	-0.74275	0	-0.6094	-0.587167	0	0	-0.57445	-0.76395	0	-1.79597	0	0	-0.331475	-0.42955	0	0	-0.169265	-1.17463	0	-0.942475	0	5.07547	1.43526	7.31167	0	0.41021	0	-0.42955	0	-0.4676	-0.75385	-0.68025	0	-0.25043	-1.64453	-0.6736	0	0.242227	-0.69455
unk-1 X_+_8024507_8024550_8024562	-0.46485	-0.65506	0.0666167	0.418833	0	0	7.31096	0	0	0.217905	-0.40935	0	-4.20347	-0.3394	0	-0.367	0	-0.305525	0.75268	-0.36055	-0.3347	-0.622713	-0.42845	0	0.00506667	0.388017	0	0	-1.44223	0	0	0	0.337817	-1.38925	0	0	-0.3742	0	0.345917	0	1.26865	0.0558467	0.0579167	-0.265825	0	0.736347
plpp-1.1 II_-_3926079_3926085_3926915	-0.719517	-0.975962	0	-0.823477	0	0	-1.09335	-0.3493	0	-0.115225	-1.0098	-1.1418	-0.440877	-0.22095	-0.657217	-0.74295	-0.381517	-0.842442	-1.2006	-0.247425	-0.581092	-1.175	0	0	-0.548542	0	-0.418917	0	1.70677	0	7.30854	3.21645	3.60699	1.73871	-1.2006	2.71656	0	-1.10865	-0.3737	0	-0.638657	-1.068	-0.35995	-0.979202	-0.393217	-0.486067
egl-8 V_+_30297_31338_35013	0.206525	-0.0567933	1.38685	-0.442183	-1.7658	0	0	2.80574	0	-1.08843	-0.540433	0	-1.98953	0	0	7.27261	-1.73883	0	0	0	0	0.276033	0	-0.469358	0	0	0	0	0	0	0	0	-0.765258	0	-0.587233	-0.297125	0	0	0	0	-0.196312	-0.716738	-0.820467	-0.473258	0	0
wdr-48 III_+_4580785_4580829_4580838	0	0	-0.59005	0	0	0	0	0	0	-0.6579	0	0	0	-0.47805	-0.6079	-0.6579	0	0	0	-1.12797	0	0	1.46913	0	-0.554575	0	-1.15922	0	0	0	7.22373	0	0	0	0	0	0	0	-1.12078	0	-0.57862	-0.61084	0	0	0	-0.54905
mtm-3 III_-_3792816_3792822_3793473	-0.237	-0.24822	-0.21625	-0.244217	0	0	-0.2523	-0.2523	0	-0.236475	0	-0.2523	-0.2523	-0.2362	-0.2233	-0.2523	-0.223733	-0.2523	-0.2523	-0.2441	-0.23915	-0.237133	0.269995	-0.2389	-0.385625	0	-0.2523	-0.2381	0	0	7.21389	0	0	0	0	0	0	-0.233325	-0.2462	0	-0.23362	-0.386015	-0.2221	-0.2398	-0.21735	-0.238675
Y77E11A.18 V_+_19689645_19689841_19690740	6.12068	0	-0.491075	0	0	0	0	7.2117	0	0	0	0	0	0	0	0	0	0	0	0	0	-1.31608	-1.31608	0	0	-1.27442	0	0	0	-1.31608	-1.23988	-1.19108	-1.24428	-1.29787	0	0	0	0	0	0	-0.441075	-0.491075	-0.491075	0	0	-1.22233
ufd-2 II_+_8062808_8062849_8062861	-1.90566	-1.92236	0	0	0	0	-0.4085	0	0	0	1.44874	0.258942	0	-1.29509	-0.79565	-2.1793	-1.94449	0	-0.2585	-2.35652	0	0	0	0	-1.87216	5.38291	-2.02482	-1.13577	0	0	7.21024	3.41147	3.6385	1.75109	-2.10415	-0.5242	-0.369075	0	-0.75595	0	-1.63265	0	-0.350325	0.733275	0	0
set-2 III_-_4925737_4925746_4926495	-0.86679	-0.89179	0	0	0	0	0	0	0	-0.99179	0	0	0	0	-0.517075	-0.99179	0	-0.454	0	0	0	0	0	0	-0.487025	0	-0.901323	-0.93299	0	0	7.16047	0	0	3.60402	-0.99179	0	-0.76449	0	0	0	-0.82955	-0.31125	0	0	0	-0.83284
C49H3.6 IV_+_7904383_7904430_7904437	-0.371275	0	0	0	0	0	0	-0.669883	0	0	-0.371267	-0.39905	0	-0.38905	0	0	-0.39905	-0.39905	0	-0.669883	0	0	0	-0.607783	-0.3715	0	-0.39905	0	0	0	7.09749	0.78145	0	0	0	0	-0.3387	-0.358875	-0.354775	0	-0.34969	-0.38201	-0.374175	0	-0.34455	-0.329325
rsp-2 II_-_11452226_11452371_11452514	5.99326	5.96636	-0.301793	-1.22453	-2.76859	7.0787	0.00604	3.35131	0.155175	5.72274	-3.1232	-1.87946	-1.01769	-1.52043	-0.836485	4.28732	-0.815693	2.24608	-0.288073	0.387382	-1.18326	-0.525093	-0.820193	-1.68872	-1.22733	-1.49483	4.32839	1.11582	-1.97015	0.162933	-1.01956	-1.30693	-0.335693	-1.99639	0.1191	-0.870393	-1.37616	-1.21494	-1.51323	-2.29274	-1.25351	0.847857	-1.39603	-1.29574	-1.73363	-1.47803
C49H3.6 IV_+_7905928_7906033_7906781	0	0	0	0	0	0	-0.636567	0	-0.597492	-0.594892	0	0	0	-0.458792	0	0	-0.627733	-0.699067	0	0	0	7.07281	0	0	-0.473517	0	-0.665733	0	0	0	0	0	0	0	0	0	0	0	-0.614592	0	-0.594167	-0.490967	-0.619292	0	0	0
nkcc-1 IV_-_14109409_14110549_14110633	0	0	0	0	0	0	0	0	0	0	0	-0.570858	0	0	0	0	0	0	0	0	0.442475	-0.894475	0	0	0	-1.24794	0	0	-1.16312	0	0	-0.648358	-1.08842	-0.790072	0	0	1.39456	7.05314	0	0	-0.534225	0	-0.60375	0	-1.06834	-0.280617
egl-27 II_+_6840630_6840681_6840690	0	0	0	0	0	0	7.04375	0	0	0	0	0	0	-0.4423	0	-0.552633	-0.678133	0	0	-0.7361	0	-0.7222	0	-0.628475	-0.497825	0	-0.604767	-0.474175	0	0	0	0	0	-0.6217	0	0	0	0	0	0	-0.58182	0	0	0	-0.266942	-0.236683
eel-1 IV_-_3040091_3040100_3040496	-2.59001	-0.19467	0.384375	-0.265133	-2.58649	0	-3.00839	-2.12889	-0.3202	-2.53966	6.74635	-2.44355	0	-2.13433	-2.25649	-0.382783	-2.06976	0	-2.12478	0	-1.39213	-0.246483	0	-0.23265	-2.55019	6.48564	-1.5874	-2.32829	6.31321	0	7.02522	5.82402	4.62266	3.51548	-2.92329	0	-0.143675	-1.95309	-1.68538	0	-2.13641	0	2.07265	0.517125	0	-1.28261
unc-36 III_-_8197828_8198223_8199140	0	6.99327	0	0	0	0	0	0	0	0	0	0	0	-0.883705	0	-1.54217	-0.865647	0	0	0	0.768858	-0.69848	0	0	-0.863555	-0.707205	0	0	0	0	0	0	-0.70678	-0.63316	0	0	0	0	0	0	0	-0.86142	0	0	0	0
mel-26 I_+_9134438_9134973_9134985	-0.825017	-1.21211	0.966092	-0.392283	0	-0.399033	0	-0.932092	0	-1.58939	-0.957517	0	-1.54081	-0.896092	-1.01579	-0.3365	-1.98547	-1.21357	0	0	0	0	0	0.7929	-0.717617	3.98039	-0.329667	0	3.07513	6.95813	6.76912	0	1.20804	0	-2.56473	0	-0.630933	-1.64072	-0.352592	0	-0.942937	-1.40827	0.204875	0	-2.07157	0
H14E04.2 III_+_2376423_2376504_2376513	0	0	0.563785	0	0	0	-2.18926	-3.11036	0	0	0	0	0	-1.201	-1.6657	0	0.299633	0	0	0.95334	-1.98088	0	-0.474225	0.55839	-0.52045	6.43878	0	0	0	6.95811	3.56604	2.43112	2.10072	0	0	0	-0.486182	0	-2.12351	0	-2.431	-3.04572	-1.08213	-3.36828	0	-0.191235
par-3 III_+_5672694_5673117_5673126	-0.6797	0	0	-0.6033	0	0	0	-0.6797	0	0	0	-0.33315	-0.369917	-0.53315	-0.6797	-0.6797	-0.329683	0	0	-0.21625	0	-0.37505	2.74859	0	-0.46145	0	-0.638033	-0.378625	0	0	6.93801	0	0	0	-0.41435	0	-0.26535	0	-0.5657	0	-0.60194	0	-0.5813	0	0	-0.30055
phf-15 III_+_3323007_3323056_3323073	-1.16122	-1.26067	0	0	0	-0.425567	-0.481125	-0.783533	0	-0.425575	0	0	0	-0.21095	0	0	0	0	-0.900433	-0.420375	0	0	0	0	-1.22804	0	-1.26067	-0.425575	0	1.71799	6.89743	2.59911	0	0	0	0	0	0	0	0	-0.31714	-0.4162	-1.14322	0	0	-0.35425
frm-1 I_-_14881174_14893742_14894574	-1.05582	0.21477	0.87571	0	-0.804003	-1.11029	5.04178	0.547975	0	-1.81722	-1.32094	0.656292	-0.95842	1.23027	0	0	2.4473	-0.920503	-2.30845	-1.74195	0	1.02696	0	0.787315	-4.71965	0	3.69013	0.546525	0	-0.98799	-0.95999	-2.47826	-1.43395	-2.18806	-1.04487	-0.67987	-0.748203	0	0.757182	0	3.22257	6.85173	-0.81487	0.484225	-4.82754	4.54012
Y40B1A.3 I_+_13353245_13354058_13354067	0	0	0	-0.640467	0	0	0	0	0	0	0	0	0	0	0	-1.27163	0	0	0	-0.674325	0	0	0	0	-0.6893	0	-1.29543	-0.857083	0	6.83125	1.30845	0	0	0	0	0	0	0	-0.679	0	-0.95738	-0.64544	-0.99105	0	0.561408	0
hpo-11 I_-_7142005_7142014_7142058	-0.347725	-0.680795	0.123425	0	0	0	-0.205475	-1.83392	0	-0.751675	0	0	-1.56564	0	-0.36875	-0.83952	-0.622033	-0.14557	0	0	-0.440575	-0.30255	0	0	-0.350075	0	0	0	3.55815	0.26785	6.82164	0	1.33282	1.21981	0	0	-1.03695	0	-0.358925	0	-0.768875	-1.34834	-0.3377	-0.759025	0	-0.259575
nra-2 I_+_9621283_9621324_9621333	-2.00712	-1.77046	-0.495	-0.261175	0	1.62496	0	-2.20363	0	-1.89021	0	0	-1.05373	-0.815775	-0.54425	-1.53673	-1.1452	-0.416875	-0.550925	-0.5681	0	-1.87921	6.80826	0	-1.98523	6.01495	-2.34001	-1.40091	6.28507	0	6.06192	0	1.16132	0	-0.739725	0	0	-1.7917	-0.2873	-0.610583	-1.19952	-1.61836	-0.75435	0	4.01327	-2.1037
kdin-1 IV_+_11046079_11046185_11046472	-0.448225	0	-0.3475	0	0	0	0	-1.05577	0	-1.05577	0.350692	0	-0.7186	-0.32655	0	-0.461892	0	-0.3899	0	0.67435	0	0	0	0	-0.478875	-0.442125	0	0	0	0	0	-0.329425	-0.40645	-0.355665	0	0	0	0	0.0607417	0	-0.353685	0	0	6.74763	-0.662967	0
daf-4 III_+_5625282_5625361_5625418	-10.9178	-12.448	0.158513	0.214338	-1.52286	-7.12986	-2.66242	-18.277	0	-15.1321	1.31546	0	-0.202795	2.87988	2.57175	3.04285	4.81893	-5.42614	0	-0.440262	-0.05305	2.92292	4.65166	6.66462	4.53698	3.18755	2.48249	3.81329	3.88898	-5.23168	1.54697	1.41896	-4.4973	1.96863	4.61723	0	3.01695	-0.0734617	-0.39652	2.4214	5.22985	6.13658	3.05648	2.88168	0	4.96629
mdt-28 V_-_15575068_15575074_15575337	-0.40625	-2.21738	0.845047	0	0	0	0	-1.01341	0	0	-0.444133	-0.846433	-1.95863	-1.01074	0	0	0	-0.60935	0	-2.36752	0	0.3634	0	0	-0.931267	0.729742	-0.665733	0	0	2.61298	6.65391	2.10077	1.60714	0.21097	0	0	0.305533	0	0	0.42618	-0.815087	0.150297	-0.21345	0	-2.50658	0
flp-11 X_-_4677636_4677695_4677763	0.07495	1.11759	-1.17827	2.6582	0	1.89435	1.1229	3.57028	0.54235	1.91758	1.0495	2.83918	-3.04713	-1.47766	2.38563	2.52125	0.624533	2.59805	1.39255	1.06305	0.4237	4.45332	-17.512	-10.3354	0.57465	1.13595	3.50445	4.52123	-1.95205	0.818633	1.15265	0.89425	0.9054	2.33528	0.618	2.77025	1.1676	2.29738	0.62065	6.64841	2.62738	-0.369125	3.32607	-28.9341	0	-3.36146
epn-1 X_-_14817619_14817625_14817673	-0.37805	0.48905	-1.33085	0.5202	0	0	-0.85535	-0.62325	0	0	-0.40815	-0.98365	0	-1.37165	0	0	-0.37515	-2.33025	0	0	0	1.85797	0	-0.414075	-0.90815	0.3679	0	-0.60315	6.64797	0	0.4129	0.961467	0.59035	2.76456	0	0	-0.317533	0	0	-0.5677	-0.83261	0	0.32095	-2.01625	0	-0.6175
C50B6.3 V_+_13314519_13314602_13314608	-0.48255	0	0	0	0	0	0	-0.430475	0	0	0	-3.3294	0	-1.05173	0	-0.7638	-1.0915	0	0	0.312725	0	0	0	1.40215	-2.24677	0	0.4829	-1.02175	0	0	6.63986	1.10445	3.04071	0	-0.59715	0	0	0	0	0	-1.03794	0	0	0	-0.929733	0
plst-1 IV_+_1290017_1291430_1291439	-0.3287	-0.3827	0	0	0	0	0	0	0	-0.3827	0	0	0	-0.61615	-0.92928	-0.4172	-0.670233	-0.355675	0	0	-0.4327	0	1.56972	-0.3705	-0.910455	0	-0.94488	-0.16118	0	0	6.60369	0	0	1.02602	-0.65308	0	0	0	-0.368875	0	-0.5583	0	-0.337375	0	0	-0.37945
smg-4 V_-_9776317_9776324_9776661	0	-1.46855	0	-0.351833	0	0	0	-1.87725	0	0	-0.858183	0	0	-0.414975	0	-2.18228	-0.924883	0	0	0	0	0	0.593475	-1.31022	-2.0994	0	-1.54855	-0.74615	0	0	6.58978	0	3.07309	5.07838	0	0	0	0	-0.380925	0	-0.82555	0	0	0	-0.30915	-0.036825
ceh-38 II_+_6953668_6953781_6953787	-0.6092	-0.918695	0.696447	0	-0.6405	0	0	0	0	-0.41775	0	0	-0.766675	-0.682625	0	0	-1.03344	0	0	0	-0.941975	2.02563	0	1.78383	-0.6863	0.11105	0	0	0	0	6.54792	0	0.18805	0	-0.4376	-0.2516	0	-0.13375	-0.843275	0	-0.745115	-0.28194	-0.366825	0	-0.938375	-0.657275
unc-52 II_-_14659813_14661114_14661742	-0.51105	0	-0.438825	-0.17485	0	0	0	0	0	-0.157308	0	-0.505792	1.92831	-0.703208	-0.668858	0	-0.679092	0	0	0	0	0	0	0	-0.558808	0	0	0	0	0	0	0	0	-0.644598	0	0	-0.208967	-0.458175	-0.4669	-0.489758	-0.401725	-0.589278	-0.615708	6.54672	-0.202133	0
ooc-3 II_-_11495088_11495094_11495139	0	0	1.19111	0	0	0	-2.41005	-0.82612	0	0	0	-2.01499	0	0	-0.36892	0	-0.996203	0	0	0	-0.43282	-0.926337	0	-0.324495	-1.74709	0	-0.951737	-1.48631	0	0.751617	5.85304	2.85517	0	6.54168	-0.48282	0	0	-0.39332	0	0	-0.71951	0	-0.89442	0	-2.21747	0
sams-3 IV_+_5848759_5848803_5848886	-0.352367	0	-0.326917	0	0	0	0	0	0	0	-0.352367	0	6.52952	-0.341942	0	0	0	0	0	-0.352367	0	0	0	0	-0.342267	-0.344792	0	-0.352367	-0.352367	0	0	-0.3312	-0.337942	-0.349827	0	0	-0.352367	-0.346542	-0.333742	0	-0.337567	-0.317847	0	-0.352367	0	-0.352367
lmd-1 I_+_8610307_8610347_8610355	-0.445367	0	0	0	0	0	0	-0.441417	0	0	0	0	0	-0.441417	0	0	-0.434567	-0.419217	0	-0.459267	0	-0.459267	0	0	-0.451917	0	0	0	0	6.48823	0	0	-0.362667	0	0	0	0	-0.459267	-0.408792	0	-0.423707	-0.443887	0	0	-0.400933	-0.436542
F56C9.10 III_-_7332823_7332835_7332938	-0.292675	-0.25817	0	0	-0.30045	0	0	-0.4733	0	-0.282575	0	-0.32425	-0.32425	-0.289475	-0.2693	-0.32425	-0.31235	-0.2539	0	0	0	0	0.27608	0	-0.27885	0	-0.32425	-0.31175	0	0	6.48064	0	0	0	-0.32425	0	0	0	-0.289525	0	-0.42926	-0.28521	-0.22245	-0.290925	0	-0.2953
pps-1 IV_+_10162671_10162712_10162718	-0.34835	-0.3499	0	0	0	0	-0.3788	-0.3788	0	-0.3788	0	0	-0.3788	-0.3559	-0.3788	0	0	-0.344325	0	0	0	-0.3788	0	-0.32305	-0.3738	0	-0.3788	-0.367425	0	0	6.47355	0	0	0	0	0	-0.320533	0	0	0	-0.36394	0	-0.35165	0	0	-0.323075
usp-5 I_+_6112501_6112543_6112549	-0.828267	0	0	0	0	0	0	-0.979967	0	-0.472067	0	0	0	-0.939117	0	0	0	-0.879967	0	-0.967167	0	0	0	0	-0.915367	0	-0.9449	0	0	6.46136	3.96955	0	0	0	0	0	0	-0.487767	0	0	-0.779967	-0.846647	-0.422317	0	-0.9674	0
sut-2 V_-_4562936_4562942_4564365	-0.571175	0	0	0	0	0	0	-1.2571	0	-0.84782	0	-1.65707	0	-2.20729	0	0	0	0	-1.50707	-2.10467	0	-0.453733	0	-0.82637	-1.1976	0	0	-0.37692	0	3.4417	6.44326	0	2.84152	4.06083	-0.6426	0	0	0	0	0	-1.77875	-1.54816	0	0	0	0.189025
lmd-3 V_-_8429363_8429369_8429807	-0.5686	-0.86519	0	0	0	0	-0.87415	-0.7264	0	-0.19695	0	-0.6002	0	-0.53345	-0.5883	-0.7186	0	0	0	-0.59465	-0.6002	-0.508133	0.57583	-0.653275	-0.84635	4.80726	-0.529	-0.657325	0	0	6.4275	0	0	0.94443	-0.6002	0	0	0	0	0	-0.85023	-0.20251	-0.518	0	0	-0.5233
T08A11.1 III_-_4258007_4258013_4258055	-1.10393	0	0	0	0	0	0	0	0	-0.957883	0	0	0	-0.948383	-0.608175	0	-3.10831	-0.508175	0	1.79967	0	-3.02741	2.16972	-0.44385	-3.04391	1.24903	0	-2.88046	0	0	6.39226	4.95684	4.67783	2.08874	0	0	0	0	-2.53296	0	-2.80377	0	0	0	0	-1.36686
eel-1 IV_-_3048957_3048963_3049281	0	-0.604257	0	-0.509887	-2.0694	0	0	-2.0637	0	-1.69959	0	-0.587795	-2.34032	-0.884062	-1.55753	-0.945328	-0.760937	-0.743467	-1.97015	0.2333	0	0.276975	0.218825	0	-2.19327	4.30905	-2.82499	-1.55277	1.29068	6.36208	5.84623	3.5071	3.12738	3.87422	-1.41146	-0.3813	-0.414183	-1.63808	-0.312967	0	-1.35431	-0.310567	-0.274892	0	1.22758	-0.868203
pck-2 I_+_7850057_7850519_7850525	-1.03849	-1.18392	1.3422	0	0	0	0	0	0	0	0	-0.56355	0	0	-1.07674	-1.18392	0	0	0	-0.582942	0	0	0	0	-1.12767	0	-0.3571	-1.18392	0	6.34567	3.31263	0	0	0	0	0	0	0	-0.853617	0	-0.550007	0	-0.508167	0	0	-0.790467
F45F2.10 V_-_8514862_8514871_8514910	0	-0.56935	-0.07075	0	0	0	-4.369	-2.69968	0	0	0	0	0	0.58605	0	-0.35545	-1.24935	0	0	0	0	3.72713	0.66895	0.460075	-1.87488	0	0	-0.3466	0	0	6.31181	0	1.60407	2.79521	0	0	0	0	-0.88295	0	-1.05557	-1.22063	-0.36225	0	0	-1.09685
mes-3 I_+_4999690_4999788_5000235	0	6.30976	0	0	0	0	0	0	0	0	0	0	0	0	0	-0.509787	0	-1.2912	0	0	0	0	0	0	0	0	-1.28603	-1.34669	3.6279	0	0	0	0	0	-0.82642	0	0	0	-1.18125	-0.681487	-1.14478	-1.17593	-0.494095	0	0	0
cdk-12 III_+_4333589_4334118_4334124	0	0	0	0	0	0	-0.49574	-0.51599	0	-1.00654	0	-0.74264	0	-0.40054	0	0	-0.671173	0	0	-0.429365	-0.96484	0	0	0	-0.53234	0	-0.746173	0	0	0	1.30913	0	0.419125	6.2994	0	0	-0.355073	0	0	0	-0.33826	0	0	-0.410015	0	-0.418965
cbp-1 III_+_9773158_9773329_9773416	-0.307108	0	-0.495958	0	0	0.619805	0	0.17663	0	2.76837	-0.898458	0	6.27386	-0.688108	-0.270208	0	-1.32818	-1.50026	0	0	0	0	0	-0.278683	0.654372	-0.509808	-0.436792	-0.272383	0	0	-0.643458	-0.621458	-0.285983	-2.1688	0	0	0	0	-0.504258	0	0.326205	0.461405	-0.412108	0.826863	0	-0.485508
allo-1 IV_-_10695574_10695581_10695735	-0.225175	-0.19965	-0.209475	-0.2189	0	-0.22675	-0.22675	-0.38585	0	-0.3876	-0.190533	-0.39885	0	-0.2248	-0.22675	-0.22675	0	-0.216175	0	0	-0.22675	0	0	-0.18435	-0.39745	0	-0.22675	-0.221075	0	0	6.26475	0.843875	0	0	-0.22675	0	-0.216617	-0.2198	0	-0.213917	-0.20259	-0.20729	-0.19475	-0.212475	-0.39125	-0.2028
cids-2 I_-_8807369_8807381_8807419	-0.4228	0	0	0	0	0	0	-2.17462	0	0	0	0	0	-0.4623	-0.53085	-0.380983	-1.71693	0	0	-1.31335	0	-0.76485	0	0	-1.44535	3.07846	-2.49198	0	0	0	6.26189	2.94856	0.90235	0	0	0	0	0	-0.4383	0	-1.24423	0	0	0	0	0.195283
Y47G6A.7 I_+_3506240_3507088_3508220	0	0	-1.62818	-1.15674	0	0.7631	4.78117	0	0	0	0	0	1.73032	-2.42447	0	-0.531833	-3.04646	0.802375	0	-0.62855	0	0	0	0	0	-1.46063	0	0	0	0	0	0	-0.500233	-1.22473	-0.616675	0	0	0	0	0	0	0	-1.11363	6.25516	0	0
adr-1 I_+_7775152_7775194_7775200	-0.695575	-0.59025	0	0	0	0	0	-0.816025	0	-0.17985	0	-0.623583	-0.225967	-0.5582	0	-0.84025	-0.56005	0	0	0	0	0	0	-0.59505	-0.75625	0	-0.359317	0	0	0	6.24476	3.68558	0	0	-0.84025	0	0	0	-0.7741	0	-0.52165	0	-0.336325	-0.5986	-0.58605	0.527
W07E11.1 X_+_10098093_10098796_10099064	-2.06821	-2.89778	0	0	0	0	-1.75506	-1.31412	0	-2.64613	2.39718	-1.13463	0	0	0	1.47437	0	0	0	-0.57515	-1.72176	0	0	0	0	0	0	0	0.38487	-0.570233	0	0	0	0	0	0	0	0	0	0	0	6.22924	0	0	4.19742	0
rrn-3.1 I_+_15065281_15066474_15067654	0	0	0	0	0	0	0	0	-0.734025	-0.711375	0	0	0	0	0	0	0	0	0	0	-0.6792	6.20936	0	-0.70625	0	-1.12532	0	0.475725	0	0	0	0	-0.63925	-0.58578	0	0	0	-0.701475	-0.8024	0	0	0	0	0	0	0
lst-4 IV_-_14063024_14063030_14063069	-0.7661	0	0.219635	0.174577	0	0	0	0	0	0	-2.00879	1.05768	0	0.197535	-0.31134	-2.16223	0.290927	-0.787	0	0	0	0.13996	0	0.207335	-2.13841	3.4552	-0.594583	-1.44623	1.7487	1.60621	6.19831	0.338727	1.3971	1.32951	-0.99065	0	0.56546	0	0.165635	0	-2.31126	-4.78536	0	0	0	-0.79055
pqn-20 I_+_6795906_6796006_6796021	-0.8339	0	0	0	0	0	1.08187	-0.845825	0	-2.13851	2.24707	-1.79609	-0.84115	-0.774125	-0.258025	0	-0.77365	0.597052	0	-1.43029	0	-0.91085	0	0	-1.08897	5.97919	-1.8885	-2.11254	0	0	6.16533	0.976543	4.86616	2.20353	-1.97972	0.477825	0	0	-1.71148	0	-1.82726	-1.55811	0	0	0	-1.82557
imph-1 III_+_4559582_4559629_4559636	-0.445075	0	0	0	0	0	0	-0.377375	0	0.274325	0	0	0	-2.14916	0	-1.1647	-0.644975	0.6107	-0.50075	0.788917	0	-1.38192	0	0	-0.39505	0.398717	-0.603525	0	0	0	6.15319	0	1.01947	0.936187	0	0	0.511633	0	-2.34156	0	-0.41197	-0.42233	0	0	0	0.14525
rrn-3.1 I_+_15060877_15066804_15068073	0	5.46241	0	0.31875	0	-2.60328	-1.47749	1.27813	-1.32749	4.72854	0	0	0	2.48715	-2.22261	0	0	0	0	-0.809937	-0.296767	6.13895	0	0	3.3391	0	-3.12968	0	-1.08606	0	-1.24372	-1.70046	0.39155	-0.966107	0	0	0	-4.29981	0.4081	-3.38471	0	0	2.74015	0	-2.74471	0
sqd-1 IV_+_6325233_6325309_6325318	-0.904607	-1.08434	0	-0.661457	0	0	0	0.229492	0	-0.48255	-0.3188	0.261992	0	-0.2519	-2.20946	0	-0.279583	-0.65259	-0.25285	0	-2.55816	-1.03715	0.974812	-0.23615	-2.07106	0.485525	-1.53348	-1.05554	3.25766	1.75066	6.07719	1.52262	0.860017	2.00233	-0.29275	0	0.275608	0	-0.253175	0	0	-1.12001	-0.245475	0.571825	0.00461667	-0.773273
Y49G5B.1 V_+_5227162_5228143_5228149	-1.27543	-0.43822	0	-0.445683	0	0	-1.20958	0	0	-1.27656	0.241037	0	0	0	0	0	0	0	0	0	0	-1.27213	0	-0.79005	0	0	-1.23053	0	0	6.05935	3.85827	0	0	1.19792	0	0	0	0	0	0	-0.85703	-1.22539	-0.87065	0	0	-0.465325
Y69A2AR.1 IV_+_2667249_2667354_2667363	-0.522275	-2.04216	0.34245	0	0	0	-3.17537	-0.411375	0	-3.51782	0	-1.09286	5.01205	0	0	-0.529583	-0.415217	0	0	0	0	0.578533	0	0	-1.58376	0	-1.02662	-1.16627	1.90057	0	6.04184	1.79269	1.60583	0	0	0	0.521133	0	0	0	-0.79839	-1.01751	-0.92285	0	0	0.42695
sup-26 III_-_4277371_4277380_4277803	-0.196775	-0.23132	-0.3624	0.00871667	6.03972	0.398917	0	0	0	2.53274	-0.24755	-0.2476	0	-0.3714	-0.3621	-0.176367	-0.871653	-0.2456	0	-0.3915	0	0	0	-0.24315	-0.4311	0	-0.82	-1.3105	0	0	0	-0.45155	-0.50315	-0.41143	0	0.21965	-0.419517	-0.4441	-0.21565	0	-0.33431	0.278357	-0.31185	0	0	0.122483
tra-1 III_-_11183934_11188923_11191813	6.00822	-0.29844	-0.112425	0	0	0	-0.29844	-0.28754	0	-0.159875	-0.1385	0	-0.1803	-0.162775	-0.170125	0	-0.168933	-0.28184	-0.1701	-0.181125	-0.145725	-0.289907	-0.174625	-0.150975	-0.160575	-0.12285	-0.165733	-0.128525	-0.158475	-0.169267	-0.29844	-0.282573	-0.153525	-0.17206	0	-0.1901	-0.17295	-0.29194	-0.123525	-0.152533	-0.11194	0.83752	-0.1727	-0.1347	-0.1629	-0.148775
M03F8.3 V_+_5941249_5941584_5941593	-0.990725	0	0	0	0	0	0	0	0	-1.10528	0	0	0	-0.4558	-0.543875	-1.51765	0	-0.301475	0	-1.56045	-0.6753	0	0	0	-0.7984	4.19911	-0.5541	-1.1916	0	0	5.99815	0	0	1.20002	0	0	0	-0.337875	-0.471675	0	-0.74731	0	-0.76855	0	0	0.622775
fkh-7 IV_+_5608650_5609499_5609563	2.05319	3.43392	-0.599435	0	0	1.66833	5.99009	1.70674	0	0.605025	-0.406475	0	0	-2.17631	0	0	0	0.335025	0	0	0	-0.463925	0	-0.394725	1.16778	0	-3.41951	0.514025	0	-2.35895	-1.94991	0	0	-0.233145	-0.520375	0	0	0	-0.3009	0	-1.53093	0.13062	-1.77738	-0.3537	0	-1.11908
R02F2.1 III_+_5505202_5505246_5505252	-0.581433	-0.575013	0	-0.595933	0	-0.18195	-0.588258	-0.585933	0	-0.541383	-0.561183	-0.403433	-0.903395	-0.18925	-0.1801	-1.3069	-0.194983	-0.38575	-0.3997	0	-0.1985	0	0	-0.17015	-0.838108	0.22715	-0.192883	0	3.68682	2.55254	5.9835	0.507883	0.443033	0.334593	-1.13167	-0.3313	-0.177433	-0.1601	-0.602808	0	-0.563613	-0.551913	-0.367233	-0.18105	-0.578533	0.484383
NONE I_+_6770687_6836467_7057198	0	0	-3.84485	0	0	1.26405	0	0	0	0	0	0	0	-1.61227	-3.8211	0	-3.20622	0	0	-3.31735	0	5.9798	3.57836	0	0	0	-1.5833	5.9798	0	0	-1.90005	0	0	-4.35659	0	0	0	0	0	0	0	0	3.36551	0.518045	-3.02364	5.9798
F07F6.4 II_-_5426596_5427481_5427572	0.567575	3.319	-0.671042	2.82523	0	5.95719	0	2.0306	0	5.82273	0.443192	1.60423	0.544125	2.1061	1.38195	-1.32935	2.84838	1.4989	1.49022	-8.35144	0.97775	-0.4035	0.0174583	0	1.70427	-1.12395	0.559125	2.612	-13.8835	0	-10.3746	-0.920833	-2.67149	-0.946922	0	0.66475	0.850792	2.0534	0.5036	0	1.21954	1.33486	2.94055	1.9428	-9.68829	0.544592
pde-3 II_+_14952451_14952608_14952951	2.07058	5.94862	-2.43492	1.45539	0.471833	2.54051	1.07357	3.24463	1.56403	4.74871	-4.45077	0.6724	-2.29914	-1.29409	-0.11398	-12.0853	-2.80296	3.00538	0	3.51146	0.71575	0	0	3.9061	5.43621	-11.2151	4.28403	-10.5602	-0.312355	0	-0.46753	-0.50373	2.28293	0.014615	-1.29287	0.38695	-9.0973	2.04883	-0.975018	0	-2.01311	4.29742	3.41878	2.50253	0	2.31711
ain-2 I_+_4656780_4657204_4657210	-0.3728	0	0	0	0	0	0	-0.801425	0	-0.61805	0	-0.8051	0	-0.56154	0	0	-0.416283	-0.3927	0	0	-0.7264	-0.367417	0	-0.55169	-0.386	0	0.234575	-0.6116	0	0	5.93354	0	1.64724	0.54097	0	0	0	0	0	0	-0.59904	0	0	0	-0.622533	-0.52374
C53B4.4 IV_+_8983848_8983946_8983953	-1.25525	0	-0.41005	0	0	0	-1.84665	-2.54959	0	-2.86339	0	0	0	-2.48009	0	-2.0309	0	0	0	0	0	0	5.17901	-1.12534	0	5.46753	-0.901883	-0.738195	0	0	5.89151	4.34126	0	3.46236	-1.5696	0	-0.661575	-2.74279	-0.447725	0	-2.32661	0	0	0	0	-0.392042
kin-4 IV_+_11437905_11439145_11439154	-0.28585	-0.29601	0	0	0	0	0	-0.34835	0	-0.340025	0	0	-0.34835	0	-0.315025	-0.340217	-0.326117	-0.3171	0	0	0	-0.34835	0	0	-0.33285	0	-0.34835	0	0	0	5.8687	0	0	0	-0.34835	0	-0.313983	0	-0.333325	0	-0.31125	0	-0.31685	0	0	-0.29835
trr-1 II_-_11667887_11667893_11667935	-0.44825	0	0	0	0	0	0	0	0	0	0	0	0	-1.93467	0	-2.67742	0	-0.90495	0	0	0	-2.1372	0	-1.90737	-1.0238	4.74827	-0.165075	-2.70587	0	0	5.83395	2.08642	3.3242	0	0	0	0	0	0	0	-1.87403	0	0	0	0	-0.214225
lin-36 III_-_8019850_8019856_8019956	0	0	0	0	0	-0.551317	0	0	0	0	0	-0.7236	0	0	0	-0.6933	0	-1.71128	0	0	0	-0.427333	0	-1.66846	-1.93486	0	0	-1.78628	0	0	5.83099	4.01779	3.91543	0	0	0	0	0	0	0	-1.52786	0	-1.60493	0	0	-1.13498
pac-1 III_+_8517727_8518204_8518212	0	-0.22955	-0.25375	-0.386783	0	0	-0.5005	-0.637033	0	-0.524083	0	-0.39925	0	-0.382	0	-0.5005	-0.384583	0	0	-0.39045	-0.273175	-0.35885	0.30375	0	-0.36625	0	-0.385383	-0.251575	0	0	5.82219	0.269167	1.92532	0	0	0	-0.36865	-0.3678	0	0	-0.37713	-0.37421	-0.252975	0	0	-0.35595
frpr-19 IV_-_1775453_1775886_1776342	0	0	-0.777658	0	0	0	0	0	0	0	0	0	0	0	-0.781733	0	5.79114	0	0	0	0	0	0	-0.798858	0	0	-0.7111	0	0	0	0	0	-0.598783	0	0	0	0	0	0	0	0	-0.682613	0	-0.709733	0	-0.730658
cand-1 V_+_16804403_16805066_16805072	-1.15116	-1.12073	0	0	0	0	-0.9673	-2.28348	0	-2.09448	0	0	0	-0.637125	0	-1.13469	-0.910833	0	-2.15908	0.2488	-1.0182	-2.28348	0	0.568575	-1.21878	2.87978	-1.6096	-1.92638	2.33435	2.54169	5.76994	3.82774	4.63354	1.16775	-1.0923	0	0	0	-0.2082	0	-0.580515	-0.194855	-0.650175	0	0	-0.7308
gbb-1 X_+_2962687_2962803_2964155	-1.94441	0	0	0	0	-0.4712	0	0	0	-1.54913	0.295467	0	0	1.82873	0	0	-1.42758	-0.429525	0	-0.4712	0	0	0	0	4.66547	0	-1.58838	0	0	0	0	0	0	0	-1.58038	0	5.73776	-1.58038	0	0	0	0	-1.48523	0	0	0
NONE I_+_11709214_11946999_12041033	0	0	0	0	0	0	0	5.68689	0	0	0	0	0	-0.648675	0	0	-0.648675	0	0	0	0	-0.648675	0	-0.594325	-0.648675	0	-0.648675	0	0	0	0	0	0	0	0	0	0	0	0	0	-0.648675	0	0	0	-0.551842	-0.648675
F41H10.3 IV_+_5372567_5372672_5372684	-0.5183	-1.6799	-0.936433	0	0	0	-0.74955	0	0	-0.897525	0	0	0	-0.944383	-0.4065	-0.705083	-1.84163	0	0	-0.834208	0	1.84661	0	0.42413	-1.61587	0	0	0	0	0	5.6867	1.24962	1.43798	3.10027	0	0	0	0	-0.368525	0	-1.70111	0	0	0	0	-0.5463
Y105C5A.15 IV_+_15714452_15715530_15718118	-0.655483	0.569228	-0.24105	-0.778465	0	0	0	-0.2061	0	-1.59522	0	0.218633	0	-0.645575	0	0	-0.279167	0.537995	0	0.363375	0	-0.289433	-0.295	2.84928	5.68264	0	0	0	0	0	-0.4655	0	0	-1.0572	0	-0.3561	-0.2061	-0.649875	-0.262525	-1.17152	0	-0.25568	-0.529875	0	0	-0.2813
lpd-3 I_-_3580759_3580765_3581845	-1.70039	0.315925	0	0	0	0	-2.52302	0	0	-1.21442	0	0	-1.11399	0	-1.0476	0.399258	0	-2.19019	0	0	0	-0.284807	0.82891	0	-0.8707	2.39214	-0.3169	-2.16406	2.09306	-0.878957	5.67114	0.457227	4.20069	3.9734	0	0	0	0	0	0	-3.65121	0	0.295175	0	0	-2.67069
hmp-1 V_+_11850881_11851621_11851630	-0.529235	0	-0.492735	0	0	0	0	-0.28811	0	-1.04049	0.219367	0.130467	0	-0.462035	0	0	-3.14959	-1.09404	0	-1.03546	0	-0.311293	3.51376	-0.281885	-0.908035	0	-1.09404	-0.98686	0	0.7277	3.41743	0	0.266275	5.66446	0	-0.684285	0.365817	-0.230575	0.1018	0	-0.943975	0	-0.905335	0.311025	0	-0.280135
let-765 III_-_6598600_6598609_6598724	0	-0.19249	0	0	0	0	0	-0.56655	0	-1.41402	0	-0.60225	-0.60225	-1.35824	0	0	0	-0.50225	0	0	0	0	0.792225	0	-1.42384	0	-1.46934	-1.14534	0	5.63868	3.89084	0.4436	3.5429	0	0	0	-1.41402	-0.238325	-0.788117	0	-1.0163	0	-0.517992	0	0	-1.05692
C09D4.4 I_-_5483691_5483700_5483898	-0.59394	-0.61585	0	0	0	0	0	0	0	-0.67994	-0.262507	-0.602157	0	-0.28585	-0.58824	0	0	-0.65214	-0.73549	0	-0.57994	-0.60529	0	0.144875	-0.60334	0	-0.57809	-0.28504	0	0	5.60483	0	0	5.40914	0	0	0	0	-0.60599	0	-0.54657	-0.56485	-0.794565	-0.73549	0	-0.243565
Y48C3A.12 II_+_13387565_13388466_13388477	-0.355525	-0.458915	0	0	0	0	0	0	0	0	-0.961742	-0.954908	0	0	0	0	0	0	-1.12738	0	-0.425	0	0	-0.473575	-0.286967	0	-0.4012	-0.51045	5.59605	0	3.38985	0	0	0	0	0	0.104367	0	0	0	-0.474915	0	-0.915125	-0.518025	-0.474975	-0.751575
npl-4.1 II_+_5632953_5633042_5633048	-0.7185	-0.7423	0	0	0	0	-0.70895	0	0	0	0	0	0	-0.6174	0	-0.7215	-0.653433	-0.7423	0	-0.6788	0	0	0	0	-0.60385	0	-0.3636	0	3.74191	0	5.59593	0	0	0	0	0	0	-0.371175	-0.32245	0	-0.5771	-0.2508	-0.62845	0	-0.637233	0
egrh-1 X_+_14848431_14848478_14848485	-0.475	-0.335875	-3.01578	0	0	0	0	-0.57035	0.2978	0.096375	0.205042	0	5.57848	-0.5763	0	-0.439567	-0.598633	-0.2641	0	-0.2872	0	0.323292	-0.290725	-0.022125	-0.33095	0	1.99862	-0.3043	0	0	0	0	0	0	0	0	0	-0.321225	0	0	-0.2499	0	-0.153775	0	0	-0.2638
frpr-8 X_+_8702001_8702155_8702695	0	0	0	-0.729067	0	-0.81385	-0.81385	0	0	-0.75135	0	0	0	0	0	0	-0.81385	0	0	-0.81385	0	0	0	0	0	0	0	0	0	0	0	0	0	0	0	-0.81385	0	0	0	0	0	0	0	0	0	5.54967
npr-34 II_-_14735807_14736005_14736072	0	-0.51962	0	0	0	-0.51962	-0.51932	-0.51962	0	-0.51962	0	0	0	0	0	0	0	0	0	-0.518195	-0.50772	0	0	0	0	0	0	0	0	0	-0.51962	0	0	-0.43628	0	0	0	-0.51962	0	0	0	5.54803	-0.448795	0	0	0
ppfr-1 I_-_9365150_9365162_9365204	-0.395	0	0	0	0	-0.28025	0	-0.238575	0	-0.668975	0	0	-0.232617	-0.657275	-0.4992	-0.54085	-0.722975	0	-0.50085	-0.572975	0	-0.504783	1.2092	-0.2211	-1.08512	5.54772	-1.13932	-0.722975	1.32725	0	4.02337	0	0	0	-0.54085	0	-0.442717	0	0	0	-1.03412	-0.41465	-0.4746	-0.21775	0	0
R08F11.1 V_-_3780348_3780375_3780561	-0.7522	0	3.98787	1.99703	1.69291	1.6192	0.365017	0	0.191175	2.59983	-0.8138	0	0	-0.79885	-1.11599	-3.31463	0	0.0876917	0	2.11363	0	-1.94491	0	-2.54468	0	-0.3635	-0.310217	-3.54688	-1.74514	0	0	0	0	0	0	0	1.29727	2.09545	5.53907	0	0	0.30765	-2.2683	-2.00919	0	-2.36551
Y61A9LA.3 V_+_4578063_4578211_4582704	0.667383	0	-0.928092	0	4.90237	0	0	0	0	0	0	3.38529	0	2.34559	0	0	5.00683	0	0	0	0	0	0	-1.16297	2.17584	0	-3.15694	0	0	-5.41703	-4.18069	-3.44194	-2.68257	-2.32009	0	-4.71104	3.3498	1.08183	4.04485	0	2.95163	-1.32623	-3.68832	5.5244	0	-2.41991
unc-68 V_-_6923769_6923897_6923955	0	1.64828	0	0	0	0	0	0	0	0	0	0	0	-0.358425	-0.822508	0	3.14186	3.14898	0	0.979308	1.81688	-5.67112	0	-6.56721	1.96766	-3.664	-0.605458	1.62715	-0.916075	0	-0.710425	0	-1.53792	-0.509133	0	0	0	0	5.48794	0	1.47209	1.00792	0.821858	0.572075	0	-2.32973
nhr-21 II_+_7348273_7348316_7348322	-0.428925	-0.68862	0	0	0	-1.064	-0.35985	0.12636	0	-0.384	0	0	0	-0.444425	0	0	0	-0.6017	0	0	0	0	0	0	-0.4239	0	0	-0.396225	0	0	0	0	-0.471725	0	-0.44775	0	-0.443417	1.58557	0	5.47889	-1.03628	0	0	0	0	0
erp-44.1 I_-_5417206_5417215_5417937	-0.2409	-0.25593	0	0	0	-0.26645	0	-0.261725	0	-0.256025	0	0	-0.26645	-0.210675	-0.2492	-0.26645	-0.250183	0	-0.24423	0	-0.243725	-0.26645	0	-0.23575	-0.25565	0	-0.26645	-0.248825	0	0	5.44904	0	0	0	0	0	0	-0.25525	0	0	-0.21573	-0.22939	-0.22205	0	0	-0.24155
unc-103 III_+_4140012_4140698_4140707	-0.297508	0	-0.767388	-0.294183	0	0	0.33015	1.03928	0	-1.04668	0	0	5.44721	-0.374458	-0.0984333	0.708867	-1.0601	0	0	0	0.4092	-5.22017	0	0	-0.333658	-0.590583	0	-0.44158	0	0	0	0	0.300075	1.24738	0	0	0	-0.139583	-0.396433	3.96808	-0.987033	-0.222613	-0.84518	0	-0.0911333	-0.243525
impt-1 I_-_10968720_10968726_10968771	-0.53155	0	0	0	0	0	0	0	0	0	0	0	0	-0.438425	-0.507775	0	0	0	0	-0.537825	0	-0.58625	0	0	-0.429525	0	0	-0.69735	0	0	5.42169	0	0	0	0	0	0	0	0	0	-0.55767	0	-0.5213	0	0	-0.614025
ptc-1 II_+_7893487_7893528_7893537	-1.26188	-1.43835	0	0	0	1.39909	0	-1.44435	0	-1.44215	0	-1.41515	0	0	-0.3455	-1.35804	-1.5927	-0.428375	-0.33972	0	-1.57735	0	0	-0.573475	-1.44435	2.55551	-1.39514	-1.05778	3.76897	0	5.40183	2.49269	2.07539	1.10519	0	0	0	0	-1.51775	0	-1.07126	0	-0.24005	0.106558	1.47716	-0.439025
hrpk-1 I_+_6319342_6319440_6319449	-0.520125	0	0	0	0	0	-1.2289	-1.16778	0	-1.31803	-0.6509	-0.998442	-1.18411	-0.7767	0	-0.746933	-0.288292	-0.919175	-1.31228	0	-0.450525	0	0	0	0	2.60488	-0.825867	0	0.196125	0	5.39656	0	2.39338	0	0	0	1.96751	0	-0.441825	-0.160325	-0.381685	-0.961175	-0.342775	0	-1.03777	3.15515
spsb-1 II_+_15220445_15222823_15222829	0	-0.333555	0	0	-0.595875	-0.734975	-0.682542	-0.680842	0	-1.03659	0	-0.772042	-0.722708	-0.17455	-0.2055	-0.595875	-0.504375	-0.449025	-0.159715	0	0	-0.530067	0	0	-0.486375	3.63733	-0.750175	-0.694942	0	0.29155	5.37843	1.4687	0	2.39771	-0.595875	0	-0.295475	-0.147325	-0.461025	0	-0.330955	-0.483915	-0.45045	0	-0.131475	-0.1675
unc-57 I_+_4676646_4677668_4677674	0.376667	0	-0.176775	-0.672183	-1.73719	-0.230308	-0.49225	-0.333375	0	-1.01808	-0.185442	-1.45307	0	0.22165	-0.70215	-0.204275	0.049325	-0.17765	-0.152875	0.481492	-1.27831	0	0	-0.526925	-1.02303	5.35177	-0.167408	0	0	0	2.57603	0.795167	1.03525	2.72855	-1.73719	0	-0.317408	-0.5014	-0.52165	0	-0.43336	-0.64109	-0.69605	2.26505	0	-0.5015
nos-3 II_+_9749803_9749847_9749854	-0.40605	0	0	-0.779708	0	0	0	0	0	-4.47372	0	0	0	-0.150175	0	-2.05661	-3.58142	0	0	0	-1.98121	0.681683	0	0	-2.12321	5.32893	0.20985	-1.36997	5.34573	0	0.80225	2.65342	3.02896	0	0	0	3.06695	0	-2.27908	0	-1.45367	-0.921515	0.207425	0	0	0.25115
nhl-2 III_-_4898530_4898536_4898834	-1.01099	-1.01185	-0.34396	-0.982352	0	0	-0.254775	-1.15	0	-1.29425	0	-0.600435	0	0	0	-1.26608	-0.996685	-0.819385	0	-0.56256	-1.29425	-1.12975	0	-0.51531	-0.894185	3.83181	-0.641235	-0.533985	0	0	4.73093	1.54052	5.33721	2.84363	0	0	0	0	0	0	-1.11315	0	-0.838285	0	0	-1.03063
M03C11.3 III_+_10408287_10408360_10408368	0	-1.26289	-0.448083	0	0	0	0	0	0	-2.98309	0	0	0	-0.955658	0	-1.28481	-2.29007	0	0	0	0	5.31852	0	-0.490175	0.59855	4.3564	-0.961692	-2.47142	0	0	3.88066	0	0.3656	0	0	0	1.1175	0	-0.788408	0	-1.04797	-1.43555	0	0	-0.41335	1.19592
lin-23 II_+_6373763_6373803_6373809	-0.569	-0.29826	0	0	0	0	0	-0.5677	0	-0.57125	0	-0.2624	0	-0.51565	0	-0.594	-0.5814	-0.594	0	-0.5828	-0.2624	0	0	0	-0.58685	0	-0.594	-0.594	0	5.3148	3.99071	0	0	0	0	0	-0.197367	0	-0.5284	0	-0.55764	-0.27858	-0.26445	0	-0.305367	0
gmps-1 II_-_10866603_10866609_10866726	-0.354975	-1.06062	0	0	0	0	0	-0.997925	0	0	-0.24765	-0.975025	0	1.13623	0	-0.655225	0	-1.49746	0	0	-0.347775	-0.292567	0	0	-0.942575	1.82985	0.150367	-0.515675	0	0	5.30864	0.165467	2.30582	0.588375	-0.37555	0	0	-0.3574	-1.51998	0	-0.52558	-1.16732	-0.274275	0.622835	0	0
F31C3.2 I_+_15038007_15038051_15038060	0.759875	-1.12894	0	0	0	0	0	-0.380675	0	-6.82815	0	0	0	-2.91857	-4.12654	-4.80577	0	0	0	0.46955	-0.372925	0	4.3753	-0.396125	-2.18583	4.82944	-1.62342	-0.74555	4.6449	5.29531	2.62518	1.97179	1.38973	0.911195	0	0	1.16871	-1.56098	-1.83748	0	-1.52341	0	1.44372	0	0	0.549675
gld-4 I_+_9121190_9121732_9121739	-0.71779	-0.21422	-0.215465	0	0	0	0	-0.51239	-0.454015	-1.21506	0	-0.66009	-0.84494	-0.66919	-0.22089	-0.566757	-1.28693	-0.15014	-0.84494	0.9649	-0.63229	-0.55329	0	1.0554	-1.22043	0.171325	0	-0.39274	0	0.925925	4.91109	0	0	5.27027	0	0	0	0	0	0	-0.49489	-0.38505	-0.44574	0	0	-0.601665
unc-57 I_+_4677724_4678566_4678572	-0.161575	-0.16001	0	-0.20245	0	0	-0.21525	0	0	-0.0591833	-0.1661	-0.205417	-1.26362	-0.0587833	-0.0564833	-0.525567	-0.507167	-0.183475	0	0	-0.227525	0	0	-0.44645	-0.5017	5.2581	-0.492433	0	0	0	2.79887	0.425792	0.305742	0.101355	0	-0.2509	-0.15515	-0.17665	-0.4616	0	-0.16911	-0.15663	-0.42095	-0.895105	-0.205833	-0.56475
gcn-2 II_+_13090147_13090187_13090196	0	0	0	0	0	0	0	-0.50095	0	-0.4454	0	-0.50095	0	0	0	0	-0.417617	-0.4454	0	-0.417625	0	-0.467617	0	0	-0.42755	0	0	-0.50095	0	0	5.23886	0	0	0	0	0	0	0	0	0	-0.39793	0	-0.304075	0	0	-0.4128
dmsr-8 V_-_10510963_10511177_10511418	0	0	-0.719267	0	0	0	0	0	0	0	0	5.23333	0	0	0	0	0	0	0	0	0	0	0	0	0	0	0	0	0	0	0	0	0	-0.737327	0	0	0	0	0	0	-0.692067	-0.781767	-0.767142	-0.781767	0	-0.753992
cdka-1 III_+_4660928_4660976_4661006	1.32504	-1.17846	-0.331483	0	0	0	5.23053	-0.496025	0	4.60243	-1.37293	-3.75551	4.80818	0.153883	-0.273183	0	-1.40152	0	0	-0.602375	-0.32305	-0.188683	-0.218625	-0.156825	-0.0758583	0	0.894307	0	0	0	0.292367	-0.73465	-0.572525	-0.200023	0	-0.1541	-0.830992	-0.995875	-0.790825	0	-0.364263	-0.333943	-0.512333	-0.48745	-0.9866	0.0313833
NONE II_-_3306498_3306503_3306635	0.183385	0	-0.8591	0	5.18058	0.561973	0.13536	0	0	0	1.64645	0	0	0	0	0	-0.25	0	0	0	0	0	0	-0.3889	-0.2572	0	-1.3203	1.94885	-1.44897	0	0	-0.303	0.231035	0	0	0	0	-0.33665	-0.72815	0	-1.00109	-1.83679	-0.253075	-0.343375	-0.206633	-0.3544
hipr-1 III_+_8724744_8724799_8724986	-0.652758	0	-0.752758	-0.609892	0	0	0	0	0	-0.627758	0	0	0	-0.564158	0	0	-0.366667	0	0	0	0	5.16546	0	1.89257	-0.724958	0	-0.650225	0	0	0	-0.349433	0	0	0	-0.433333	0	0	-0.375633	-0.335108	0	-0.320253	0	0	0	-0.2951	0
dhhc-8 III_+_13111615_13111663_13111675	-1.73793	0	0	0	0	0	-2.75892	-2.01363	0	-0.218455	-0.715363	-0.26868	0	0	-0.22423	0.161892	-0.368363	0	0	-1.76943	-0.23743	0	0	-0.80433	-1.73403	2.15668	0	-0.21538	4.79097	0	1.67693	0	1.52638	5.15671	-0.36868	0	0.103583	0.644575	0	0	-1.03232	-0.23892	-0.124655	-1.03736	0	-0.349605
H43I07.1 V_+_4206743_4208162_4208983	-0.3839	0.816433	0	0	0	0	0	0	0	1.44718	-2.85474	0	0	0	0	0	-2.77014	0	0	0.080325	3.14659	0	0	-1.06963	1.21465	0.8606	0.6873	-0.903975	0	0	0.94805	0	0.73295	-0.391905	0	0	0	0.464125	0	-0.303558	0.841298	-0.74263	5.11933	-3.87282	0.859433	-3.92496
atfs-1 V_+_14196286_14196331_14196337	-0.581217	-2.34583	0	0	0	0	0	0	0	-0.637167	0.198408	0	0	-0.762592	0	0	-0.307117	-1.09464	0	-3.45823	0	0.150667	0	0.612645	-0.522805	1.2306	0	0.029595	0	0.84452	5.11871	2.55801	0	0	-0.844617	0	0.59352	0.28362	-0.3486	0	-0.562337	-0.30969	-0.334397	0.286375	0	0.202575
hil-7 IV_+_6646494_6646545_6646551	0	0	0	0	5.1117	0	0	0	0	0	0	0	0	0	0	0	0	0	0	-0.7117	0	-0.416867	0	0.258375	0	0	-0.804433	0.1791	0	0	-0.7857	0	0	0	0	0	0	-2.19013	0	0	0	0	-0.534725	0	0.0395333	-0.14515
tbc-10 III_+_987521_988201_991874	0.416425	-4.68691	0	0	0	0	1.78162	-0.3679	0	-0.463775	0.371533	0.423783	0	1.71352	-0.45955	2.79173	4.02221	0	0	1.75892	0	1.58137	0	-3.54689	0.534145	-0.3771	1.74145	5.11014	0	0	-7.60623	-0.644767	0	0	0	0	0	0.6468	-4.74799	-0.674608	1.03731	1.52844	-1.60161	0	-0.334908	0.052825
C27A7.5 V_-_12160437_12160443_12160857	-0.574725	0	0	0	0	0	0	0	0	0	0	0	0	-0.704325	0	0	0	0	0	0	0	0	0	0	-0.59545	0	-0.6806	0	0	0	0	0	0	0	5.09912	0	0	0	-0.671875	0	-0.65266	-0.64946	-0.570025	0	0	0
pxl-1 III_-_5894130_5895474_5895548	0	0	0	0	0	0	0	0	0	0	0	0.860165	0	0	0	5.08925	1.71732	0.735165	0	-0.76535	0	-2.00869	0	0	0	0	-0.432867	0	0	0	-1.20233	0	-1.13898	-0.60028	0	0	0	0	0	0	-0.62266	0.319145	0	0	0	-1.94988
C53B4.4 IV_+_8981358_8981693_8981699	-0.94481	0	0	-0.614868	0	0	0	-2.16867	0	-1.52397	0	0	0	-0.27701	-1.04306	-0.754768	-2.16867	-0.578685	0	0	0	-2.01717	0	0	-1.04343	3.02422	-0.371227	-1.92017	0	0	2.2387	2.40702	5.08893	5.01028	0	0	0	0	0	0	-1.81217	0	0	0	0	-0.530485
aph-2 I_+_10342213_10342552_10342560	-0.3343	-0.3343	-0.3343	0	0	0	0	-0.3343	0	-0.3343	0	0	0	-0.3243	0	-0.285967	-0.278133	0	0	0	0	-0.3343	0	0	-0.325375	0	0	-0.3343	0	0	5.08629	0	0	0	0	0	-0.305367	-0.3343	0	0	-0.28832	0	-0.280125	0	0	-0.3243
flp-26 X_+_7029249_7029322_7029331	-0.246625	0	-0.0317417	-0.261392	0	0	-0.0775917	0	0	-0.2598	0	0	0	-0.0888417	-0.371975	-1.83778	0	0	0	-0.0949417	0	0	0	5.07635	0	-0.268425	0	0	-0.0404917	0	0	0.175733	-0.242125	-0.119122	0	-0.305325	0	-0.0538917	0	-0.292975	-0.136002	-0.227575	-0.116442	0	-0.302708	0.123683
F25B4.5 V_-_5681675_5682011_5682206	0.4982	-0.925395	0	5.07412	0	0	0	0	0	-2.34521	0	-1.43079	0	2.46123	-1.29147	0	3.64571	0	0	0.64565	-0.2113	-1.53553	-1.26917	-2.62981	1.63057	-1.29278	0	0	-0.845125	0	-0.736265	-1.31121	-0.1982	-0.34719	0	0	0	3.52648	0	0	0	0.31149	-0.21635	0	1.18455	-2.39221
jamp-1 V_-_6048669_6048680_6048881	-0.284675	-0.29489	0	-0.296383	0	0	0	-0.33395	0	0	0	0	0	-0.26235	-0.30665	-0.31625	-0.29355	-0.26705	0	-0.31515	0	0	0	0	-0.302025	0	-0.294217	0	0	0	5.06001	0	0	0	0	0	0	-0.2961	-0.3076	0	-0.27357	-0.31253	-0.303075	0	0	0
uaf-1 III_-_1067952_1068251_1070421	0	0	-0.312075	0	-1.08554	0	0	-0.323775	0	-0.297725	0.113303	0.320192	0	0	0.276525	-0.262933	0	0.01035	0	0.15155	-0.523433	0	0	0	0	0	0	-0.010725	0	0	-0.3208	-0.3126	-0.33	0	-0.30225	5.05454	-0.350583	-1.13835	0	0	-0.428223	-0.053115	0	0.125675	0	0
cdk-12 III_+_4334323_4336219_4336225	-1.68162	0	0	0	0	0	0	0	0	0	0.3703	0	4.54839	0	0	0	-1.62104	0	0	-2.82131	0	0	0	0	0	0.611975	0	0	0	5.04259	0	0	0	2.82706	0	0	-0.28669	0	-2.09179	0	-1.6744	0	-1.52232	0	-1.70114	0
tag-340 III_+_4901471_4902047_4902053	-0.36495	0	0	-0.21725	0	0	0	-0.7755	0	0	-0.406683	0	0	-0.60465	-0.40335	0	-0.439083	0	0	0	0	-0.463217	1.4843	0	-0.6986	0	0	0	0	0	5.04105	0	0	0	0	0	0	0	0	0	-0.37409	-0.7755	-0.60985	0	0	-0.392625
fkh-7 IV_+_5607993_5608310_5608367	5.02883	-0.34125	1.94425	0	0	0	-0.59815	0.0473333	0	0.432008	-0.72485	0	0	-0.136017	0	-4.41596	0	0.332575	0	0	0	-0.330883	0	0	0.427883	0.35505	-0.960575	-0.334325	0	0	0.364033	0	0.423933	0.200325	0	0	-0.34575	-0.436475	0	0	0.318973	0	0.0727333	-0.359875	0	-0.963817
tram-1 IV_-_10220601_10220607_10220648	-0.198308	0.466862	-0.175583	-0.21115	4.98617	0	-0.218983	-0.338383	-0.467118	0	0.30815	0	0	-0.180983	-0.194808	-0.358917	-0.650677	-0.198858	-0.792518	0	-0.207133	0	0	0	-0.451417	0.105175	-0.504163	-0.226883	0	0	1.17213	0	-0.175008	0.355548	0	0	0	-0.448342	-0.213983	0	-0.169073	-0.334023	-0.310367	0	-0.200817	-0.166533
Y20F4.4 I_-_2036009_2039693_2040537	4.46102	0	0	0	4.96312	0	0	0	0	0.190525	0	0	1.27307	1.63188	0	0	-5.73281	0.852133	0	0	0	0	0	0.540008	0.851967	0	-1.36298	0.397025	0	0	-1.57087	-5.42492	-0.882042	0	-2.92686	0	0	0	-0.474467	0	1.23832	0	0.524608	1.01408	0	0.437183
ppfr-1 I_-_9368106_9369296_9369865	0	-0.27951	0	0	0	0	-0.43505	-0.38505	0	-0.3279	0	-0.387417	-0.32395	-0.49485	0	-0.86155	-0.265817	0	0	4.959	0	0	0	0	0	0	-0.358283	-0.2869	0	0	0	0.447667	0	0	0	0	0.210175	-0.313275	0	0	-0.36035	-0.27599	0	-0.26095	0	0
B0546.3 IV_-_3381980_3381988_3382029	-0.266925	0	0	0	0	0	-0.27165	-0.264725	0	-0.28555	0	0	-0.263317	-0.2401	0	-0.28555	0	-0.28555	0	0	0	-0.214417	0	0	-0.27435	0	-0.243883	-0.262725	0	0	4.95457	0	-0.24785	0	0	0	0	0	-0.277475	0	-0.23059	-0.26449	-0.232175	-0.27085	0	-0.2724
K07H8.2 IV_+_8291835_8292763_8292775	-0.258475	0	0	0	0	0	0	-0.4727	0	-0.30435	0	0	-0.4727	-0.255875	0	-0.312067	-0.4727	0	0	-0.3245	0	0	0	0	-0.3197	0	-0.320867	-0.30545	0	0	4.95098	0	0	0	-0.3495	0	0	0	0	0	-0.29544	-0.31086	-0.3191	0	0	0.1433
B0001.4 IV_-_12135571_12136154_12136201	-0.39605	0	0	0	0	0	-0.411975	4.93696	-0.4085	0	0	0	0	0	0	0	-0.431242	0	0	0	0	0	0	0	0	-0.34855	0	0	-0.436975	0	0	-0.436975	-0.3916	-0.429275	0	0	0	0	0	0	0	-0.392055	0	-0.4203	-0.433458	0
C04F5.9 V_-_5117917_5117924_5118899	-0.5444	0	0	0	0	0	0	0	0	0	0	0	0	0	0	0	-0.5176	-0.6069	0	0	0	-0.6069	0	-0.5728	-0.53745	0	0	0	0	0	4.92567	0	0	0	0	0	0	0	0	0	-0.48356	-0.51166	-0.5444	0	0	0
prp-31 I_+_5127939_5127987_5128012	-0.133725	-0.13329	-0.15995	0	-0.14805	0	-0.15995	0	0	-0.15995	-0.148833	-0.137717	-0.15995	-0.108925	-0.1283	-0.113317	-0.14955	-0.1421	0	-0.157925	0	-0.15995	0	-0.15995	-0.14975	-0.15995	-0.15995	0	-0.147125	-0.15995	-0.15995	-0.15995	-0.14775	-0.15995	0	0	-0.1364	-0.149125	4.89075	0	-0.14375	-0.11587	-0.15995	-0.15995	0	-0.15995
cyk-3 III_+_6022217_6022331_6022340	-0.256825	0	0	0	0	0	-0.30725	-0.30725	0	0	0	0	0	-0.247875	-0.217675	0	-0.265583	-0.30725	0	0	0	0	0.247125	-0.2902	-0.2652	0	-0.223917	0	0	0	4.88893	0	-0.280925	0	-0.30725	0	-0.25075	-0.554375	-0.28225	0	-0.28423	0	-0.271525	0	0	-0.215725
zoo-1 I_+_14541807_14542262_14543338	0	0	0	0	0	0	-0.673	0	0	-0.600275	0	0	0	0	0	-0.729467	-0.667033	0	0	0	0	0	0	0	0	0	0	-0.5443	0	0	0	4.87783	0	0	0	0	-0.594483	0	-0.465375	0	-0.6039	0	0	0	0	0
unc-68 V_-_6905839_6906212_6906341	-0.3375	0	0	0	0	0	0	0	0	-1.31454	0	0	0	0	0	0	0	0.997993	0	0	0	0	0	0	0	-0.559865	0	-0.61994	-0.70982	0	0	-0.51174	0	-0.44546	0	0	0	0	0	-1.09107	-0.00853	4.87239	0	0	-0.271917	0
sek-3 X_+_5020447_5020487_5020499	-0.375	0	-0.375	-0.375	0	0	0	0	0	0	0	0	0	-0.375	0	0	0	0	0	-0.3716	0	0	0	0	-0.375	0	0	-0.375	0	0	0	0	0	-0.375	4.8716	0	0	-0.375	-0.375	0	-0.375	-0.375	0	0	-0.375	0
NONE II_-_5630253_5630259_5630869	-0.4031	0	0	0	0	0	0	0	0	0	0	0	0	-0.4302	1.14248	-0.473108	-1.02729	0	0	0	0	-0.640008	0	0	-0.959575	4.86275	0	0	0	0	0	0	0	0	0	0	0	0	-0.896675	0	-0.448335	-0.353595	0	0	0	-0.37335
T01G9.2 I_-_8287995_8288004_8288047	-0.293425	-0.3	0	0	0	0	0	0	0	0	-0.3	0	0	-0.26875	0	0	-0.280267	-0.3	0	-0.3	0	-0.3	0	-0.285725	-0.28155	0	-0.2697	0	0	0	4.85294	0	0	0	0	0	-0.246967	0	-0.288375	0	-0.28594	-0.29702	-0.2939	0	0	-0.261325
Y105E8A.25 I_-_14590812_14590938_14592093	0	0	0	0	0	-0.412147	0	0	0	0	0	0	0	0	0	0	0	0	0	0	0	-0.407747	-0.382505	0	0	-0.40238	0	0	0	-0.447847	-0.38858	-0.442847	-0.408655	-0.37796	0	-0.49548	-0.30023	0	0	0	4.82103	0	0	0	0	-0.354655
dve-1 X_-_427990_427999_428538	0	0	0	0	0	0	0	0	0	0	0	0	-0.795467	0	0	0	0	0	0	-1.01933	0	-0.5588	-0.68865	-0.552925	0	0	-0.566667	0	0	0	0.264925	4.81883	-0.378775	0	0	0	0	0	0	0	0	0.175265	0	0	0	-0.698415
max-2 II_-_13025232_13025241_13025449	0.127342	0.163937	0	0	0	0	-1.98246	-0.556275	0	-0.977015	0.20865	0	0	-0.279675	0	-1.21615	-2.10631	0	0	-1.55628	-0.591575	-0.583065	0	0.136417	-2.35073	0.698433	0	0	1.15616	2.42624	4.81081	0.452767	3.15028	1.75214	-1.45842	0	1.21477	0	0	0	-0.31303	-0.29191	1.41203	0.122867	-3.04214	-0.527825
NONE II_-_3316435_3317406_3317454	4.80395	-0.182745	-0.199775	0	0	-0.242625	0.84661	0.133685	0	0.181285	-0.180225	0	0	-0.212025	-0.201625	0	-0.914742	-0.14025	0	-0.228725	0	-0.242625	-0.914742	-0.898342	0.58845	-0.1819	1.58793	0.22461	-0.224	0	-0.242625	-0.198458	0.116735	-0.509975	0	0	0.128093	0	-0.164325	0	-0.171385	-1.49813	-0.16785	-0.489125	0	-0.205125
unc-80 V_+_20889716_20889838_20890250	0	0	0	0	0	0.46266	0	1.27123	0	0	0	0	0	3.82298	0	-1.33365	-1.21245	0	0	0	0	0.64572	0	0	4.80313	0	0	0	0	0	0	-0.999717	-1.60498	-2.77185	0	0	0	0	0	0	0	-1.86223	0	-1.22085	0	0
bet-1 I_-_4530003_4530009_4530058	0	0	0	0	0	0	-1.83519	0	0	-0.954267	0	0	0	-0.864917	-0.464225	0	-1.02168	-0.03655	0	0	0	-0.519017	0	0.26345	-0.369525	0.338825	-0.519017	0	0	4.39208	4.78923	0	0	0	0	0	0	0	0	0	-0.868337	0	-1.02602	0	0	-1.30484
shc-1 I_-_972720_972813_972865	-0.22595	-0.23095	-0.10595	0	0	0	0	-0.23095	-0.23095	-0.211725	0	0	0	-0.23095	0	-0.23095	-0.23095	-0.18095	0	0	0	-0.23095	0	4.75802	-0.194325	-0.23095	-0.193917	-0.23095	0	0	0	0	-0.23095	-0.23095	0	0	-0.23095	-0.23095	0	0	-0.23095	-0.23095	-0.18095	0	0	0
ZK643.5 III_-_8954609_8955855_8955937	0	-0.263725	0	0	0	0	0	-0.263725	0	-0.263725	0	0	-0.263725	0	0	0	0	-0.263725	0	4.74705	0	-0.263725	0	-0.263725	-0.263725	-0.263725	0	-0.263725	0	0	0	0	-0.263725	-0.263725	0	0	-0.263725	0	0	0	-0.263725	-0.263725	-0.263725	-0.263725	0	-0.263725
apc-2 III_+_8082085_8082125_8082134	0	0	1.18023	0	0	0	0	0	0	0	0	0	0	-3.13452	0	-2.66383	-0.499967	0	0	0	0	0	0	0.33935	0	2.6353	-0.555533	-3.12987	0	0	4.74154	2.14156	0	1.8845	0	0	0	0	-0.543125	0	-2.21777	-0.47442	0	0	0	0.29655
lst-6 II_-_7018808_7018814_7018952	0	0	0	-1.1664	0	0	0	-1.08977	0	0	0	0	0	-0.713567	-0.819167	0	-0.7775	0	0	0	0	-0.719433	0	-0.3619	-1.21382	0	0	-1.03209	0	1.24	4.72175	3.15752	0.521975	0	0	0	0	0	0	0	-1.04728	0	0	0	0	-0.700317
twk-2 II_-_4446629_4447267_4447512	0	0	-2.05974	-2.09097	0	0	0	0	0	0	0	4.47125	0	-2.54967	0	0	0	0	0	0	0	0	0	0	0	-1.08869	0	0	1.94538	-2.42404	0	0	0.906367	-0.524965	0.275125	0	-1.57809	0	4.71805	0	0	0	0	0	0	0
gale-1 I_+_12975320_12975398_12975404	-3.44291	0	-1.83589	0	0	0	0	-0.814042	-0.869417	0	4.70617	0	0	0.0422583	2.07516	0	2.86253	0	0	-4.30166	0	1.19138	1.0972	0	0.55555	-0.230692	-0.862442	0	0.226325	0	-2.90556	0.0303	-1.09897	0.225203	4.28289	0	0	-1.15039	-2.14449	0	-1.16487	1.61956	-2.56076	2.70142	0	1.76612
M4.1 IV_+_3214234_3214505_3214511	-1.63848	-2.14569	0	-0.5794	0	0	0	-1.10947	0	0	0	0	0	-1.55358	0	0	0	0	0	-0.441175	0	0	0	0	-1.53446	0	0	-1.46719	0	4.26171	4.69055	3.42096	1.11645	0	0	-0.578267	0	0	0	0	-1.44779	0	0	-0.994167	0	0
ego-2 I_-_11403020_11403026_11403474	-0.494325	0	0	0	0	-0.494325	-0.494325	-0.444325	0	-0.494325	0	-0.494325	0	-0.1666	0	0	-0.494325	-0.407225	0	-0.488575	0	0	0	-0.224025	-0.438625	0	-0.472125	-0.494325	4.6857	0	4.34623	0	0	0	0	0	-0.212425	-0.494325	-0.464925	-0.23315	-0.455085	0	-0.17365	0	-0.457825	-0.438775
lsy-22 I_-_7706618_7706621_7706846	-0.3295	0	-0.3417	0	0	0	0	0	0	0	-0.287867	0	0	-0.31785	0	0	0.188425	-0.298675	0	-0.420875	0	0	0	0	-0.52255	0	0	0	0	0	0	0	-0.31175	-0.26532	0	0	0	-0.252825	-0.312875	0	-0.26046	0	-0.2911	4.68352	-0.3158	-0.3428
spc-1 X_-_3122219_3122527_3122579	0	-0.377933	0	-0.279567	0	0	-0.377658	-0.417858	0	0	4.67962	0	0	0	-0.344258	-0.3688	0	-0.337858	-0.317833	0	-0.294783	0	0	0	0	-0.293658	0	-0.387633	0	0	0	0	0	0	0	0	-0.2526	0	-0.333108	0	0	0	0	0	-0.296067	0
sin-3 I_+_8422807_8422852_8422858	0	0	0	0	0	0	-4.82258	0	0	0	0	0	0	-3.18708	0	-1.35702	0	0	0	0	0	0	0	4.65632	-4.62816	4.15297	0	-4.53086	2.74079	0	3.67606	2.51296	2.43909	0.12504	0	-0.8375	0	0	0	0	-1.50744	0	0	0	0	0.56741
unc-70 V_+_6889310_6889412_6889803	0	-0.268617	0	0	-0.445192	0	0	-0.389642	0	-0.396992	-0.26345	-0.26345	-0.445192	0	0	-0.445192	-0.400725	0	-0.265117	1.13002	0	0	0	0	-0.251267	0	0	-0.221517	0	0	0	0	0	0	-0.405192	0	-0.247783	-0.255967	0	0	0	0	-0.372092	-0.445192	4.65256	0
nud-2 I_-_7858286_7858293_7858551	-0.275025	0.22526	0.68015	0	0	0	0	-0.7852	0	-2.54115	1.77515	1.13312	1.24852	-0.304175	-0.645	-2.71303	-1.93353	0	0	1.5503	0	-0.360933	0	0	-1.87323	0.813025	-3.19235	1.09898	0	0	4.65097	1.46141	0.6374	0.788375	-0.35995	0	0.360425	0	-0.3456	0	-0.244115	-0.820567	0.8751	0	-0.0505417	-0.853767
sli-1 X_-_725267_725591_725705	-0.4986	0	-0.42865	0	0	0	0	0	0	-0.501075	0	0	0	-0.390875	0	0	0	0	0	-0.437125	0	4.64947	0	0	-0.41355	0	0	0	0	0	0	0	0	0	0	0	0	-0.526875	-0.5407	0	-0.43364	0	-0.478375	0	0	0
dagl-2 III_-_782759_782765_782822	0	-0.37525	0	-0.3289	0	0	0	-0.37525	0	-0.37525	0	-0.37525	0	-0.3593	0	-0.37525	0	0	0	-0.37525	0	0	0	0	-0.3439	0	0	-0.344	0	0	4.64567	0	0	0	0	0	0	0	-0.354475	0	-0.30559	0	-0.358	0	0	0
rsp-7 II_+_10659715_10659785_10660030	-0.512625	-0.837812	0	0	0	0	0	-0.327125	0	0	0	-0.280025	0	0	-0.328325	0	-0.569392	0	0	0	-0.372975	-0.348525	-0.143292	-0.29675	-0.3094	0	0.480807	0.857757	0	0.1294	0	0	0	0	0	0	-0.295808	0	4.62729	-0.350525	0	0	0	0	-1.12268	0
tbc-14 II_-_13445250_13445256_13446387	-0.359925	-0.35694	0	0	-0.3827	0	-0.57425	0	0	-0.349075	0	0	0	0	-0.366025	0	0	-0.338125	0	0	0	0	0	0.19155	-0.350825	0	-0.3827	-0.3708	0	0	4.62661	0	0	0	0	0	0	0	0	0	-0.33232	0	0	0	-0.32665	-0.327825
W09G3.1 I_-_13829424_13830190_13831737	-0.336508	0	-0.332258	0	0	0	0	0	0	0	-0.373933	0	0	0	-0.373933	0	4.62588	0	0	0	0	0	-0.301008	0	0	0	-0.332267	-0.323933	0	0	0	0	-0.286133	-0.316513	0	0	0	0	0	0	-0.298693	-0.289093	-0.332258	-0.373933	-0.355417	0
daf-16 I_+_10763706_10764349_10764355	-0.946593	-0.607835	-0.257185	-0.92026	-1.97964	-0.244827	-0.98321	-0.974185	0	-1.39207	0	-0.264827	0	0	-1.85895	0	0.175333	-1.03049	-0.24488	0	0.230633	0	0.56125	0	-0.248585	0	0	0	4.61744	1.2131	0.448125	0	0.766458	4.49715	0	0	-0.607235	0	-0.23271	0	-0.467162	-0.28796	1.03911	0	0	0
attf-3 III_-_85165_85174_85767	-0.33955	0	0	-0.419467	0	0	0	-0.36455	0	-0.40205	0	0	0	0	0	-0.393717	-0.352983	0	0	0	0	-0.385383	0	0	-0.407825	0	-0.317817	-0.42705	0	0	4.61657	0	0	0	-0.42705	0	0	0	0	0	0	0	-0.379125	0	0	0
dcp-66 I_-_7539250_7539259_7539301	0	0	0	0	0	0	0	-0.57054	0	-1.27874	0	-1.45487	-1.72199	0	-1.45444	-1.61582	-1.29704	-1.02731	0	0	0	0.247093	0.23651	0.335085	-0.980715	3.24186	-1.85766	0	0	0.305527	4.60726	3.53188	1.53067	2.5846	-0.927275	0	0	0	-0.487075	0	-2.20577	0	0	0	0	0.25876
row-1 I_-_10476729_10476735_10476777	0	0	0	0	0	0	0	0	0	0	0	0	0	-0.515725	0	-0.586783	0	0	0	0	0	-0.953433	0	0	-0.9106	4.59968	-1.0275	-1.0275	0	0	0	0	1.81995	0	0	0	0	0	-0.530225	0	-0.86786	0	0	0	0	0
mrck-1 V_-_6258924_6258935_6258979	-0.2061	0	-0.225975	0	0	0	0	-0.23735	0	0	-0.23735	-0.23735	-0.23735	-0.222325	-0.23735	0	-0.22625	-0.23735	0	0	0	-0.23735	0	0	-0.23735	0	-0.23735	-0.23735	0	0	4.59649	0	0	0	0	0	-0.233283	0	-0.23735	0	-0.23247	-0.22559	-0.218825	0	0	-0.194825
mtk-1 I_-_5801108_5801115_5801196	-0.3766	0	-0.3766	0	0	0	0	0	0	0	0	0	0	-0.37065	0	0	-0.3766	0	0	0	0	-0.3766	0	0	-0.355775	0	-0.3766	-0.3766	0	0	4.59556	0	0	0	0	0	-0.27595	0	-0.334925	0	-0.3288	-0.34326	0	0	0	-0.3266
F55A12.5 I_+_5347276_5347317_5347326	0	0	4.58614	0	0	0	0	0	0	0	0	0	0	0	0	-1.8033	-1.5771	0	0	-2.68752	0	0.860783	1.18039	-0.45615	-2.51727	0	0	-0.505825	0	0	3.48631	0	1.57495	0	0	0	0	0	0	0	-1.28599	0	0	0	0	-0.855425
F46B6.5 V_-_9781200_9781326_9781422	-1.71888	0	0	0	0	0	0	0	0	0	0	0	0	-0.77835	-0.1792	-3.30151	-1.41892	0	0	0	0	0	0	-0.27485	-0.258675	0	0	0	0	0	4.56949	1.89506	2.28576	1.88728	0	-1.72693	0	0	0	0	-1.41142	0.69165	-0.205075	0	0	-0.055425
dab-1 II_+_8227476_8227551_8227557	-0.55135	0	0	0	0	0	0	0	0	-0.630125	3.41403	-0.939775	0	-1.07812	-1.31783	-2.96903	-2.35302	0	0	0	0	-0.605492	2.28688	0.785483	-2.73207	2.87572	-1.07324	-2.56716	2.69357	0.928067	4.56441	0	1.80471	0.452195	-1.41057	0	-0.446992	0	0	0	0.357512	-0.47874	0.825817	0	0	-1.83488
pcyt-2.1 I_+_2081309_2081954_2082812	0	0	-0.398417	0	0	-1.53034	0	-1.17034	-0.224217	-0.188	0	-1.55048	0	1.12783	-0.384942	0	0.234767	-1.79381	0	0	-0.432567	0	0	0	0	-0.375492	0.3075	0	0	0	0	0	0	-0.359337	0	0	4.56416	0	0	0	1.29293	1.27013	-0.389392	0	0	0
rnh-1.0 II_+_4996923_4996973_4996992	0.82078	0	0	0	0	0	0	4.52667	0	0	0	0	0	-0.447025	0	0	-0.439475	0	0	0	0	0	0	0	0.64658	0	-0.439308	0	0	0	0	-0.445275	-0.453325	-1.76424	0	0	0.356097	0	0.221855	0	-0.397935	0	0.008575	-2.19398	0	0
ash-2 II_+_11982254_11982999_11983008	-0.464725	0	0	0	0	0	0	0	0	0	0	0	0	-0.40325	-0.520675	0	0	0	-0.5564	0	0	-0.471733	0	0	-0.540775	0	0	0	0	0	4.51566	0	0	0	-0.5564	-0.5564	0	0	-0.4453	0	0	0	0	0	0	0
T24B8.7 II_-_9049665_9049671_9049713	0	0	0.283375	0.883383	0	0	-1.32201	-6.4038	0	-0.5133	0	0	0	-1.4583	0	-0.417167	-0.465867	-1.61118	0	0.6945	0	0	3.19674	0	-2.15445	1.12395	0	-4.5183	2.51613	0	4.39451	1.49385	3.24147	1.43887	0	0	0	4.48702	-3.99151	0	-1.62285	0	0.347425	-1.86868	0	2.24617
ani-1 III_-_12447358_12448025_12448103	0	0	-0.43855	0	0	0	0	0	0	0	0	0	0	-0.443975	0	0	-0.51335	0	0	0	0	0	-0.424225	-0.380025	0	4.47601	-0.51335	0	0	0	0	0	0	0	-0.51335	0	0	0	0	0	-0.48001	0	0	-0.45085	0	-0.318325
Y34D9A.3 I_+_1039172_1039213_1039222	0	0	0	0	0	0	0	0	0	0	0	-0.63635	0	0	0	0	0	0	0	0	0	0	0	-0.8591	-1.43795	0	-0.63635	-0.89285	0	4.47337	3.38618	0	0	0	0	0	0	0	0	0	-0.48301	0	0	0	-1.59088	-1.32305
daf-15 IV_+_9391226_9391267_9391285	0	0	0	0	0	0	0	0	0	0	0	0	0	-0.5725	0	0	-0.6725	0	0	0	0	0	0	0.7638	-1.0544	0	0	-1.0544	0	0	4.47096	0	0	0	0	0	0	0	-0.639175	0	-0.61964	0	0	0	0	-0.62215
F27C1.2 I_+_5430705_5430759_5430771	-0.792783	0.105433	0	-1.62112	-0.186833	-0.433658	-1.18607	-1.10627	0	0	-0.169683	-0.3646	0.2497	-0.349783	-1.29438	-0.981342	-0.511058	-0.136575	-0.1458	0	-0.343883	2.44049	0	0.784208	-1.38538	0	-0.652475	-0.1604	0	0	3.75931	1.59333	0	4.46138	-0.2458	0	-0.32325	-1.2802	-0.754108	-0.577058	-0.864775	-0.679728	-0.543533	1.93077	0	1.76593
jip-1 II_+_1346336_1347312_1347327	0.999085	0	0.800135	0	0	2.99645	4.44243	1.96267	0	0	-3.46434	0	-8.47604	1.44474	1.01364	-4.43321	0	2.87725	0.14122	0	2.5182	0	-5.19824	0	0	0.209908	0.476208	0.464493	0	0	-1.52548	0.181167	1.21748	-1.04147	-0.2157	-1.60908	1.5039	0	2.5097	2.15423	2.12034	-2.8836	0	-2.66123	1.64603	-0.170908
C53B4.4 IV_+_8983647_8983692_8983701	-0.753083	0	0	0	0	0	0	-0.388725	0	-1.25638	0	0	0	-1.06386	-0.3932	0	-0.333983	-0.333175	-0.42445	0	0	0	0	0	-0.674183	0	-0.42445	0	0	2.3643	4.43978	0.96345	0	0	0	0	0	0	0	0	-0.716383	0	0	0	0	-1.00566
pqn-87 II_-_12211173_12211182_12211788	-0.878508	-0.643263	0	-0.184267	0	-0.665408	-1.62338	-1.5651	0	-1.41828	0	0	0	-0.202225	-0.214475	-0.597475	-0.871075	0	0	0	-0.2316	0	4.41214	0	-0.881008	1.57999	-0.23315	-0.831828	1.34488	0	3.68163	3.60379	0.931775	0.943295	0	-0.25365	-0.4483	-0.22945	-0.206175	0	-1.3767	-1.43956	-0.786708	-0.227933	0	-0.487983
rsp-1 II_+_11454513_11454640_11455023	0	0	0	-0.520407	0	0	0	0	0	0	-0.562107	-1.09197	4.24633	0	-1.05206	-0.553107	-0.430173	0	4.41037	0	-0.52934	-0.987473	0	0	0	1.18411	0	0	0	0	0	1.091	0	-0.47212	0	-1.37922	-1.05089	-0.49769	-0.698365	0	0.37536	-0.30422	0	-0.10939	-1.06864	0
T08A11.1 III_-_4251004_4251010_4251369	-0.651475	0	-0.619175	0	0	0	0	-0.56815	0	0	0	0	0	0	0	0	-0.693133	0	0	0	0	0	0	0	0	0	0	0	0	0	4.40538	0	0	0	0	0	-0.639567	0	0	0	-0.64908	0	-0.5848	0	0	0
inx-1 X_-_6944873_6945000_6945870	0.234442	0.705507	-0.570917	0	-2.20703	3.97316	0.203917	4.39454	0	0.168542	0.211933	0	0.215067	-0.38075	-0.207225	0	-4.93674	0	0	0.717243	0.178217	0	0.321117	0	-0.707917	0.801768	-0.241683	1.24656	0	-1.02622	0.233517	-0.161983	0.228042	-1.64469	-0.302767	0	0.632433	0	1.18949	-1.3608	0.24655	-1.05469	-0.539917	-0.273442	0	-0.285275
ife-3 V_-_7384_7393_7431	-0.785158	-0.587273	0	0	0	0	-0.887383	-0.847408	0	0	-0.565467	0	0	-0.490833	0	-0.63465	0	0	-0.53522	0	0	0	0	0	-0.786508	2.2815	0	-0.635483	0	4.37124	2.27759	0	0	0	0	0	0	0	0	-0.2812	-0.303613	-0.796093	-0.306833	0	0	-0.4872
ubr-4 I_-_4613016_4613022_4613277	0	0	-0.5975	0	0	0	0	0	0	0	0	0	0	-2.18358	-0.357575	0	-1.7022	-0.260575	0	0	0	-0.548583	0.330108	0.377308	-0.25705	1.80598	-3.41854	0	3.76718	0	2.46196	0.959958	4.33882	0.569873	-2.91605	0	-0.640333	0	-1.67732	0	-0.87244	-0.26275	2.36198	0	0	-1.27867
C09G9.1 IV_-_8862485_8863497_8863847	3.50593	1.98535	0.258117	0	0	0	-1.28648	-3.09044	0	-1.43155	-0.677317	0	0	1.58013	0	-3.42433	-5.64309	0.647483	0	1.6875	0	-1.73312	0	0.725133	0.434058	0	0	-0.66065	0	0.447767	0.390617	0.704958	4.30811	0.605812	-1.01065	0	0	0	0	0	0.357227	-0.30256	0.606942	0.338317	0	0.676733
cbp-1 III_+_9768547_9768678_9768711	-0.507642	0	0.219367	0	-4.97813	4.30171	0	0	0	-3.46731	-1.51697	-1.02838	-0.497067	1.46685	0	0.272133	0.849742	-0.421308	0	0	0	-0.4147	1.82685	-0.119917	0.0193583	1.07133	0	0.611558	0	0	0	0.829142	0.241817	1.69033	-1.72782	0	0	0	-0.495125	0	0.636492	-0.482693	-0.0878417	-0.358808	2.63739	-0.57035
R05D11.9 I_+_8593649_8594035_8594041	-0.345	0	0	0	0	0	0	-1.27178	0	-1.1646	0	0	0	-0.2629	0	-1.27178	0	0	0	0	0	0	0	-0.3867	0	0	-0.707692	0	1.40653	0	4.27937	0	0	0	0	0	0	0	-0.645175	0	-0.29754	0	-0.325675	0	0	0.992933
ekl-5 X_-_13915714_13915726_13915765	0	0	0	0	0	0	0	1.4342	0	-0.952108	0	0	0	-0.766733	0	-1.2055	-1.54303	-0.557583	0	-1.55693	0	0	0	0	0.301675	0	4.26301	1.15357	0	0	0	0	0	0	0	0	0	0	0	0	0	0	0	0	0	-0.570558
vps-39 V_-_14035988_14035997_14036043	0	0	0	0	0	0	0	-0.781275	0	0	0	0	0	-0.600725	-0.260725	-0.302392	-1.31291	0	0	0	0	-0.781275	0	0	0	4.24508	-0.781275	-0.750025	0	0.346633	3.18692	0	0	0	-0.385725	0	-0.197742	0	0	0	-0.570115	-0.591275	0	0	-0.648175	0.185
met-1 I_+_4256378_4256422_4256428	0	0	-0.528075	0	0	-0.3664	0	-0.3664	0	-0.3664	0	0	0	-0.528075	0	-0.3664	0	0	0	0	0	0	0.97005	0	-0.528075	0	-0.528075	-0.98035	0.452275	0	4.24397	0	0	0	0	0	0	0	0	-0.528075	-0.3045	0	0	0	0	-0.275475
rnp-7 III_-_7159744_7160409_7160537	-0.5673	-0.21202	-0.5192	0	-0.238667	0	-0.1834	-0.1826	0	-0.156325	-0.166067	0	-0.202067	-0.51125	-0.5002	-0.1811	0	-0.15325	0	0	-0.1727	0	0	0.01215	-0.759875	0	0.1713	0.588485	0	0	0	0	0.1837	0	4.04772	0	-0.164617	-0.5958	4.24231	0	-0.51428	-0.763505	0	-1.42405	-0.5255	-0.5519
cisd-3.1 III_+_4543393_4543769_4545714	0	0	-0.641408	0	0	0	0	0	0	0	-1.25332	0	4.23496	0	0	2.1875	0.6275	0	0	0.870475	0	-1.10114	0.75018	0	-0.537933	-0.650008	0	0	0	0	0	0	0	-1.67319	0	0	0	-1.65699	1.6308	0	-0.454713	0	0	-1.25794	0	-1.07477
ntl-4 IV_+_7912827_7912867_7912873	0	0	0.42065	0	0	0	-1.17271	-0.38259	0	0	0	0	-1.28329	-0.52805	0	-0.463357	-0.769915	0	0	0	-0.77369	-0.86679	1.74446	-0.83019	-0.20555	0.4602	-0.283383	0	1.10515	0	4.23463	0	0.47412	1.74396	-0.27025	0	-0.22825	0	-0.59399	0	-0.717045	-0.551825	0	0	0	-0.2623
pqn-20 I_+_6796766_6796865_6796871	-0.325142	0	-0.412817	-1.40247	0	0	0	0	0	0	0	4.22467	0	-0.341342	-0.873867	0	0	0	0	0	1.15925	0	0.221925	0	-0.323417	0	0	0	0	0	0	-0.351067	-0.313117	-0.260147	-0.597725	0	0.171433	0	0.14935	0	-0.307507	-0.124227	-0.294492	0	-0.329867	0.330575
ret-1 V_-_14834572_14836417_14838080	0	-0.329985	-0.238875	-0.372925	-0.242233	0	-0.793775	-0.205275	0	-0.353875	-0.4934	-0.390758	0	-0.2152	-0.22005	0	-0.224633	0	0	1.24672	-0.651925	0	0	0.210825	-0.379525	4.19381	0	0	0.504318	0	0	0	0	0	0	0.10615	0	-0.206325	-0.220925	0	0	-0.49153	-0.2306	0	0	0
rsp-8 III_+_11826481_11826641_11826860	0.231817	0	-0.633092	0	0	0	0	-0.259525	0	0	-1.43423	0	0	0.353117	0	4.18053	-0.513283	0.242367	0	0	0	0	-1.4957	0	-0.4315	-0.288525	-0.17695	-0.45951	0	0	0	0	-0.26795	0	1.84941	0	0.60605	-0.843677	-1.07393	0.451967	-0.43115	0.958717	0	-0.296325	0	-0.268625
wwp-1 I_+_539727_539793_539799	-0.154875	-0.143055	0	-0.129825	-0.170475	0	-0.165675	-0.338625	0	-0.15215	0	-0.170475	0	-0.1401	-0.137325	-0.170475	-0.162542	-0.145475	-0.160475	0	-0.14415	-0.133975	0	-0.320925	-0.15	4.16046	-0.160575	-0.316625	0	0	0.4846	0	0	0	0	0	-0.116458	0	-0.15235	0	-0.133435	-0.153115	-0.140375	-0.11095	-0.136508	-0.134075
szy-20 II_-_8968429_8968435_8968514	0	0	0	0	0	0	0	0	0	0	0	0	-2.19753	0	0	0	0	0	0	0	0	0	0	-1.96382	-2.54893	3.34427	-1.19846	0	4.13672	3.20995	1.5545	0	0	0	0	0	0	0	-1.77258	0	0	0	0	0	0	-2.56413
lag-1 IV_+_6101459_6101506_6101512	0	-0.29997	0	0	0	0	0	-0.31535	0	0	0	-0.31535	-0.31535	-0.249225	-0.31535	-0.31535	-0.269183	0	0	0	0	0	0	0	-0.290475	0	-0.31535	-0.28955	0	0	4.13172	0	0	0	0	0	0	0	0	0	-0.27417	0	-0.2811	0	0	-0.28595
glb-11 III_-_3990826_3990835_3992084	-0.70394	-1.72104	0.69895	-1.19307	0	0	-0.211515	1.00218	1.15559	2.75807	0	0.6841	0	0.275775	0.94445	-11.2796	0.7014	4.1244	0.3496	-0.238965	1.21559	0	0	-7.17484	-0.681665	0	-0.547973	0	0	0.82412	0.6216	0	-1.08167	0.57826	0.3668	1.0271	0	1.12507	0	0	0.88042	3.55857	0.8447	2.7436	-1.04225	-0.60384
Y41D4B.4 IV_+_1664538_1666509_1666512	0	0	0	0	0	0	0	-1.63472	0	0	0	0	0	-0.5826	0	0	0	0	0	0	0	0	0	0.398925	0	0	0	0	0	0	0.2421	0	0	0	0	4.12242	-0.678567	0	0	-0.1831	-0.43546	-0.62904	-0.54045	0	0	-0.0795
cdc-14 II_-_5589927_5590611_5590791	0.60879	0	1.59417	0	0	0	0	0	0	-4.92825	0.445757	-1.85575	0	0	0	-2.36375	-8.38852	0	0	1.82599	0	0.858173	0.575792	-2.44676	0.843692	3.14781	0	-5.2842	2.96541	0	3.47288	4.11377	3.21831	3.18071	0	0	0	0	0	0	-4.25205	0.746942	0	0.524092	3.06481	-1.66781
math-33 V_+_11114255_11114299_11114308	-0.229225	-0.21946	0	0	0	0	0	-0.54085	0	-0.3552	0	0	-0.13045	-0.2171	-0.2582	-0.13045	-0.39685	-0.246675	-0.13045	0	0	0	0	0	-0.248025	1.01168	-0.37465	-0.54085	0	4.10539	0.288	0	0	0	0	0	-0.227633	-0.252775	0	0	-0.22332	-0.22274	0	0	-0.238317	-0.22185
arid-1 V_+_197343_198915_198924	-0.33575	0	0	0	0	0	0	0	0	0	0	-0.394083	0	-1.80577	-0.41075	0	-0.398083	0	0	0	0	0	0.880925	0	-1.76703	1.6432	-1.4891	-1.54822	0	0	4.09269	1.0583	1.2103	0	0	0	0	-0.353625	0	0	0	0	-0.383	0	0	0
trr-1 II_-_11661973_11661982_11662031	0	0	0	0	0	-0.30865	-0.285925	-0.285925	0	-0.287825	0	0	-0.30865	-0.297775	0	-0.30865	-0.30865	0	0	0	0	-0.30865	0	0	-0.25135	0	-0.30865	0	0	0	4.0895	0	0	0	0	0	0	-0.30865	0	0	-0.23007	0	0	0	-0.290083	0
lin-41 I_-_9338804_9338816_9338854	-0.235825	0	0	0	0	0	0	0	0	0	0.283067	-0.821525	0	0	-0.242225	-0.511925	-0.792925	0	-0.539125	-0.489275	0	-0.479658	0	0	-0.76445	0.2415	-0.539125	-0.450775	0	0	4.08361	0.818642	2.06476	0	-0.31855	0	0	0	0	-0.539125	0	0	0	0	0	-0.767067
F42H10.3 III_+_8485223_8486335_8486641	0	0	1.28363	-1.47306	0	0	0	0	0	0	0	0	0	0.83778	0	0	0	0	0	-0.5315	0	0.619997	0	0	0	0	0	0	0	-1.27493	4.08148	0	0	0	-0.975175	0	0	0	-0.521525	0	0	-1.51238	0	0	0	-0.534325
tlk-1 III_+_9707198_9707247_9707256	0	-0.61446	0	0	0	0	-1.94926	0	0	-0.487953	0	0	-0.706503	-0.645733	0	-2.3688	-1.15459	0	0	0	-0.714933	0	0	0.466717	-0.15825	0	0.382267	0	0	3.33	2.13963	4.08121	1.00715	1.53113	-1.1724	0	0	0	-1.70662	0	-0.280673	0	0	0	0	-0.97792
F36H2.3 I_-_9253134_9254850_9255035	0	-1.1372	0	0	0	0	0	0	0	0	0	0	0	0	0	0	0	0	0	-1.65	0	0	0	0	0	0	4.07773	0	0	0	0	-0.8389	-0.6226	-0.3643	1.4436	0	0	0	0	0	0	0	-0.908325	0	0	0
rsp-5 II_+_6490659_6490718_6490985	0	0	0	0	0	0.295883	0	2.45942	0	0	-1.42114	0	4.07758	-0.368033	-0.620683	0	-1.10399	0.568158	0	0	0	0	0	0	0	-0.697783	0	0	0	0	0	0	0	-1.03506	0	0	0	-0.703583	-0.623583	-0.336967	0.15325	0	0	0	-0.643467	0
unc-80 V_+_20886701_20887260_20887732	0	0	-0.207425	-0.204333	-0.2352	-0.2352	0	0	0	0	0	0	0	-0.177675	0	0	0	0	0	-0.2352	0	4.06639	0	-0.207425	-0.1271	-0.189375	0	-0.2352	0	0	0	-0.2248	-0.1362	-0.16708	0	0	0	-0.2352	-0.2352	-0.2352	-0.21466	-0.19994	-0.16935	0	0	-0.194625
let-363 I_+_5258750_5259294_5259303	-0.32595	0	0	0	0	0	0	0	0	-0.37595	0	0	0	-0.29035	0	-0.37595	-0.335183	-0.37595	0	0	0	-0.510558	0	0	0	0.226442	-0.37595	-0.3581	0	0	4.06578	0	0	0	0	0	0	0	-0.341325	0	-0.33983	0	-0.287125	0	0	0
eel-1 IV_-_3034979_3034988_3035029	-0.1261	0	0	0	-1.32757	0	-1.17448	-1.91764	0	-1.56786	0	-0.4921	0	-0.337075	-0.346375	0	-0.354375	0	-0.130875	-0.4829	0	-1.05903	0.169	0	-1.07048	2.541	-0.5436	-0.1142	1.98748	1.99135	4.04416	1.70321	1.36016	0.568362	-0.820667	0	-0.314742	0	0	0	-1.3527	0	-0.1806	0	0	-0.65135
etr-1 II_+_168047_168173_168547	1.21888	-1.55676	0.47085	0	0	0	-6.84058	-1.37285	0	0	-0.621533	0.720833	0	0	-0.9227	0	0.4137	0	0	0.44815	0	0	0.625475	1.85273	0	0	0	0	0	0	0	0	0	0.8372	0.8125	-0.735125	0	0	0	-1.82868	0	0	0.97786	4.04094	0	1.4591
Y95D11A.3 I_+_10941303_10941572_10941581	-1.03435	0	-0.498675	0	0	0	0	0	0	0	0	0	0	-0.441575	0	0	-0.534533	0	0	0	0	0	0	0	0	0	0	0	0	4.0341	0.976075	0	0	0	0	0	0	0	0	0	-0.44838	-0.50486	0	-1.087	0	-0.4608
rbm-5 I_+_6216168_6216294_6216357	-0.489555	0	-0.454655	0	0	0	0	0	0	0	0	0	0	-0.548755	0	0	0	0.536425	0	0	0	0	0	0	0	0	0	-0.7996	0	0	0	0	-0.700705	4.00758	0	0	0	0	-0.776955	0	0.24517	-0.5163	0	0	0	-0.502655
ZK524.4 I_-_7462574_7462580_7462626	-0.251725	-0.25218	0	0	0	0	-0.2492	0	0	-0.2592	0	0	-0.2592	-0.231425	0	-0.2592	-0.2592	0	0	0	0	-0.2592	0	0	-0.24325	0	0	-0.2592	0	0	4.00366	0	0	0	0	0	-0.24345	0	0	0	-0.2463	-0.2592	-0.227225	0	0	-0.2445
ubr-4 I_-_4627200_4627206_4628066	0	-0.251215	-0.36435	0	0	0	0	0	0	-1.71616	0	0	0	0	0	0	0	0	0	0	0	0	0	0	-0.855625	0.31265	-1.02786	0	0	0	2.90378	0	3.99555	0.81863	-1.49727	0	0	0	-0.895225	0	-0.727245	-0.345655	0	0	0	-0.35
eri-9 III_+_4933320_4933374_4933380	-0.33705	0	0	0	0	0	0	0	0	0	0	-0.4537	0	-0.425075	0	-0.4537	-0.398133	0	0	-0.4537	0	0	0	0	0	0	0	0	0	0	3.98955	0	0	0	0	0	0	0	0	0	-0.33454	0	-0.346725	-0.4037	0	-0.383225
R11F4.2 II_+_4085361_4085445_4085932	-0.649655	3.98733	0	0	0	-0.76508	0	0	0	0	0	0	0	0	0	0	-0.65398	0	0	0	0	0	0	0	0	0	0	0	-0.704655	0	0	0	-0.562305	0	0	0	0	0	0	0	-0.65166	0	0	0	0	0
golg-4 III_+_3411089_3411469_3416799	0.57594	0	0.929265	0	0	0	0	0	0	0	0	0	0	0	0	-1.64176	-0.4752	0	0	0	0	0	0	0	0	0	3.95286	-0.881108	0	0	0	0	0	0	0	0	0	0	-0.644783	0	-1.20928	-0.605933	0	0	0	0
ssl-1 III_+_12742049_12743495_12743504	-0.512683	-0.266693	0	-0.492783	0	0	-0.268783	-0.510833	0	-0.542083	0	0	0	-0.506383	0	0	-0.542083	0	0	0	0	0	0	0	0	0	-0.542083	-0.542083	0	0	2.5249	3.95118	0	0	0	0	-0.518683	0	-0.483283	0	-0.494643	0	0	0	0	-0.252983
ark-1 IV_-_12622525_12622537_12622578	0	0	-0.308025	0	0	0	0	0	0	-0.31845	0	0	-0.31845	-0.2733	0	-0.31845	-0.30425	0	0	0	0	0	0	-0.302325	0	0	-0.31845	0	0	0	3.9495	0	0	0	0	0	-0.299183	0	-0.299225	0	-0.28987	0	0	0	-0.31505	-0.284475
arle-14 III_+_5693214_5693253_5693262	0	0	0	0	0	0	0	0	0	0	0	0	0	0.4537	0	0	-1.4864	0	0	-0.522125	0	-0.427883	0	-0.867125	-2.49092	2.6256	0	-4.55553	0.56385	0	3.94706	0	2.72897	0	-2.5366	0	1.03825	0	0	0	-0.43419	-0.479525	0.866425	2.95844	0	-1.382
adr-1 I_+_7775041_7775082_7775091	0.012075	0	0.2365	0.20865	-2.53434	-0.284342	0	3.94602	-2.07041	0	0	0.272225	0	-0.009275	-0.255175	-0.195608	-0.0620083	0	0	0	0	0.330958	0	0.700975	-0.392708	0	0	0.351075	0	0	0	0	0	-0.207375	-0.305175	0	0.970993	-0.2394	0	0	0.09841	-0.390878	-0.229125	0	-0.380392	0.428325
cdk-12 III_+_4339619_4340004_4340013	0	0	0	-0.994767	0	0	0	-0.808692	0	-1.38004	0	0	-1.14667	-0.691017	-0.740817	-0.793942	-0.767742	-0.198	0	0	-0.581067	3.34992	3.94419	0.162625	0	0.187825	0	0	0	1.9045	0	0	2.80015	0.125135	0	0	0	0	-0.793917	0	-1.18406	-1.1839	-0.444467	0	-0.231133	-0.53411
lin-28 I_-_8408496_8408503_8409132	-0.2024	-0.222	0	0	0	0	-0.2361	0	0	-0.34675	0	-0.2361	-0.34675	-0.207925	-0.21825	-0.2244	0	-0.194425	0	-0.219275	0	0	0	0	-0.213775	0	-0.34675	0	0	0	0.4426	3.93888	0	0	0	0	-0.222183	0	-0.34675	0	-0.19874	-0.19868	0	-0.200225	0	0
Y106G6G.2 I_-_10321469_10323354_10324148	0	0	-0.3726	-0.253883	0	0	0	0	0	0	0	0	0	-0.659767	0	1.01553	-0.6903	0	0	0	0	0	0	-0.372425	-0.353625	-0.3771	0	0	0	0	0	0	0	0	0	-0.468	0	3.93616	-0.710317	0	-0.31922	0	0	0	0	-0.37445
imb-2 II_+_14368109_14368150_14368168	-0.204375	-0.22678	-0.43685	0	0	0	0	-1.60126	0	0	0	0	-0.268133	-0.210175	-0.2368	0	-0.233233	0	0	0	0	-1.60126	0	0	-0.22225	0	0	0	0.86905	0.52792	0.607795	3.92045	0	0	0	0	0	-0.245525	-0.207725	0.991133	-0.526327	-0.22918	-0.203325	0	-0.26315	0
W03A5.6 III_-_5440209_5440215_5440255	-1.37247	0	-1.46637	0	0	0	0	-0.35055	0	0	0	0	0	0	0	0	-1.45477	-0.71325	0	-1.66488	0	0	0	2.24645	-1.26537	3.9126	-1.69718	0	0	0	3.82124	0	1.99008	0	0	0	-1.39037	0	0	0	-0.59514	0	0	0	0	0
wnk-1 IV_+_9210676_9211242_9211249	0	0	0.38655	0	-2.59583	0	0	-3.06733	0	-1.90398	0	0	0	-0.282225	0	0	0	-0.187025	0	0	0	0	0	0	-0.993133	1.56025	-0.643608	-2.06498	3.13873	0.65138	3.89347	1.82771	2.19477	1.32625	0	0	0	0	-0.3298	0	-1.91921	0.75535	-0.2663	0	0	-1.48105
unc-68 V_-_6907445_6908065_6908160	0	0	0	0	0	-0.239333	0	-0.356	0	0	0	0	-0.3415	0	-0.356	0	0	0	0	0	0	0	0	-0.312175	3.86764	-0.258525	0	-0.3232	0	0	-0.2716	0	0	0	0	0	-0.310767	-0.270275	0	-0.339333	0	-0.26156	-0.227375	0	0	0
ZK287.7 V_+_9693598_9693648_9693653	-0.645825	0	0	0	0	0	0	0	0	0	0	0	0	0	0	0	-0.6875	0	0	0	0	-0.6875	0	-0.6	0	0	0	0	0	0	3.85582	0	0	0	0	0	0	0	0	0	-0.5875	-0.6475	0	0	0	0
ncx-2 V_+_5307886_5308077_5308800	0	-2.0373	2.39677	0	1.22227	0	0	-3.89608	0	-2.27945	0	-0.678367	0	0	-1.14801	-4.84157	-1.88377	0.312108	0	0	-2.53543	0	0	0	1.40453	2.16139	3.85473	-2.57278	0	0	2.61377	0	3.3861	2.07224	0	0	0	0	0	0	2.44885	0	0	0	0	0
hsp-17 V_-_8385554_8385557_8385866	0.80655	0	-0.280583	0	0	0	0	0	0	0	0	0	0	0	-0.401858	0	0	0	0	0	0	0.254583	-0.527758	0	0	0	3.83552	-0.547658	0	0	0	0	0.257175	0	-1.10761	-1.68046	0	0	-0.464608	0	-0.447413	0	0.231975	0.199875	0	-0.127733
wnk-1 IV_+_9207998_9208074_9208083	-0.77159	0	-0.272825	-0.764765	0	0	-0.75419	0	0	-0.804215	0	-0.49629	0	0	0	-0.480023	-0.773015	-0.45464	0	0	0	0	2.91723	0	-0.673415	0	-0.804215	-0.119965	0	0	3.81695	0	0	1.76663	0	0	0	0	-0.283425	0	-0.781055	0	0	0	0	-0.267175
lst-6 II_-_7017072_7017348_7017455	0	0	0	0	0	0	0	0	0	0	0	0	0	0	0	3.26808	3.8041	0	0	-4.65144	0	0	0	0.506392	0.6186	0	0	0	0	0	-2.53046	0	-2.86376	-0.434975	2.63981	0	0	0	0	0	0	2.40005	0	0	-2.75639	0
C05D2.10 III_-_5599793_5599799_5599842	0	-0.16282	0	-0.171533	0	0	-0.1782	-0.151	0	-0.1663	-0.157083	-0.1782	-0.1782	-0.15595	0	-0.173433	-0.160433	-0.1782	0	0	-0.1643	0	0	-0.15785	-0.167675	0	-0.1782	-0.1782	0	0	3.80054	0	0	0	-0.1782	0	0	0	-0.144425	0	-0.15376	-0.16178	-0.15725	0	0	-0.14755
hpo-27 I_+_5908896_5909261_5909267	-0.577275	0	0	0	0	0	0	0	0	0	0	0	0	-0.94855	0	0	0	0	0	-1.143	0	0	0	0	-0.4499	0	0	-0.311	0	0	3.79662	0	2.48557	0	0	0	0	0	-0.57505	0	0	-1.07139	-0.411025	0	0	-0.795
slo-1 V_+_18501979_18502045_18502066	0	0	-0.194842	0	0	0	0	0.149767	0	-0.550942	-0.24525	0	0	0.165042	0.639942	0.276267	-1.40106	0.361467	0	0	-0.314317	0	0	0.204617	0	1.26759	-0.29815	0	-0.275767	0	0	-0.313883	0	-0.319937	0	0	3.78732	0	-0.750817	-2.36989	0	-0.10957	-0.310475	0.218117	0	0.384767
ceh-44 III_+_2539463_2539674_2543751	0	0	-0.646875	0	0	0	0	1.3536	0	3.05454	0	0.51925	3.47536	2.06969	0	0.601717	0.335783	1.15245	0	-0.12908	2.57804	-3.78562	-0.971005	-0.079155	2.03804	0	2.26284	-2.97965	0	0	-12.0855	-1.55023	-3.97657	-4.40977	0.67005	0.67005	0.423283	3.78107	2.27204	0	3.31602	0	1.22047	0	0	-1.18082
spds-1 II_+_12808620_12809274_12809684	1.1069	0	0	1.15372	0	0.454517	0	0	0	0.494175	0	0	0	-4.91635	0	0	3.62823	0	0	-1.9209	0	-0.422983	0	2.93757	0	-3.27502	1.82852	0	-0.54425	-7.69831	-0.30305	0	-0.95395	-0.98502	0	0	0	0	1.61547	0	3.39107	1.56997	3.77349	0	-0.535583	-0.398225
alx-1 III_+_9960786_9961382_9961546	0	-1.07612	0	-0.497483	0	3.77171	0	-0.751508	0	-1.34855	0	1.02387	0	0	0	0	0	-0.522033	0	0	0	0	0	0	0	0	0	0	0	0	0	0	0	0	0	0	-0.599883	0	0	0	0	0	0	0	0	0
crh-1 III_+_11685303_11688124_11688130	-0.44048	-0.40424	-0.180675	0	0	-0.314367	-0.611913	-0.426605	0	-0.421955	0	-0.170883	0	-0.42833	0	0	0.1262	-0.47183	-0.51356	0	-0.547805	0	0	0	-0.492905	1.88486	-0.18755	-0.12448	0	0	3.75684	0.544875	0	2.21225	-0.979113	0	0	-0.685813	0	0	-0.49184	-0.17597	-0.170025	0	0	-0.28468
ubr-4 I_-_4631850_4631859_4632594	-1.6763	-0.24478	0	0	0	0	0	0	0	-0.690295	0	-0.784045	0	-0.182995	-1.09309	0	0	-0.14897	0	-1.5944	0	0	3.44868	1.43555	-1.5375	0	-0.797295	-0.474545	0	0	0.195125	0	3.03972	3.75513	0	0	0	0	-0.76257	0	-0.6662	0	0	0	-0.471617	-0.74962
plc-1 X_-_10815004_10815019_10816996	0	-0.36105	3.75217	0	0	0	-0.344925	0	0	0	0	0	0	-0.259875	0	0	-0.36105	-0.36105	0	-0.36105	-0.36105	0	0	0	-0.36105	0	0	0	0	0	-0.36105	0	-0.290225	0	0	0	0	0	0	0	0	0	0	0	0	-0.3298
deb-1 IV_-_7085857_7086099_7086181	0	0	0	0	0	0	0	0.419633	0	0	3.58432	0	0	0	0	-1.27168	0	3.74841	0	0	0	0	0	0	0	0	0	0	0	0	0	0	0	0	0	0	0	-1.23196	-0.931558	0	-1.17077	-1.12473	0	-0.868058	-1.15361	0
kel-3 III_+_13466917_13466959_13466965	0	-0.36189	0	0	0	0	0	0	0	0	0	0	0	-0.32855	0	0	-0.356417	0	0	0	0	-0.42855	0	0	-0.404675	0	-0.42855	0	0	0	3.74231	0	0	0	0	0	0	0	0	0	-0.33223	-0.32207	-0.350825	0	0	-0.42855
flp-34 V_-_1029235_1029604_1029704	-0.208345	0	0	-0.22637	0	-0.493553	-0.18742	-0.493553	0	-0.493553	0	0	0	-0.467253	0	-0.23742	-0.181853	-0.23742	0	0	-0.466253	1.74933	-0.22817	0	0	-0.19197	0	0	0	-0.493553	0	0	-0.459953	0	0	0	0	0	0	-0.21782	3.7413	0	0	0	0	-0.20617
let-526 I_-_5302647_5302657_5302695	-0.412275	-0.43086	-0.127975	0	-0.14655	-0.2961	0	-0.4431	-0.1362	-0.4431	-0.123533	-0.14655	-0.4431	-0.26345	-0.4335	-0.285233	-0.4361	-0.26005	-0.13195	-0.26295	0	0	3.25366	0	-0.418125	0	-0.4431	-0.43155	3.7385	0	2.13141	0	0	0	-0.14655	0	-0.120533	-0.4302	-0.40965	0	-0.4359	-0.4431	-0.129525	0	-0.246567	-0.2462
edc-4 I_-_3340599_3340605_3340646	0.801883	0	0	0	0	-1.25752	0	-0.501015	0	0.2635	0	0	0.340333	0	-0.37865	-2.97621	-1.12364	-1.47697	0	-4.38993	0	0	0.411425	0.228825	-0.57699	2.48453	0	-0.93454	0	1.20733	3.73188	2.29373	0.618	3.14734	0	0	0	0	0	0	-2.05316	0.59524	0	0	0	-0.455407
K11H12.9 IV_+_649859_649908_649914	0	0	0	-0.559967	0	0	0	0	-0.432375	0	0	0	0	-0.635533	1.30737	0	0	-0.252908	0	0	0	0	0	-0.701383	-1.03136	0	0	0	0	0	0	0	-0.715333	0	0	0	-0.581233	0	-0.826008	3.7216	-0.284733	-0.249713	-0.296233	1.97494	0	-0.437133
pqn-80 III_+_12635753_12635799_12635808	0	0	0	0	0	0	0	0	0	0	0	0	0	0	-1.08784	-2.29858	0	0	0	0	0	0	0	0	0	1.70375	-1.69294	-2.87472	0	0	3.71617	2.04477	1.01767	2.40707	0	0	0	0	-2.12779	0	0	0	0	0	0	-0.80755
R13A5.7 III_-_7569324_7570021_7570071	0	0	0	0	0	0	0	3.69705	0	0	0	0	0	0	0	0	0	0	0	0	0	-0.819883	0	-0.800825	0	0	0	0	0	0	-0.72545	-0.753217	0	0	0	0	0	0	0	0	0	0	0	0	0	-0.597675
mrp-1 X_-_580143_580453_581628	0	0	0	0	0	3.69345	0.88499	0.609815	0	0.92649	0	0	0	0	0	-1.21383	0	0.684115	0	0	0.323125	-0.757767	0	0.143907	0	-1.23703	0	0	0	0	0	0	0	-4.74573	0	0	0	0	0.54224	0	0	0.428875	0.32284	0	0	-0.605485
F28F8.9 V_-_15578157_15578168_15578218	-0.00141667	0	0	0	0	0.4497	0	-0.7464	0	0	0	0	0	1.73431	0	0	-0.257633	0.27975	0	2.08566	0	-4.86057	0	-0.75595	-3.78785	0.868683	0	0	0.321083	0	3.65471	0.818967	1.36006	0.263433	-2.64648	0	0	0.725833	-0.34345	0	0	0	0.372383	0	0.209733	0.25545
cul-2 III_+_13691115_13691608_13691614	0.209175	0.348515	0.545525	0	0	0	-4.06847	0.2009	0	0.205575	0	0	0	-0.995058	-0.227683	0	0	0.417525	-5.96662	0.394525	-1.23891	-0.301083	0	0.515125	-0.12285	1.89253	0.264467	0.373025	0.684425	0	3.63791	1.0497	1.23267	0.491635	0	0	-0.22915	-1.73896	0	0	0.416475	0.487155	0	0	1.6499	-0.127975
dgk-1 X_-_983572_984838_985190	3.55641	3.59533	2.38993	3.21478	2.95423	3.45078	3.32958	3.59533	0	3.59533	0.940342	1.95881	-14.0023	-1.53384	0.986025	-5.87995	-10.2253	3.59533	2.95423	3.59533	3.23898	0	-16.0581	-0.629233	2.74456	1.09817	2.96683	3.52221	0	2.3247	0.072125	0.740242	2.30268	1.3072	0.22335	0	3.25212	2.74996	3.31558	3.45078	2.56819	-10.5416	3.18198	-29.7648	2.89403	2.96963
gly-5 III_+_13197738_13200769_13200914	-0.349025	0	-0.30565	0	0	0	0	-0.612592	0	-2.0351	0	0	0	-0.29605	0	0	0.269083	0	0	-0.2001	0	0	0	0	-0.3197	0	0.285317	0	0	0.425217	0.36355	0	0	-0.233585	0	0	0	-0.3964	0.036775	0	-0.206345	-0.292365	0.27805	0	0	3.58892
T16G12.6 III_+_10070298_10070336_10070343	-0.269525	0	-0.267	0	0	0	0	0	0	0	0	0	0	-0.273125	0	-0.28875	0	-0.28875	0	0	0	-0.28875	0	-0.28875	-0.222475	0	-0.28875	0	0	0	3.58799	0	0	0	0	0	-0.255383	0	0	0	-0.27923	-0.28875	0	0	0	-0.28875
mics-1 V_-_10578137_10578209_10578256	-0.875942	0	1.29552	0	0	0	-0.29145	0	0	0	0	-0.220042	0	-1.18004	0	-0.203708	-0.203708	-0.727	0	0	0	1.08997	0	0.794217	0.3071	0	0	0	0	0	-0.241425	-0.255208	1.66762	-1.66331	0.1985	0	0	-1.67306	3.58736	0	0.601197	0	-0.1709	-0.164075	-1.25244	-0.419175
T24B8.7 II_-_9047822_9047831_9047875	0	-0.8771	1.39462	0	0	0	0	-2.13333	0	-2.15483	0	0	0	-1.524	0	0	0	0	0	0	0	0	0	0	0	2.67801	-2.07078	-1.92495	0	0	3.45538	0	2.75508	3.58143	0	0	0	-1.06993	-0.5275	0	-1.15966	-0.12022	0	0	0	-0.302225
mig-6 V_+_7832371_7832444_7832979	0	0	0	0	0.3613	0	0	0	0	0	0	0	0	-0.487425	0.307083	0.634367	0	0	0	-0.433575	0	-3.63456	0	-0.2646	1.20307	0	-0.224267	0	0	0	-0.399185	-0.704733	-0.3305	-0.507655	0.3677	0	0	0.225908	0	0	0.30871	0	0	3.57836	0	0
npp-15 III_+_7931351_7931394_7931400	0	0	-1.09013	0	0	0	0	0	0	0	0	0	0	-1.47168	0	-1.66705	-1.00489	0	0	0	0	0	0	0	0	3.57475	0	0	0	0	1.40077	0	0	0	0	0	2.74477	0	0	0	0	-2.29346	0	0	0	-0.193085
rskn-1 I_-_8577174_8578903_8580001	0	3.57019	0	0	0	0	0	0	0	0	0.882417	-0.722993	0.44965	0	-1.50489	0	0	0.140375	0	0.20035	-0.931752	0	0	0	-2.52378	0.661175	0	0	0	0	0	0	0	0	0.54275	0	0.845225	0	-0.41316	0	0	-0.742227	-1.53838	-0.592227	1.67728	0
Y48G8AL.10 I_-_1141031_1141340_1142083	0	0	-0.20315	0	0	0	0	-0.214525	0	0	-0.214525	0	0	-0.214525	0	0	0	-0.214525	0	3.5663	0	0	0	-0.1788	0	0	0	-0.214525	-0.214525	0	-0.214525	0	0	-0.208285	0	0	-0.214525	0	-0.214525	0	-0.208065	-0.214525	-0.1937	-0.214525	0	-0.214525
F02A9.10 III_-_9086734_9089026_9089160	-0.654475	0	0.394142	0	0	0	0	0	0	3.5631	0	-0.567267	-2.76018	1.28341	0	0	-0.326267	0.742418	0	0	-0.33265	0	0	-0.261875	0.6772	0.367842	-0.806525	0	0	0	0	-0.258633	0.378667	-0.379395	0	0	-0.275433	0	-0.72535	0	-0.22872	0.169987	0	0	0	0
bath-44 II_+_7395288_7395391_7395412	1.45282	0.404767	-1.73351	1.88914	0	0	0.842242	0.419017	0	0.450517	0	0.5127	-14.3995	0.471017	0.447767	-0.531333	0.190017	0.259867	0.120295	3.55256	0	0	0.510492	-0.0881833	-0.158358	0	0.683008	0.677742	-0.3575	0	0.405967	0.777608	0.904942	1.00834	-1.1112	0.538917	0.432517	0.748942	0.352092	0	0.251377	0.916777	0.207767	0.907442	0	-1.95704
sur-2 I_-_14785643_14785649_14785697	0	0	0	0	0	0	0	0	0	-0.398725	0	0	-1.02893	0	0	-0.45175	0	-0.301375	0	0	0	0	0	1.00263	0	0	0	-0.3883	0	0	0	0	3.54855	0	-0.48205	0	0	0	-0.34455	0	-0.846685	0	0	0	0	-0.308825
unk-1 X_+_8021381_8022766_8022772	0	-0.95658	0	-0.3815	0	3.27654	3.54589	-0.945675	0	-0.78105	0	0	1.19728	0.32105	-0.2663	-0.32105	0	0	0	0	0	0	0	-0.96135	-0.951367	0	0	-0.838125	0	0	0	0	-0.21045	0	0	0	-0.263017	0	-1.15367	3.38862	-0.911167	-1.02821	0	-0.98265	0	-0.777225
rbr-2 IV_+_10920250_10920292_10920299	-0.561075	-0.1853	-0.173675	0	0	0	-0.1853	-0.178725	0	-0.1853	0	0	0	-0.17795	-0.1853	0	-0.176033	-0.146625	0	-0.565975	0	-0.1853	1.13065	-0.154675	-0.548125	0	-0.1853	-0.1853	0	0	3.53936	0	0	0	-0.1853	0	0	0	-0.178725	0	-0.1616	0	0	0	0	-0.164425
wip-1 III_+_5019535_5019837_5019843	0	0	0	0	0	0	0	-0.44605	0	0	0	-0.440483	0	0	0	-0.49605	0	0	0	-1.00882	0	-1.09632	0	0	-1.12192	0	0	0	0	0	3.53712	1.08467	0.999367	0	-0.76495	0	-0.246567	0	0	0	0	0	0	0	0	0
T24B8.7 II_-_9049811_9049817_9049859	0	0	0	-0.415075	0	0	-0.2441	0	0	-0.2441	0	0	0	-0.210775	0	0	-0.2441	-0.2441	0	-0.2441	0	-0.2441	0.34195	0	-0.233225	0	-0.2441	-0.2441	0	0	3.5323	0	0	0	0	0	-0.415075	0	-0.2341	0	-0.1941	0	0	0	0	-0.2191
C24A8.6 X_-_4330679_4330965_4331027	0	0	0	0	3.51307	0	0	0	0	0	0	0	0	0	0	-0.860333	0	0	0	0	0	0	0	0	0	0	0	0	0	0	0	0	0	0	0	0	0	-0.904767	0	0	-0.888107	0	-0.859867	0	0	0
W08G11.3 V_+_16370770_16370835_16370841	0	0	0	0	0	0	-0.186675	-0.885675	0	0	0	0	0	-0.44265	0	0	-0.601463	0	0	0	-0.44805	0	0	0	-0.605725	0	0	0	0	0	3.51026	0	0.23805	0.184547	0	0	-0.457833	0	0	0	-0.42819	-0.121715	0	0	-0.118225	0.36334
Y39E4B.10 III_-_13147575_13147581_13150185	-0.62465	0	-0.383325	0	0	0	0	0	0	-0.3701	0	-0.3701	0	0	-0.7951	0	0	0	0	0	0	0	3.50948	0	-0.7062	0	-0.739567	0	0	0	2.74695	0	0	0	0	0	0	-0.425	0	0	-0.76434	-0.365	-0.71305	0	0	0
Y17G7B.18 II_-_12107526_12107535_12107612	0	0	0	0	0	0	0	0	0	0	0	-1.86627	0	0	0	0	0	0	0	0	0	-0.52235	0	-1.09679	-0.56105	0	-1.65796	-0.439465	0	0	3.50359	0	0	2.14875	0	0	0	0	0	0	-0.39077	0	0	0	0	0.882317
trr-1 II_-_11673146_11673155_11673199	0	0	0	0	0	0	0	-0.5204	0	0	0	0	0	0	0	0	0	0	0	0	0	-0.5704	0	0	-0.547675	0	0	-0.484675	0	0	3.49694	0	0	0	0	0	0	0	0	0	-0.49046	-0.50328	0	0	0	-0.38005
F15D3.6 I_-_11572524_11572531_11573262	-0.356475	0	0	-0.342133	0	0	0	0	0	0	0	0	0	0	-0.329175	0	0	0	0	0	0	0	0	0	-0.29375	0	0	0	0	0	0	0	-0.270925	-0.35682	3.49666	0	-0.3468	-0.358325	0	0	-0.33472	-0.26304	-0.2445	0	0	0
B0491.6 II_-_11347716_11347722_11347763	0	0	0	0	0	0	0	-0.3218	0	-0.3218	0	0	0	-0.23495	-0.294025	-0.3218	-0.3218	0	0	-0.29835	0	0	0	0	0	0	0	0	0	0	3.47139	0	0	0	0	0	-0.25015	0	-0.29055	0	-0.24642	-0.29652	-0.273225	0	0	0
ZK355.2 II_+_2924005_2924057_2924087	-0.313933	0	0	0	0	0	0	0.56355	0	0	-0.247042	0	3.47072	-0.313308	0	0	-0.384867	0	0	0	0	0	0	0.8226	1.35956	-1.56748	0	0	0	0	0	0	0.70708	0	-0.444275	0	0	0	-2.34692	1.9519	-0.723327	-1.23651	-0.577008	-0.341658	0	-0.379083
dnj-5 II_-_6854265_6855038_6855251	0	0	0	-0.184017	0	0	0	0	0	-0.206875	-0.193883	0	-1.65814	-0.166275	-0.599875	-0.431517	-0.1804	-1.38982	0	0	0	-0.284167	0	0.143375	-0.171075	0	0	-0.3764	0.539525	0	1.27577	0	1.07661	0	-0.7618	0	0	-0.22405	0	-0.2329	-0.17666	0	-0.17995	0.287625	0.637508	3.45739
F13G3.7 I_+_7305156_7305195_7305204	0	0	0	0	0	0	0	-0.33195	0	0	0	0	0	-0.290275	0	0	-0.31485	-0.3007	0	0	0	0	0	0	-0.676	0	-0.33195	0	0	0.731525	3.43854	0	0	0	0	0	0	0	0	-0.33195	-0.28087	-0.30337	-0.70495	0	-0.3032	0
sma-9 X_+_10774468_10774891_10775828	0	3.41106	0	0	0	0	2.68688	0.339375	0	1.30519	0	-3.16377	0	0.695957	0	0	2.03574	1.01987	0	2.97961	0	-0.322883	0	-0.83495	-2.20389	-3.85929	0	0	0	-0.543533	-0.682867	0	-2.15605	-4.41922	0	0	0	0	2.18831	0	0	0	0	1.18504	0	0.339415
gei-4 III_-_345073_345082_345464	0	-0.262882	0.129025	0	0	-0.891428	1.14831	-0.275042	0	-0.308142	-0.866858	0	0	0.289708	0	0	0	-1.31998	0	0	0	0.289517	0	0	0.369675	0	0	-0.716275	0	0	0	0	0	0	0	-1.173	-0.367817	0	-0.99255	3.39697	-0.155372	0	0	0.899725	1.11591	-0.309492
Y55B1AR.2 III_-_594123_595893_596644	0.220758	0	0	0	0	0	-0.3739	-0.324975	0	-0.43485	0	0	-0.659092	0	0	-0.4544	-0.344433	0	0	0	-0.385975	0	0	0	0	0	0	0	0	0	0	0	0	0	0	0	0	-0.2969	-0.3344	0	0	0	0	3.38817	0	0
cup-5 III_+_7585730_7586095_7586107	-0.372683	-0.741333	0	0	0	0	0	0	0	-0.896733	0	0	0	-0.813383	0	-0.896733	0	0	0	-0.391808	0	0	0	0	-0.808183	0	-0.877667	0	0	3.36836	2.69842	0	0	0	0	0	0	0	0	0	-0.268253	0	0	0	0	0
vbh-1 I_-_3161693_3161702_3161737	0.143178	-3.94575	0	-0.985543	1.5924	0	-1.82327	-0.622052	0	-0.695702	-1.20342	-0.398767	0	0.152225	0	-2.16712	-0.1686	-0.630827	0	0.126045	-2.08307	0	2.08816	0	-1.82647	1.81391	0	-0.41971	0.921603	0.34072	1.67152	2.95111	3.35994	2.8575	0	0	0.52492	0	-0.185925	0.270887	-1.53275	-1.69323	0.18642	0	0	1.38166
klp-3 II_+_7842788_7843272_7843323	-1.23721	0	-1.16061	0	0	0	0	0	0	0	0	0	0	0	0	1.65268	-0.410392	-0.440925	0	0	0	0	0	-0.654325	0	0.316075	0	0	0	0	1.49027	0	3.35912	0	-1.97938	0	0	0	-0.42925	0	0	-0.921818	0	0	0	0.41577
M18.6 IV_+_12121602_12121644_12121651	-0.462825	0	0	0	0	0	0	0	0	0	0	0	-0.50695	-0.439975	0	0	-0.50695	0	0	0	0	0	0	-0.50695	-0.46885	0	0	0	0	0	3.35223	0	0	0	0	0	0	0	0	0	0	-0.45973	0	0	0	0
ceh-100 II_-_12602284_12602290_12603427	0	0	0	0	0	0	0	0	0	0	0	0	0	-1.53953	0	0	-0.673613	0	0	0	0	0.365533	0.98226	0	-0.465525	0.59421	0	0	0	0.50826	3.34953	0.751827	0	1.42282	0	0	-1.29594	0	0	0	-2.7398	0	-0.4668	0	0	-0.79323
smg-8 II_+_14442211_14442916_14442922	0	0	0	0	0	0	0	-0.6706	0	-0.7206	0	0	0	0	0	-0.7206	0	0	0	0	0	0	0	0	0	0	0	0	0	0	3.30983	0	0	0	0	0	0	0	-0.65115	0	-0.54688	0	0	0	0	0
crh-1 III_+_11688336_11691291_11691300	-1.05201	3.28241	-0.41485	0.132375	0	0.276842	-0.1095	-0.144475	-0.3943	0	0	3.18193	0	-0.4743	0	0	-0.278967	0.567215	-0.705243	0	0	0	0.91834	-0.250525	-0.883708	-0.813433	-0.147067	0	0	0	0.76266	0	-0.111975	0.297675	0	0	0.860907	-0.3913	0.2492	-0.257833	-1.36305	-0.3189	0.136875	-2.99776	0.442762	0
acc-4 III_-_13481120_13481499_13481565	0	0	0	0	0	0	0	0	0	0	0	0	0	0	0	0	0	0	0	1.64529	0	0	3.2818	1.29394	0	0	-1.57696	0	0	0	0.594683	0	-0.369675	1.34007	0	0	0	-0.326605	0	0	-4.37907	0	-4.06081	0	0	2.55733
madd-3 X_-_14286194_14286203_14286466	0	0	0	0	0	0	0	-0.498655	0	0	0	0	0	0	-0.29125	0	-0.301558	0	0	-0.657655	0	-0.364188	0	0.620105	0	-0.2891	0	3.26857	0	0	0	-0.299325	0	-0.215045	0	0	0	0	0	-0.64868	0.99356	-0.63052	-0.25555	0	0	-0.430705
efa-6 IV_-_12613623_12613629_12614048	0	-0.42452	0	0	0	0	0	-0.40785	0	-0.44955	0	0	0	-0.762075	0	-0.267	-0.4912	0	0	0	0	-0.424533	0	0	-0.82455	0	-0.4912	-0.4674	1.93095	0	3.25525	0	0	0	0.888425	0	0	0	-0.2116	0	0	0	-0.43025	0	0	-0.4229
ZK185.1 IV_+_4551237_4552006_4552018	0	0	0	0	0	0	0	0	0	0	0	0	0	0	0	-0.45415	-0.347217	0	0	-0.418225	0	0	0	0	-0.409125	0	0	0	0	0	3.25172	0	0	0	0	0	0	0	0	0	-0.39919	-0.42081	0	0	-0.41135	-0.39165
gly-3 III_-_7915141_7915147_7915914	-0.16285	-0.626805	-0.421525	0	0	0	0	0	0	-0.445125	0	-0.663525	0	-0.420825	-0.56175	-0.187508	-0.468975	0	0	0	0	-0.569725	0	-0.373975	-0.619725	3.12043	-0.472108	-0.18535	0	0	0	3.25065	0.642718	0	0	0	0	0	0	0	-0.426655	0	0	0	0	-0.407375
lin-10 I_-_8112373_8112394_8113717	2.64557	3.1173	1.61599	1.92966	0	0	2.65877	3.08918	0	3.1479	-5.97416	0.93855	-1.18302	0	-5.11604	1.82348	-2.67257	2.14869	0	0	0.957933	-0.77235	-6.73427	-4.97983	3.24897	0.990783	2.41033	2.16882	3.02482	0.824142	0.609375	1.45102	1.48643	0.26982	0	1.03826	1.04068	2.22077	3.22372	0.4178	2.01287	-14.5645	3.06522	-5.4821	2.25587	-8.35389
tag-296 I_-_10934236_10934239_10934899	0	0	0	0	0	0	0	-3.05452	0	-0.4597	0	0	0	0	3.24072	-1.35417	-1.13758	0	0	0.364175	0	0.4394	0.37985	0	0	0	-2.89817	-1.2592	1.1655	0	2.6902	0.895433	1.75675	0	0	0	0	0	0	0	0.44706	-0.9635	-0.575475	0.323225	0	0
tln-1 I_+_1731573_1732790_1733295	0	-0.494485	0	0	0	0	-0.61309	0	0	-0.35689	0	0	-1.2167	-0.185165	0.812092	-1.4454	-1.22317	-0.35624	0	0.105267	-1.25902	0	0	0	0	1.58165	0.249267	-0.68009	0	0.189133	0	1.20315	2.5872	3.22783	0	-0.47714	0	0	-0.36404	0	-0.17266	0.546603	-0.35029	-0.17059	-1.1372	0
T24B8.7 II_-_9048990_9048999_9049042	0.32155	0	0.346725	0	0	0	-0.68159	-4.53716	0	0	0	3.21157	0	-0.380142	0	0	-0.2633	0	0	0.3555	0	0	0	0	-1.17664	5.83333e-05	0	0	0.317325	1.5677	0	-0.235433	-0.0101917	0.275338	1.02818	0	0	0	0	0	0.264598	0.406415	-0.862317	0	0.423992	-0.372167
C18E3.3 I_+_4206463_4206536_4206953	-0.175475	0	0	0	0	0	0	0	0	3.21081	0	0	0	-0.2597	0	0	0	0	0	0	0	0	-0.31665	-0.31665	-0.30885	0	0	0	0	0	0	0	-0.2844	0	0	0	0	0	-0.31665	0	-0.30331	-0.31665	0	0	-0.31665	-0.295825
grld-1 IV_-_122550_122558_123699	-0.15065	0	0	-0.136583	-0.15065	0	-0.15065	-0.15065	0	0	0	-0.15065	0	-0.15065	-0.15065	-0.15065	-0.15065	-0.122875	0	-0.15065	0	-0.15065	0	-0.14285	0	0	0	-0.15065	0	0	3.20373	0	0	0	0	0	0	-0.15065	-0.130175	0	-0.13853	-0.15065	-0.145225	0	-0.148567	-0.129825
ikke-1 III_-_9046585_9047731_9047841	-0.633125	0	0	0	0	0	0	0	0	0	0	0	-0.980225	0	-0.889925	0	0	-0.37675	0	-0.753775	0	0	0	0	0	0	0	0	0	0	0	0	3.16755	0	0	0	0	0	-0.827475	0	0	0	-0.786225	0	0	2.07995
mfn-1 II_-_11471763_11471769_11471956	-0.3646	0	0	0	0	0	0	0	0	0	0	0	0	-0.35655	0	0	0	0	0	-0.49495	0	0	0	0	-0.36985	0	-0.37125	-0.383	0	0	3.15797	0	0.21765	0	0	0	-0.3067	0	-0.330225	0	0	0	0	0	0	-0.3985
gcy-12 II_+_5317011_5317135_5317467	0	0	-0.295675	0	0	0	0	-0.30625	0	-0.287025	0	0	0	0	0	-0.30625	0	-0.270525	0	0	0	0	-0.295125	0	-0.24775	0	0	0	0	0	3.15292	0	0	0	-0.30625	0	0	-0.25625	-0.30625	0	-0.27557	0	0	0	0	0
afd-1 I_+_2164103_2164819_2164825	0	0	0.197075	0	0	0	-0.63855	0	0	-1.21468	0	-1.14243	0	-0.26785	0	0	0.161617	-1.14243	0	0	0	0.203917	0	1.17829	0	0.2011	0.15865	0	0	0.593573	3.14304	1.2029	1.09165	0.22773	0	0	0	-0.57865	-0.47305	0	-1.0318	0	-2.14036	0.144025	0	0.12625
npp-19 II_-_10796965_10796974_10797016	-0.4976	0	0	0	0	0	-0.97955	0	0	0	0	0	-0.41425	0	0	0	0	0	0	-1.14678	0	0.177175	0	0	-0.83675	0	0	0	0	3.13722	1.52707	0	0	0	0	0	0	0	0	0	-0.4191	0	0	0	-0.54745	0
pqn-65 X_-_4615511_4615517_4615809	0	0	0	0	0	3.13516	0	0	0	0.364275	0	0	-2.46769	-0.12845	-0.184275	0	0	0	0	0.373525	0	0	0	-0.46125	-0.28895	0	-0.361067	0.164625	0	0	0.36505	0	0	0	0	0	0	-0.3304	0	0	0	0	-0.18055	0	0	0
tdc-1 II_+_8270906_8270945_8270951	0	0	0	0	0	-0.687725	-0.3139	0	0	0.2324	1.28951	-5.31644	0	3.13401	0	0	0.656208	1.93123	0	0	0	1.4534	0	0.291525	0.470983	1.33956	0	-1.6327	1.66743	0	2.68862	0.349067	0.662233	0.853228	0	0	0	-5.41922	-6.35276	0	-0.70103	0.681208	1.78366	0	0	0.939508
Y56A3A.7 III_-_11934180_11939181_11941163	0	0	0	0	0	0	0	-0.232125	0	-0.59455	0	0	0	-0.24375	-0.79775	0	0	0	0	0	0	0	0	0	0.345825	-0.394825	0	-0.65905	0	0	0	0	1.64865	0	-1.24592	-1.2089	0	0	3.1244	0	0	0	0	-0.239	0	0.497
Y67H2A.10 IV_-_13286102_13286111_13286163	0	0	0	0	0	0	0	0	0	0	0	0	0	-0.375175	0	-0.5972	0	0	0	-0.576375	0	0	0	0	0	0	0	-0.576375	0	0	3.11615	0	0	0	0	0	0	0	0	0	0	0	-0.5972	0	0	-0.393825
ash-2 II_+_11980720_11980764_11980770	-0.8855	-1.30728	0	0	0	0	0	0	0	-1.83263	0	0	0	-0.302825	-0.44905	0	0	0	0	0	0	0	0	-0.41335	0	1.86753	0	0	1.0498	0	3.11164	0	0	0	0	0	0	0	-0.370225	0.666667	-0.31521	0	0	0	-0.819567	0
clh-1 II_-_11848026_11848372_11848421	0	0	0	0	0	0	3.1089	2.9029	0	0	0	0	0	0	0	0.6879	-2.0839	3.0467	0	0.655575	0	-4.02707	0	0.528917	0	0	0	0	0	0	0.3673	0	0	0	0	0	0	0	0	0	0	0	0	-2.17275	-3.01447	0
gei-8 III_-_8114090_8114773_8115177	-0.32915	0	-0.342825	0	0	0	0	-0.292825	0	-0.536725	0	0	-0.536725	0	0	0	0	-0.463225	0	0	0	0	0	0	0	3.10052	0	0	0	0	0	0	0	0	0	0	0	0	-0.355175	0	-0.474765	0	0	0	0	0.230895
pqn-68 V_+_12952694_12952736_12952740	0	2.84284	-1.99046	0	0	0	0	0	0	0	0.735117	-2.23742	0	1.23427	0	0	0	0	0	-0.86838	0	3.09953	0	0.21585	0.481775	1.16432	-1.68057	-0.411605	0	0	0	0.47	0	0	-4.05553	0	0	0	0	0	0.46642	0.42358	-0.79048	0	0	0.900742
pis-1 IV_-_9796245_9796251_9796296	0	3.09574	-0.18155	0	0	0	-0.45182	0	0	0	0	0.760992	0	0	-0.446645	0	-1.30297	-0.1751	0	0	0	0	0	0.3579	-1.24	0	0	0	0	0	1.12771	0.833333	0	0.918775	0	0	0	0	-0.31062	-0.89552	-1.6118	-0.32402	0	0	0	-0.1544
unc-79 III_+_4076124_4077668_4078652	0	0	0	0	0	0	0	0	0	0	0	0	-0.575067	0	0	-0.532067	-0.465267	-0.438183	0	0	0	0	0	0	-0.576658	0	0	0	0	0	0	0	0	0	0	0	3.06853	0	-0.481283	0	0	0	0	0	0	0
nepr-1 I_+_8399320_8399368_8399374	0	0	-0.656683	0	0	0.444783	0	0.2157	0	0	-0.898833	0	3.06563	-2.13442	0	0	-0.249933	0	0	0	0	0.165933	0	0	-1.01222	0.209175	0	0	0	2.42402	0.785983	0	0	0	0	0	0	0	-0.439283	-0.274817	-0.787067	-0.745667	-0.804967	0	0	0.692667
T13C2.6 II_+_6783822_6783866_6783872	-0.791475	0	0	0	0	0	-1.46829	-0.334875	0	-1.01744	0	-0.73157	0.9768	-0.174825	0	-0.372525	-0.18175	-0.189025	-1.11749	-0.234125	0	0	1.2368	0	-0.4327	0	0	-1.10282	0	0	3.0629	0.567625	0.69	0.686975	0	0	0	0	0	0	0	-0.3171	-0.152925	0	0	1.39783
glb-20 X_-_13553290_13553293_13553402	0	-0.48944	0	0	0	0	0	-1.1595	0	-0.4521	0	0	0	0	0	0	0	0	0	0	0	0	0	0	0	0	-0.6164	0	0	0	0	1.11518	0	0	0	3.0574	-0.384283	0	0	0	0	0	0	0	0	-1.07085
smg-6 III_+_2474240_2475126_2475340	-0.13825	-0.13825	-0.13825	0	0	0	0	-0.13825	0	0	-0.13825	0	0	-0.13825	0	0	-0.13825	-0.13825	0	-0.13825	0	-0.13825	0	-0.13825	-0.13825	0	-0.13825	-0.13825	0	0	3.0415	0	-0.13825	0	0	0	0	0	-0.13825	0	-0.13825	-0.13825	-0.13825	-0.13825	-0.13825	-0.13825
ZK688.5 III_-_7885602_7885646_7885796	-0.410058	0	-0.370808	0	0	0	0.305892	0	0	0	0	0	3.02967	-0.381358	0.474092	0	-1.71584	0.271592	0	0	0	0	0	0	0	0	0	0	0	0	-0.536233	0	0	-0.440573	0	0	0	0	0	0	-0.226367	0	0	0	0	0
unc-17 IV_-_3617775_3623485_3624630	0	0	0	0	0.209387	3.02634	0	0	0	0	0	-1.16854	0	0	0	0	0	0	0.34256	0.300145	2.9142	0	-0.948258	0	0	0	0	0.4107	0	0	0	0	0	-0.245405	0.41707	0	0	0.297195	-0.2822	0	-3.03805	-1.05753	0	-1.17761	0	0
eif-3.G II_+_8442800_8442839_8442845	-0.3304	-0.16976	0	0	0	-1.28408	-0.918392	-0.897517	0	-0.1887	-0.148325	-0.738383	-0.981017	0	0	0	0	0	0	0	-0.408775	0	1.04937	0	-1.03838	2.48957	-0.1859	-0.36525	1.98012	0	3.02425	1.25488	0.3123	0	-0.981017	0	0.471042	0	-0.488225	0	0	0	-0.341025	0	-1.11638	0
unc-53 II_-_11061147_11061461_11061611	-1.091	0	2.80161	0	0	0	2.33293	0	0	3.00499	0	0	0	0	0	0	0	0.633325	0	0	0	0	0	0	0	-1.56228	0	0	0	0	-2.45443	0.557427	0.20676	0	0	0	0	0	0	0	0	-2.74564	0	-1.6837	0	0
mask-1 IV_+_10378612_10378655_10378667	0	0	0	0	0	0	0	0	0	-1.39903	0	-1.61331	0	-1.29673	0	0	0	0	0	0	0	0	0	0	-0.4093	0	-1.83196	-0.415825	0	0	2.87088	2.568	2.98585	0	0	0	0	0	0	0	-1.38915	0	0	0	0	-0.069425
him-4 X_+_9751539_9751744_9751813	-0.72415	0	0	0	0	0	0	0	0	0	0	0	0	0	0	0	0	0	0	0	0	0	0	0.426675	0	-0.8312	0	0	0	0	-0.78335	0	0	-0.6906	0	2.9799	0	0	0	0	0	0	0	0	0	-0.377275
T24B1.1 I_+_7677481_7677526_7677534	0	0	0	0	0	0	0	0	0	0	0	0	0	-0.2732	0	0	-0.286167	0	0	-0.3093	0	-0.3232	0	-0.29095	-0.29195	0	0	-0.3232	0	0	2.97946	0	0	0	0	0	-0.283967	0	-0.274325	0	0	0	0	0	0	-0.3232
K09E9.3 X_-_15613278_15613287_15613330	1.5471	0	-0.683392	0	0	0	0	0	0	2.24087	0	0	0	0	0	0	-1.32132	0	0	-1.24812	0	2.97343	0	0	0	0	-1.32132	0	0	0	0	0	0	0	0	0	0	-0.865942	0	0	0	0	0	0	0	-1.32132
rbm-25 V_+_12502232_12502562_12502568	-0.445195	0	0	0	-0.769895	0	0	-0.215345	0	-0.58172	0	-0.25702	0	-0.197695	0	-0.25702	-0.25702	0	0	0	0	0	0	0.37635	-0.20332	0	0	-0.173695	0	0	0	1.22812	0	2.96512	0	0	0	0	0	0	-0.18958	0	0	-0.58172	0	-0.44037
hpo-11 I_-_7145587_7145596_7145643	0	0	0	0	-0.648645	0	0	-0.864695	0	-0.60177	-0.215083	-0.648645	0	0	0	0	-0.215617	-0.1942	0	0	0	0	0.10805	-0.419275	-0.55947	0	0	-0.219725	0	0	2.95803	0	2.5051	0.89084	0	0	0	0	-0.416475	0	-0.558345	-0.398885	0	-0.609195	0	0.108
R06F6.8 II_-_10815519_10815525_10815918	-0.205005	0	0	0	0	0	0	-0.58453	0	0	0	0	0	-0.227555	0	0	-0.58453	-0.261455	-0.28418	-0.23353	0	0	0	0	-0.52253	0	-0.28418	0	0	0	1.38222	0	0	2.95646	0	0	0	0	0	0	-0.51017	0	0	-0.15918	0	-0.48183
rsa-2 III_+_11064552_11065087_11065096	0	0	0	0	0	0	0	-0.46965	0	0	0	0	0	0	0	0	-0.53405	-0.365475	0	0	0	0	0	0	-0.98045	0	-0.557617	-1.11265	0	0	1.0786	0	2.94129	0	0	0	0	0	0	0	0	0	0	0	0	0
mel-11 II_+_9363151_9363208_9363217	-0.131125	-0.60285	0	0	0	0	-0.308	-0.73285	0	-0.73285	0	0	0	0	0	0	-0.637583	0	0	0	0	0	0	0.272158	0	0	-0.974675	-0.2159	0	0	2.9356	0	0	2.51043	-0.73285	0	0	-0.6495	0	0	0	0	0	0	0	0
hecd-1 IV_-_7141061_7141067_7141110	-0.716608	0.43444	0.71465	0.18695	0	0	-5.42589	-1.26742	0	1.37566	0.460315	0	-6.67896	0.36575	-0.727125	0	0	0.4402	0	0.745025	0	-0.42067	2.5487	0.44405	0.175075	2.92944	-0.7154	0.1858	0.5693	0.7228	2.87584	1.02855	1.40226	1.40988	-2.81731	0	0.957758	0.61565	-1.52124	0	-0.201233	-0.443223	0.4324	0	0	-0.0854
nmt-1 III_-_6116168_6116174_6116215	-0.216257	0	0	0	0	0	-1.5939	-1.55925	0	-0.345265	-0.12279	-1.09372	0	0	-0.123715	-1.14901	0.576158	0	0	-0.418857	-0.952498	-0.714673	1.42598	-0.143465	-0.141515	0	-0.317082	-0.140165	1.91314	1.20653	0.3902	0.706783	0.784208	2.91349	-0.19144	0	0.239408	0	0	0	0	-0.76409	-0.10304	0	-0.792823	0.727658
F46F11.1 I_+_5635399_5635640_5636715	0	0	0	0	0	0	0	0	0	0	0	0	-0.678567	0	0	0	-0.717467	0	0	0	0	0	0	0	-0.533	0	2.90514	0	0	0	0	0	-0.475025	-0.50108	0	0	0	0	0	0	0	0	0	0	0	0
ipla-3 V_-_20727305_20727311_20727359	0	0	2.90253	0	0	0	0	0	0	0	0	0	-1.03253	-0.62205	0	0	-1.06368	-1.83143	0	0	0	0	0	0.46554	0	0	-0.288483	0	0	0	1.74839	0.372375	0.27505	1.1826	0	0	0	0	0	0	0	-2.0249	-0.361975	0	0	0.278565
Y77E11A.7 IV_-_1415903_1415909_1417702	0	0	0	0	0	0	0	-0.19065	0	-0.19065	-0.19065	-0.19065	0	-0.19065	0	-0.19065	-0.168417	-0.19065	0	-0.186675	0	0	0	-0.17065	-0.146825	0	-0.19065	-0.176375	0	0	2.90124	0	0	0	0	0	0	0	-0.173975	0	-0.17637	0	0	0	0	-0.17675
Y105E8A.25 I_-_14571778_14571787_14572717	0	0	0	0	0	0	0	0	0	0	0	0	0	0	0	0	-0.507333	0	0	-0.750483	0	-0.778283	0	0	-0.453758	0	0	0	0	2.87403	0.528	0	-0.444833	0	0	0	0	0	0	0	-0.467333	0	0	0	0	0
dur-1 IV_-_9924758_9927064_9927573	0	-2.17671	0.2656	0	0	0	0	0	0	0	0	0.370325	0.668442	-0.38115	2.09327	0	-0.478267	0	1.72082	0	-10.5153	0	0.7271	0.7213	1.67119	0.7032	0	0	0	0.790375	0	0	0	0	0	0	0	0	0	0.802842	0	-0.25768	-0.41002	0.8121	0	2.87261
Y59A8B.21 V_+_17988797_17989259_17990535	0	0	0	0	0	0	0	0	0	0	0	0	0	0	0	0	1.80648	1.3982	0	-0.150703	0	0	0	0	0	-2.64167	2.86347	0	0	0	0	0	-3.17807	-2.95787	0	0.6339	0	0	0	0	0	1.5097	0.716547	0	0	0
Y71F9AL.12 I_-_2872753_2872762_2873113	0	0	0	0	0	-0.32445	0	0	0	0	-0.933733	-0.933733	0	0	0	0	1.06406	0	0	0	0	0	0	-1.25317	-0.51865	0	-0.5897	-0.839908	0	0.319433	2.37746	0	0	0	0	0	0	0	0	0	-0.4069	-0.57462	2.85826	0	0	-0.24435
angl-1 V_+_2654724_2654773_2654779	-0.462625	0	0	0	0	0	0	0	0	0	0	0	0	-0.3514	0	0	0	0	0	-1.57008	0	-0.898242	0	0	-1.4629	0	0	0	0	0	2.85576	0	1.54483	0	0	0	1.58875	0	-0.447475	0	0	0	0	0	0	-0.796625
rilp-1 III_+_3643109_3643156_3643163	0	0	0	0	0	0	-0.2256	0	0	0	0	-0.2256	-0.2256	-0.2256	-0.221575	0	0	-0.2256	0	0	0	0	0	-0.19505	-0.2171	0	0	0	0	0	2.84806	0	0	0	0	0	0	-0.2256	0	0	0	0	-0.216175	-0.2256	-0.212483	-0.206475
kin-29 X_-_2848051_2848306_2849179	-0.10775	0	-0.11005	0	0	0	-0.117625	-0.117625	0	-0.1024	-0.117625	-0.117625	0	-0.108825	-0.104475	-0.117625	-0.117625	-0.117625	0	2.84801	0	-0.117625	-0.117625	-0.117625	-0.117625	0	-0.117625	0	0	0	0	0	0	-0.109925	0	0	-0.117625	0	-0.111675	0	-0.114725	-0.110885	-0.102925	-0.117625	0	-0.117625
lst-6 II_-_7016379_7017072_7017455	0	0	0	0	0	0	0	0	0	0	0	0	0	0	0	0	0	0	0	1.00417	0	0	0	0	0	0	-1.32644	-1.27458	0	0	0	0	2.6098	0	0	1.53857	0	0	0	0	-2.49025	0	-2.87878	0	2.8175	0
C14B9.8 III_-_8141815_8141824_8141867	0	0	0	0	0	0	0	0	0	0	0	0	0	-0.371475	0	0	-0.41925	0	0	-0.41925	0	-0.41925	0	-0.41925	-0.398425	0	0	0	0	0	2.81365	0	0	0	0	0	0	0	0	0	-0.36675	0	0	0	0	0
rha-1 II_-_8878782_8878902_8879397	0	0	0	0	0	0	0	0	0	0	0	0	0	0	0	0	0.534433	0	0	0	0	0.667733	0	-0.76609	0	0	2.40937	-0.43529	0	0	-0.98684	-3.31023	-1.20602	0	0	0	0.279783	0	0	0	2.81286	0	0	0	0	0.000301667
taf-1 I_+_13873198_13875701_13875707	0	0	0	0	0	0	0	0	0	0	0	0	0	0	0	-0.632883	0	0	0	0	0	0	0	0	-0.999425	0	0	0	0	0	2.81179	0	0	0	0	0	0	0	0	0	-0.814395	0	-0.54955	0	0	0.18446
clik-3 I_+_3421241_3422282_3423878	0.602283	0	0.56165	0.662633	0	0	0	0	0	-0.35998	0	-5.00311	0	0	0.315025	0	0.3491	0	0	0.889683	0	-0.577475	0	0	-0.79293	0.426875	-2.43991	0	0	0	0	0.5261	0.45255	1.85031	0	0	0	-0.53105	0	0	-0.22697	0.492893	2.80231	0	0	0
pdfr-1 III_-_6636556_6637017_6638068	1.24133	2.55863	0	0	-4.71492	2.2108	0	2.3496	0	2.79695	0.23305	-5.30753	0	0	0	-0.270542	0	0	0	0.166117	1.31203	0	0	0	0	0.476075	0	1.02458	0	0	1.2799	0	0	1.39786	0.622233	-0.37375	0	0.213775	-7.21619	0	0	0	0	0	0	0
akt-1 V_+_10250676_10250839_10251325	0	-1.67394	0	0	0	0	-3.01402	-1.65229	0	-0.970117	0	1.62153	2.25967	0	1.77842	-1.14158	0	-0.819255	0	0	0	0	0	0	0	0	0	-0.608455	0	0	2.77984	0	0	0	0	-0.551667	0	0.341425	0	0	0	1.09876	0	0	0.551667	0
F25B5.6 III_-_5946693_5946699_5946742	0	-0.75004	0	0	0	0	0	0	0	0	0	-0.8184	0	0	0	-0.8184	0	0	0	-0.73025	0	0	0	0	0	0	0	-0.77585	0	0	2.77357	0.284933	1.53297	0	0	0	0	0	0	0	-0.4136	0	0	0	0	-0.284933
sax-2 III_+_5118278_5118431_5118437	0	0	0	0	0	0	0	-0.25575	0	-0.25575	0	0	0	-0.25575	0	0	0	0	0	-0.25575	0	-0.25575	0	0	-0.237225	0	-0.25575	0	0	0	2.7686	0	0	0	0	0	0	0	0	0	-0.24575	-0.25575	-0.25575	0	0	-0.239625
cyy-1 III_+_8406926_8406970_8406979	-0.167325	-0.16198	0	0	0	0	0	-0.1489	0	0	-0.161217	-0.184	0	0	-0.184	-0.184	-0.159567	0	0	-0.1666	-0.184	-0.184	0.1014	0	-0.279725	0	-0.184	0	0	0	2.76018	0	0	0	0	0	0	0	-0.184	0	-0.16444	0	-0.163825	0	0	0
lin-54 IV_+_13241391_13241441_13241450	0	0	0	0	0	0	0	0	0	0	0	0	0	-0.575825	0	0	0	0	0	-1.43795	0	0	0	0	-0.669875	0.544525	0	0	0.55325	0	2.75014	0	0	0	0	0	0	0	0	0	-0.41552	0	0	0	0	-0.74875
eif-2Bepsilon II_+_8663113_8663153_8663159	-0.490033	0	0	0	0	0	0	0	0	0	0	0	0	-0.436958	0	0	0	0	0	0	0	0	0	-0.490033	-0.467633	0	0	0	0	2.74236	0	0	0	0	0	0	0	0	0	0	-0.388493	0	-0.469208	0	0	0
pxl-1 III_-_5889874_5890677_5891322	-0.374375	0	-0.38065	0	0	0	0	0	0	0	0	0	0	0	0	0	0	0	0	2.74152	0	-0.88445	0	0	0	0	0	0	0	0	0.49485	0	-0.3111	0	0	0	0	-0.60485	0	0	0	-0.68094	0	0	0	0
eea-1 V_-_13497045_13497051_13497091	0	0	-0.478975	0	0	0	0	0	0	0	0	0	0	-0.4894	0	0	0	0	0	0	0	0	0	0	-0.372925	0	0	0	0	0	2.72232	0	0	0	0	0	0	0	0	0	-0.49565	-0.45399	0	0	0	-0.431375
trr-1 II_-_11674313_11674319_11674362	-0.36645	0	0	0	0	0	0	0	0	0	0	0	0	-0.3093	0	0	-0.41645	0	0	0	0	0.165733	0	0	-0.30735	0	-0.558383	0	0	0	2.71405	0.312358	0	0	0	0	0	0	0	0	-0.27137	0	-0.3227	0	0	-0.640133
nhr-40 X_+_2594109_2594687_2600804	-0.195375	-0.173155	0	0	0	0	0	-0.195375	0	0	0	0	0	-0.195375	0	0	0	0	0	2.71303	0	-0.195375	0	-0.195375	0	0	0	-0.195375	0	0	0	0	-0.195375	0	0	0	-0.195375	-0.195375	0	0	-0.195375	0	-0.195375	0	-0.195375	-0.195375
R10D12.13 V_+_13962562_13962611_13962678	0	0	0	0	0	0	0	0	0	0	0	0	0	0	0	-0.469358	-0.384958	0	0	0	0	0	0	0	2.71247	0	0	0	0	0	-0.387275	-0.467258	-0.5493	-0.454325	0	0	0	0	0	0	0	0	0	0	0	0
cids-2 I_-_8806193_8806199_8806238	-0.343875	0	-0.28495	0	0	0	0	0	0	0	0	0	-0.947825	0	0	-0.227208	-0.324375	0	0	0	0	-0.285375	0	0.23345	0	0	0	0	0	0	0.3205	0	0	0	0	0	0	0	-0.28655	0	0	0	2.70443	-0.2786	0	-0.279625
atf-7 III_-_4492759_4492768_4492808	-0.1984	0.153765	-0.2097	0	0	0	0	-1.01485	0	0	0.370365	0.208625	0	-0.034025	0	0	0.308058	-0.008375	-0.21719	0	0	0.156625	0	-2.04063	-3.57387	0.941565	0	0	0	0	2.6854	1.24997	0.288225	0.328605	0	0	-0.256367	0.382575	0.1349	1.45766	-1.044	-0.23269	0.6427	-0.779642	0.357725	-0.057025
mlcd-1 III_-_4567783_4567788_4567830	0	0	0	0	0	0	0	-0.34285	0	0	0	0	0	-0.326175	0	0	0	0	0	0	0	-0.34285	0	-0.3336	0	0	0	-0.34285	0	0	2.68352	0	0	0	0	0	0	0	0	0	-0.34285	-0.34285	0	0	0	-0.3095
yif-1 V_-_10050473_10050719_10051438	-0.72845	0	-1.7648	0.632867	0	-0.562147	0	0	0	0	0.24345	0.179567	0	0	0	2.40825	1.58113	0.8402	0	-1.91766	0	0	1.72883	-0.565717	0	0	0	0.323275	0	0.72638	0	-0.395083	-1.14305	-4.82598	2.68231	0	0	0	0.34945	0	-1.61025	1.25701	0.32285	0	0.2913	-0.0537333
nsy-1 II_+_5027239_5027553_5027562	-0.25942	2.68043	-0.345195	0	0	0	0.574675	0.7533	0	0.4321	0	0	0	-2.09948	0	0.761917	0.70565	0.392475	0	0	0	0.171838	0.77345	-0.25967	0.6744	0	0	0.421375	0	0	0	0	0.461275	-0.20964	0.94015	0	0.104305	-8.69116	0.4925	0	0.231745	0	0.3784	0.470825	0	0.443755
mdt-15 III_-_5832775_5832784_5832833	-0.111685	2.67374	-0.11021	0	0	-0.312027	0	0.605405	0	0	-0.3265	0	0	-0.11136	-0.158385	0	-0.15746	0	0	-0.405485	-0.11696	0	0	0	-0.38246	0	-0.17816	0	0	0	0	0	0	0	-0.25171	-0.561735	0	0	-0.11931	0.3265	-0.265395	-0.12892	-0.12141	0.213525	0	0
T28F4.1 I_-_7474201_7476120_7476855	2.66786	0	0	0	0	0	0	0	0	0.509442	0	0	0	1.08071	0	-2.08962	-0.949408	0	0	0	0	0	0	0	0	0	0	0	0	-0.706933	0	0	0	0	0	0	0	0	0	0	0	0	-1.7029	0	1.19086	0
acl-14 V_-_9332925_9332931_9332976	-0.54495	0	0	-0.523458	1.89488	0	0	0	-0.489233	0	0	-0.2118	-0.523808	-0.696625	-0.18295	0	-0.1742	0	0	-0.318725	0	-0.334183	0	0	-0.7648	0	-0.495208	0	0	0	2.65008	0	0	0	0	0	0	0	-0.1897	0	-0.17554	0	0	0	0.125058	0.955158
ess-2 III_-_8488813_8488819_8488939	-0.91535	0	0	0	0	0	0	0	0	0	0	-0.425	0	-0.31895	0	0	-0.425	0	0	0	0	-0.341667	0	0	-0.8464	0	-0.425	0	0	1.49944	2.64149	0	0	0	0	0	0	0	0	0	-0.44356	0	0	0	0	0
dkf-2 V_+_16766445_16766590_16766596	0	-0.31755	-0.128375	-0.323917	0	-0.1376	-0.32425	-0.32915	0	-0.130475	0	0	0	-0.1402	0	0	-0.144	-0.130925	0	-0.32915	-0.135375	0	0	2.63665	-0.32455	0	-0.32915	0	0	0	1.6494	0	0	0	0	0	0	-0.32915	-0.1376	0	-0.32159	-0.144	-0.12905	0	0	0
zyg-12 II_+_4951547_4951590_4951599	0	0	2.63292	0	0	0	0	0	0	-3.92917	0	0	0	-0.28375	-1.24855	0	-4.1337	0	0	0	0	-0.2743	1.89975	0	-0.309975	1.41075	0	0	1.25553	0	0.896175	1.90195	1.23277	0	0	0	0	-2.87605	0	0	0	-0.32804	1.00425	0	0	1.14945
T13C2.6 II_+_6787348_6787390_6787396	-0.483908	0	0	0	0	0	-0.495683	-0.484658	0	-0.495683	0	0	0	0	0	-0.495683	-0.495683	-0.443933	-0.495683	0	0	-0.495683	0	0	-0.336033	0	0	0	0	0	2.63252	1.99075	1.23765	0	0	0	-0.313167	-0.495683	0	0	-0.329433	0	0	0	0	0
taf-8 II_+_9671046_9671248_9671254	0	0	0	0	0	0	0	0	0	0	0	0	0	0	0	0	-0.514767	0	0	0	0	0	0	0	0	0	-0.650733	0	0	0	2.62909	0	0	0	0	0	0	0	0	0	-0.35802	-0.6063	0	0	0	-0.499275
F53E2.2 V_+_1475141_1475310_1476880	0	2.3512	-0.180275	0.150067	0	1.60008	1.89141	0.322815	0	1.17108	1.64577	1.4853	0	0	-2.48092	1.80801	1.6376	1.05498	-2.53293	0.164425	1.5266	-2.66502	-0.124585	-0.299893	0	-2.48857	-0.649877	0.88754	0.166575	-0.10116	0.329767	-3.71007	-3.65489	-3.46008	0.368442	0.674342	0	1.39305	0	0	-0.10422	2.61046	1.31413	-0.265693	2.24319	-4.07866
imph-1 III_+_4554357_4554564_4554576	-0.134975	0	0	-0.137208	-0.413975	0	0	-0.201125	0	0	0	-0.2375	-0.362708	-0.265875	-0.14755	-0.1445	-0.350242	0	0	0	0	0	0.12375	1.58772	-0.346175	0	0	0	0	0	2.60465	0	-0.337725	0	0	0	0	-0.537725	-0.17755	0	-0.107315	0	0	-0.413975	0	0
psd-1 III_-_7275159_7275162_7275319	-0.537858	0	0	0	0	0	0	0	0	0	0	0	0	0	0	0	0	0	0	0	0	0	0	0	-0.482333	0	0	-0.532308	0	2.60435	0	0	0	0	0	0	0	0	0	0	0	-0.512013	0	0	0	-0.539833
ador-1 II_-_12497557_12497563_12497682	0.9372	0	0	-0.275705	0	-0.784663	0.461425	2.59719	0	2.12376	0	0	0.468167	0	0	0	0	-1.09632	1.07256	0.44855	0.117275	0	0	0	-0.409855	-0.2544	-0.320675	0	0	0	0	0	0	0	0	0	0	0.245475	-0.542175	0	-0.094045	0.24362	0	0	0	-4.93738
Y69H2.7 V_+_18693541_18695519_18695528	0	0	0	0	0	0	0	-0.492575	0	-0.5649	0	0	0	0	0	0	0	0	0	0	0	0	0	-0.457275	-0.486175	0	0	0	0	0	2.59707	0	0	0	-0.59615	0	0	0	0	0	0	0	0	0	0	0
irk-3 X_-_14357522_14357537_14358326	-0.872985	1.46409	0	0	0	0	0	1.84813	0	0	0	0	0.191313	1.63081	0	0	-0.515027	-1.56773	0	-0.82731	0	0	0	0	0.944863	0	0	0	0	0	0	0.97863	0	-0.883545	0.39503	0	-1.18952	0	-1.11001	0	-1.89843	0	2.59477	-0.14275	0	-1.04032
pqn-52 I_-_5569199_5569568_5569703	0	-0.29114	0	0	0	-0.355033	-0.33815	0	0	0	2.58967	-0.615025	0	0	0	-0.3828	-0.548358	0.1739	0	0	-0.3328	0	0	0	0	0	0	0	0	0	0	0	0	0	0	0	-0.241183	0	0.619125	0	0	0	-0.278208	0	0	0
Y39E4B.6 III_+_13072238_13073400_13073837	-0.195625	0	-0.192225	0	0	0	-0.391975	-0.199175	0	-0.202025	-0.1967	0	0	0	0	0	0	-0.1843	0	0	0	0	-0.214725	0.1526	0	0	0	-0.199025	0	0	0	0	0	0	0	0	0	0	-0.21115	0	-0.18791	0	0	-0.1944	2.58651	-0.169875
ZC434.9 I_+_10358495_10358981_10360187	0	0	0	0	0	0	0	0	0	0	0	0	0	2.57724	0.401225	0	0	0	0	0	0	0	0	0	0	0	0	0	0	-0.829583	0	0	-0.6405	0	0	0	0	0	0	0	-0.49563	0	0	0	0	-1.01275
cit-1.1 III_-_8008002_8008008_8008060	0	0	0	0	0	0	0	0	0	0	0	0	0	-0.3555	0	0	0	0	0	-1.12441	0	0	0	0	0	0	-1.60528	0.330725	0	0	2.57382	0	0	0.460513	0	0	0.319933	0	-0.272275	0	-0.47004	0.494733	0	0	0	-0.352225
frpr-13 V_+_8900709_8900946_8900954	0	0	0	0	-0.917992	2.562	0	0	0	0	0	0	0	0	-0.606033	0	0	0	0	0	0	-0.992058	0	0	0.815342	0	0	0	0	0	0	0	0	0	0	-0.284125	0	0	0	0	0	-0.577133	0	0	0	0
gcst-1 V_+_5713303_5713350_5713358	-0.1041	0	-0.12425	0	0	0	0	-0.1354	0	0	-0.1354	-0.1354	0	-0.108725	-0.11045	-0.1354	-0.1283	0	0	0	0	-0.1354	0	-0.129575	-0.1317	0	0	-0.1354	0	0	2.55111	0	0	0	0	0	-0.1274	0	-0.130075	0	-0.12428	-0.1277	-0.1306	-0.1354	0	-0.12615
abt-2 I_-_2267434_2267441_2267646	0	0	-0.1875	0	0	0	0	0	0	-0.1875	0	0	0	-0.1826	0	0	0	0	0	-0.1875	0	0	0	-0.1875	-0.1875	0	-0.1875	0	0	0	2.54981	0	0	0	0	0	0	-0.166675	0	0	-0.16666	-0.175	-0.171375	-0.1875	-0.1875	-0.1875
dpff-1 III_-_5905602_5905614_5905651	0	0	0	0	0	0	-0.2588	-0.3901	0	-0.4003	0	0	0	0	0	-0.1296	-0.3777	0	0	-0.2588	0	-0.121067	0	0	-0.4003	0	0	-0.38515	0	2.54323	0.983512	0	0	0	0	0	0	0	0	0	-0.35874	0	-0.1986	0	-0.247583	0
zwl-1 I_+_2406598_2407814_2407820	0	0	0	0	0	0	0	0	0	0	-0.51705	-0.5726	0	-0.712642	0	-0.5726	0	0	0	0	0	0	0	0	-1.93242	0	0	0	1.17718	2.2911	2.54277	0	0	0	0	0	0	0	0	0	0	0	-1.70374	0	0	0
egrh-3 IV_-_2680359_2680447_2683007	-0.730428	0	1.7197	0	0	0	0	0	0	0	0	0	0	0	0	2.25327	2.27974	0	0	0	0	0	0	0	0.494358	0	0	1.28269	-1.24524	0	-2.23178	0	-3.53897	-3.33025	0	0	-4.01536	0	0.813253	0	2.49165	2.53232	2.50325	0	0	-1.27822
clp-4 III_-_1813102_1813111_1814395	0	0	0	-0.1118	0	0	0	1.45475	0	0.209467	-0.131333	-0.12375	0	0	-0.248758	-0.269208	-0.245075	-0.106258	0	-0.265108	0	-0.254608	-0.138058	0	0	0	0	-0.128233	-0.241008	-0.316208	0	0	-0.383083	0	0	0	0	0	-0.237058	-0.382833	0	-0.114463	0	-0.237008	2.53135	-0.261708
unc-94 I_-_5998655_5998664_5998708	0	0	0	0	0	0	0	0	0	0	2.52039	0	0	-0.252917	-0.268692	0	0	0	0	-0.310892	0	0	0	0	-0.250467	0	0	0	0	0	0	0	0	-0.306107	0	0	0	0	-0.309167	0	-0.323587	0	-0.235617	0	0	-0.262942
tlf-1 I_-_8701422_8701431_8701525	0	-0.21873	0	0	0	0	0	0	0	0	0	0	-0.54695	0	0	-0.54695	-0.215483	0	0	-1.10491	0	-0.48895	0	0	-0.192775	0	-0.726075	0	0	0.617208	1.58482	0	0	0	0	0	0	0	-0.40185	-0.213317	0	0	2.51078	-0.23595	0	0.179125
Y48C3A.12 II_+_13376514_13377441_13377447	-0.4733	0	0	0	0	0	-0.4876	0	0	-0.4876	0	0	0	0	0	0	0	0	0	0	0	-0.2278	0	-0.4876	-0.4876	0	-0.4876	-0.2229	0	2.16919	2.50829	0	0	0	0	0	0	-0.4876	0	0	-0.36784	0	0	0	-0.460033	0
gls-1 I_+_8737218_8737260_8737266	0	0	0	0	0	0	0	0	0	0	0	0	0	-0.253975	0	0	-0.343325	0	0	-0.326625	0	0	2.50607	0.170275	-0.585775	0	-0.8317	0	0	0	0.75985	0	0	0	0	0	0	0	-0.576775	0	-0.255645	0	0	0	-0.262375	0
ula-1 III_-_4919233_4919239_4919284	0	0	0	0	0	0	0	0	0	0	0	0	0	0	0	0	0	0	0	0	0	0	0	0	-0.35625	0	-0.3857	-0.374825	0	0	2.49707	0	0	0	0	0	0	0	0	0	-0.34642	-0.33212	-0.3233	0	-0.37845	0
Y43F8B.3 V_+_19504104_19504838_19505893	0	0	0	0	0	0	0	0	0	0	0	0	0	0	0	0	-0.609725	0	0	0	0	0	0	0	0	0	0	2.47993	0	0	0	0	-0.6467	0	0	0	0	0	0	0	-0.623905	0	-0.5996	0	0	0
rbm-26 III_+_5712541_5712606_5712612	-0.35055	0	0	0	-1.00772	0	0	0	0	0	-0.155767	-0.81945	0	-0.3482	-0.18745	0	-0.371933	-0.168225	0	0	-0.208325	0	0	-0.154725	-0.33025	0	0	-0.177475	0.478967	0	1.09143	0.365933	2.47226	0.13494	0	0	-0.126433	0	0	0	0	0	0	0	0	-0.137025
frm-4 I_-_5407203_5407503_5407571	0	-0.39743	0	0	0	0	0	0	0	0	0	0	-0.56185	0	-0.2704	-0.52061	0	0	0	0	-0.368925	0	0	0	0	0	0	0	0	0	0	0	0	0	2.46253	0	0	0	0	0	-0.27351	0.31096	0	0	-0.380767	0
golg-4 III_+_3420444_3421123_3421894	0	0	0	0	0	0	-0.467775	0	0	0	0	0	0	2.45837	0	0	0	0	0	-0.704475	0	0	0	0	-0.3386	0	-0.434442	-0.596725	0	0	0	0	0	0	0	0	0	0	0	0	0	0	-0.34455	0.4282	0	0
hgap-2 II_-_8671757_8672369_8672705	0	-0.44165	0	0	0	0	0	0	0	-0.426025	0	-0.44165	0	0	0	0	-0.44165	0	0	0	0	0	0	0	0	0	0	-0.38735	0	0	2.45217	0	0	0	0	0	0	0	0	0	0	0	0	0	0	-0.31385
gopc-1 I_-_14188124_14188130_14188193	0	0	0.151375	0	0	0	0	0	0	0	0	0	0	-0.23465	-0.21395	0	0.148792	0	0	-0.31915	0	0	0	0	0	-0.2091	0	2.44939	0	0	0	0	0	0	0	0	0	-0.162475	0	0.35809	-0.31978	-0.24068	-0.2024	-0.550125	-0.396617	-0.258717
bed-1 V_-_19121928_19121934_19121982	0	-0.24274	2.44517	0	-1.0233	0	0	-0.2626	0	0	0	0	0	0	0	0	0	0	0	0.74221	0	-0.3193	0	-0.27095	-0.842775	0	0	1.17582	0	0	0	0	0	0	-0.3727	0	0	0	0	0	-0.248665	-0.78018	0	0	0	0
atg-5 I_+_1710996_1712708_1712714	-0.57675	0	0	0	0	0	0	0	0	0	0	0.1144	0	-0.3178	0	0	0	0	0	0	0	0	0	0	-0.5977	0	0	-0.834	0	0.347067	2.43538	0	1.29684	0	0	0	0	0	0	0	-0.31349	-0.58569	0.1336	0	-1.10185	0
B0334.3 II_-_11491636_11491643_11491967	-0.1289	0	0	-0.1289	0	0	0	-0.1289	0	-0.1289	0	0	0	-0.1289	-0.1289	0	0	-0.1289	0	-0.1289	0	-0.1289	-0.1289	-0.1289	-0.1264	0	0	0	0	0	2.42793	0	0	0	0	0	-0.12755	0	0	0	-0.12436	-0.1289	-0.12155	-0.1289	-0.126767	-0.1256
gpdh-2 III_-_9855583_9855963_9856089	0	-0.588925	-0.16865	-0.174	0	0	0	-0.15535	0	-0.350925	-0.147308	0	-0.588925	0	2.42583	0	-0.1317	-0.153775	0.27704	0	0	0	-0.134	0	0	-0.17175	0	-0.322325	0	0	-0.27704	0	1.00312	0.351	0	0	0	0	-0.172025	0	0	0	0	-0.1739	-0.346392	0
selt-1.1 X_-_11546376_11546385_11546427	-0.25451	2.41834	0	-0.27571	0	0	0	0	0	0	0	0	0	-0.977402	-0.525585	0	0	-1.63942	0	0.2145	0.75235	0	0	0	-0.918302	0	0	0.528215	0.61205	0	0	1.40205	0.177075	0	0	0	-1.25518	0	0	0	-0.26806	-0.974362	0	0	0	0.98394
K02F3.2 III_+_847270_847570_848339	0	0	0	0	0	0	0	-0.33205	0	1.45443	0	1.47934	0	0	0	0.883542	0	1.70564	0	0	0	0	0	0	0	-2.28978	0	0	-0.9222	0	0	-0.393133	0	-0.86717	0	0	0	-2.27691	2.41628	-0.857992	0	0	0	0	0	0
frpr-8 X_+_8700776_8701095_8701107	0	0	0	0	0	0	0	0	0	-0.5341	0	0	0	0	0	0	-0.467433	0	0	2.41286	0	0	0	-0.5341	0	0	0	0	0	0	0	0	0	0	0	0	0	0	-0.397675	0	0	0	0	0	0	-0.47955
szy-20 II_-_8969226_8969235_8969276	0	0	0	0	0	0	0	0	0	0	0	0	0	0	-0.4125	-0.417667	-0.384533	0	0	0	0	0	0	0	-0.3808	0	0	0	0	0	2.41268	0	0	0	-0.475	0	0	0	0	0	-0.34218	0	0	0	0	0
F54G2.1 X_-_2622925_2623312_2623623	-0.9968	-0.984305	0	0	0	0	0.2951	-0.682675	0	-0.915125	0	0.573285	0	0	0	0	0	-0.598125	0	0	-0.634325	2.40941	0	0	0	0	0	0	0	0	0	0	1.53356	0	0	0	0	0	0	0	0	0	0	0	0	0
spr-4 I_+_8108258_8108725_8108731	0	0	0	0	0	0	0	-0.2321	0	0	0	0	-0.6704	-0.181175	0	-0.2321	-0.2321	-0.212875	0	0	0	0	0	2.40532	-0.21035	0	-0.222567	-0.6704	0.8766	0	0	0	0	0	0	0	0	0	-0.216475	0	-0.20138	0	0	0	0	0
dagl-2 III_-_780858_781055_781622	0.402105	0.32896	0	0	0	0.47418	1.89443	0	0	0	-0.523595	0	0	0	-0.122395	-0.958792	0	0	0.55752	0	2.38928	-0.681145	0	0	0	0	0	0	0	0	0	0	0	0	0	0.52418	0	0	0	0	0	-5.10629	0	0.42138	0.40018	0
mut-16 I_+_10083153_10083196_10083202	-0.24785	0	0	0	0	0.5723	0	0	0	0	0.838658	0	0	-0.810867	0	0	-2.44219	0	0	0	0	0	0.949433	-0.272275	-0.915725	2.38003	0	0	0	0	1.44548	0	1.28561	0	0	0.36715	0	0	0	0	-3.01848	0	0	0	0	-0.131283
T24B8.7 II_-_9048421_9048428_9048467	-0.124675	-0.1363	0	0	0	0	-0.1613	-0.1613	0	-0.1613	0	-0.1613	0	0	-0.1488	-0.1613	0	-0.1613	-0.1613	0	0	-0.142767	0	0	0	0	-0.1613	-0.15425	0	0	2.3796	0	0	0	0	0	0	0	0	0	-0.13196	0	-0.125675	0	0	-0.124775
sqv-5 I_+_9948211_9949085_9949091	0	-0.31751	0	0	0	0	-0.91652	0	0	0	0	-0.91652	0	-0.170895	0	0	0	0	0	0	0	-0.600003	0	0	-0.78992	0.345108	-1.07323	-0.206095	0	0	2.37516	0	1.47524	1.94391	0	0	0	0	0	0	-0.56006	0	0	0	0.211333	-0.799995
klp-20 III_+_227575_228615_230427	2.31034	0	0	0	0	0	0	0	0	1.59335	-0.412608	0	0	0	0	0.5749	-8.01026	0.491225	0	0	0	0.7213	0	-1.46453	2.36733	0	0	0.522225	0	0.997675	0.103725	0	0.57755	-1.22324	0	0	-1.98237	0	0	0	0.32993	0.55318	0.02785	0	1.3678	0.554625
sls-2.2 II_+_5543619_5716305_5718129	0	0	0	-0.369833	0	0	0	0	0	0	0	2.3557	0	-0.433333	0	-0.433333	0	0	0	0	0	0	0	0	0	0	0	0	0	0	0	0	0	-0.333333	0	0	0	0	0	0	0	-0.433333	0	0	-0.352533	0
lin-66 IV_+_13890543_13890670_13890679	-0.594975	-0.306865	0.357925	0	2.35463	0	2.20809	0	0	0	0	0	0	0	-2.10798	0	0	0	0	0	0	-0.358592	0.528258	0	-0.32265	0	-1.84984	0.752508	0	0	0	0	0	0	0	-0.1886	0	0	-0.683325	0	-0.648965	0	0	0	0	0.860383
cyh-1 II_+_3506715_3506755_3506764	0	0	0	0	0	0	0	0	0	0	-0.263583	0	0	-0.26995	-0.32965	0	0	0	0	0	0	0	0	0	-0.2965	0	-0.304017	-0.301025	0	0	2.35154	0	0	0	0	0	0	0	-0.3062	0	-0.28061	0	0	0	0	0
Y40C5A.4 IV_-_7350688_7351260_7351406	0	0	0	0	0	0	0	0	0	0	0	0	0	0	0	0	0	0	2.34359	0	0.37843	0	0	-0.63222	-0.495195	0	0	0	0	0	0.2601	0	0	0	0	-0.51442	0	0	0	0	0	-0.32514	-0.37612	0	0	-0.63902
mrck-1 V_-_6264966_6264972_6265035	0	0	0	0	0	0	0	0	0	-0.991867	0	0	0	-0.715342	0	0	-0.772567	0	0	0	0	-0.2344	0	0	-0.749992	0	0	-0.238558	0.2193	0.904907	1.41724	2.3366	0	0	-0.282033	0	-0.2367	0	0	0	-0.656587	0	0	0	0	0
wrt-6 X_+_3482419_3482479_3482485	0	0	0	0	0	0	0	0	0	0	0	0	2.32417	-0.748183	-0.515333	0	0	0	0	0	0	0	0	0	-0.470933	0	-0.316533	0	0	0	0.562325	0	-0.268208	-0.286973	0	0	0	0	0	0	0	0	0	0	0	-0.280333
spd-5 I_-_5175418_5175427_5175468	-0.22855	0	0	0	0	0	-0.237175	-0.237175	0	-0.237175	0	0	0	-0.22155	0	0	-0.237175	0	0	-0.237175	0	0	0	2.3188	0	0	0	-0.237175	0	0	0	0	0	0	0	0	0	0	0	0	0	0	0	0	-0.208475	-0.237175
npp-6 I_+_5179852_5179895_5179904	-0.2296	-0.25102	0	0	0	0	0	-0.551	0	-0.551	0	0	0	-0.4808	0	0	-0.551	-0.251825	0	0	0	0	0	0	-0.2546	0	0	-0.238075	0	0	2.31447	0	1.28858	0	0	0	0	0	0	0	0	-0.24412	0	0	0	0
Y32H12A.7 III_-_5383595_5383601_5383949	-0.1891	0	0	-0.2241	0	0	0	0	0	0	0	0	0	-0.214175	0	0	-0.25865	0	0	-0.25865	0	0	0	0	-0.242975	0	-0.25865	0	0	0	2.31382	0	0	0	0	0	0	0	-0.224325	0	-0.23017	0	0	0	0	-0.213025
trr-1 II_-_11665504_11665516_11665556	0	0	0	0	0	0	0	0	0	0	0	0	0	-0.352025	0	0	-0.41275	0	0	0	0	0	0.5706	0	-0.98335	0	-0.41275	-0.970625	0.557875	0	2.30535	0	0	0	0	0	0	0	0	0	0	0	0	0	0	-0.302325
nab-1 I_+_4231225_4231572_4232494	0	-1.80452	0	0	0	0	-1.14562	0	0	0	0	0	0	-0.961355	-1.17246	0	0	0	0.93692	0	0	0	0	0	0	0	0	0	0	0	0.232625	2.305	1.02851	0.817325	0	0	0	0	-0.4104	0.476747	0	-0.30278	0	0	0	0
F32B5.6 I_+_2670198_2670245_2670251	0.615125	0	0	0	0	0	0	0.0527417	0	0	0	1.33973	0	-0.518933	0	0	0	-0.871525	0	-2.04158	0	0	0	0.29355	0.365817	-0.196558	0	-0.232758	0	0	0	0	0	0	0	0	0	-0.580533	0	0	-0.514233	0.0938667	0	-0.156833	2.29784	0.0542917
gcn-2 II_+_13085644_13085696_13085702	0	0	0	0	0	0	0	0	0	0	0	0	0	-1.27848	0	0	0	0	0	0	0	0	0	0	-2.44428	2.00035	-1.13187	0	0	0	0.624375	1.48405	2.29061	0	0	0	0	0	0	0	0	-0.45776	0	0	0	-1.087
rrn-1.1 I_+_15062948_15069646_15069805	0	-0.37224	0	0	0	0	0	0	0	0	0	0	0	-0.33245	0	0	0	0	0	0	0	0	0	-0.5348	0	0	-0.6189	0	0	0	0	0	0	0	0	0	0	0	2.28979	0	0	0	0	-0.4314	0	0
mlp-1 III_-_5972730_5973401_5973546	0	0.48865	0	0	0	0	0	0	0	0	0	0	-0.55693	-0.54973	-0.17645	0	-0.180408	0	0	0	0	0	-0.288175	2.28877	-0.297025	-0.172825	-0.2433	0	0	0	-0.24535	0.817608	0	0.322707	0	0	-0.112117	-0.193525	-0.196975	-0.194642	0	0	0	-0.315475	-0.411555	0.21675
klp-3 II_+_7843481_7843614_7843641	0	0.48005	0	0	0	0	0	0	0	0	0	0	0	0	0	0	0	0	0	2.28659	-0.576175	0	0	-0.480875	0	0	0	1.44151	0	0	0	0	0.22745	0	0	0	0	0	-1.3747	0	-0.63607	0	-0.7038	0	0	-0.663975
pxf-1 IV_-_10165533_10166120_10166466	0	-0.80466	0	0	0	0	0	-5.25393	0	0	0	-0.806213	0	0	0.312425	0	0	-0.553055	0	0	0	0	1.5936	0	0	1.30185	0	-2.06706	0	0	0	1.10081	1.30275	2.27841	0	0	0	1.0533	-3.12102	1.5719	0	0	0	0	2.0909	0
sls-2.2 II_+_5543619_5695381_5718129	0	0	0	-0.6342	0	0	0	0	0	0	0	0	0	0	0	-1.01384	0	0	0	0	0	0	0	0	0.252442	0	0	0	0	0	0	0	0	-0.733627	0	0	1.51518	0	2.27812	0	0	-0.724267	-0.284275	0	-0.655533	0
tag-325 III_+_4797207_4797567_4797573	-0.1876	0	0	0	0	0	0	0	0	-0.217	0	0	0	-0.13965	-0.189225	-0.217	0	-0.189225	0	-0.211225	0	0	0	0	-0.173575	0	0	-0.217	0	0	2.27664	0	0	0	0	0	0	0	0	0	-0.19742	0	0	-0.181275	0	-0.15645
M142.5 III_+_10931325_10931373_10931379	0	0	0	0	0	0	-1.21935	0	0	0	0	-0.38635	0	0	0	0	0	0	0	0	0	-0.38635	0	-1.15688	-1.14795	0	0	0	0	1.59839	2.27347	0	0	0	0	0	1.91349	0	0	0	0	0	0	-0.791583	-0.6969	0
dop-1 X_-_4411729_4411738_4411780	0	0	0	0	0	0	-0.233242	0	0	0.19155	0	2.2668	0	0	0	0	-0.2901	0	0	0	0	0	0	-0.3446	-0.536292	0	-0.269333	0	0	0	0	0	-0.851592	0	0	0	0	0.73649	0.137033	0	-0.540172	-0.266547	0	0	0	0
crld-1 IV_-_13150781_13151107_13151984	-0.33279	0	1.1605	0	0	0	0	0	0	-2.67271	-2.04544	0	-6.37962	0	0.247967	0.391833	0.298267	-0.284065	0	1.46348	0	-0.530907	0.37305	-2.72726	1.70724	0	1.71627	0	0	0	0.3178	1.51414	0	0	0	0	0.324733	0	0	0	0	2.26176	0.793825	0.41945	1.65467	0.3278
pqn-65 X_-_4616613_4619178_4619553	-5.38211	-0.357085	1.56202	0.877008	0	0.672133	-1.18655	0.527	0	1.09025	0.930508	0.605467	2.2611	1.70748	0.943025	1.36601	2.02462	-1.11157	0	-20.3808	0	0.911975	0.569675	0.554175	0.971035	0.6495	1.16213	-0.828138	0.637425	0	-0.561758	0	0.838125	0.815895	0.986075	0	0.837908	0.6067	1.26448	0	1.56517	1.13268	0.917625	0	0	0.820775
F53C11.4 V_-_13785613_13785622_13785661	-0.26245	-0.13357	-0.114825	0	0	0	-0.600733	-0.31005	0	-0.29435	0.230458	-0.16785	-0.3485	0	0	0	0	0	0	0	0	0.2522	0	-0.13855	-0.643533	0	0	-0.130225	0	0	1.71241	0.145325	2.25663	0	0	0	0.1161	-0.31615	0	0	-0.2597	-0.2873	-0.2809	0	-0.424433	0
rabs-5 IV_-_8104670_8104676_8105162	-0.58335	0	0	0	0	0	0	0	0	0	0	0	0	0	0	0	-0.58335	0	0	-0.58335	0	0	0	0	0	0	0	0	0	0	2.25482	0	0	0	0	0	0	0	0	0	-0.50477	0	0	0	0	0
srap-1 II_+_11218367_11218448_11219456	0	0	0.303225	0	0	0	0	0	0	0	0.306025	-0.48222	0.674258	0	0	0	0	0	0	0	0	0.0690717	0	-0.327145	0	0.424575	0	0	0	0	0	-0.477587	0.274275	0.349325	0	0	0	0	0	0	2.24308	0	0.35275	0	0	-3.70964
pezo-1 IV_-_9363968_9363974_9364020	-0.62208	0	0	0	0	0	0	0	0	0	0	0	0	-0.65918	-0.75578	-0.75578	0	-0.75578	0	0	0	0	0	0	-0.206655	0	0	0	0	0	2.23735	0	0	1.72011	0	0	0	-0.202205	0	0	0	0	0	0	0	0
F32B5.6 I_+_2669211_2669629_2669632	-0.219608	0	0.27285	0.2623	0	-0.272175	0	0.310532	0	0	0	0	0	-0.225533	0	0	-0.258	-0.53515	0	0	0	0	0	-0.185733	-0.170483	0	0	0	0	0	0	2.22695	0	-0.312605	-0.338283	0	0	0	0	0	-0.176613	-0.170093	0	-0.181058	0	-0.0272933
dpy-23 X_+_4390089_4390830_4391037	0	0	0	0	0	0	0	0	0	0	0	0	0	0	0.409125	0	0	0	0	0	2.21912	-1.18887	0	0	0	0	0	0	0	0	0	0	0	0	0	-0.7215	0	0	0	0	0	0	0	0	-0.717867	0
C16C2.4 I_-_9714514_9714526_9714564	-0.160575	0	0	0	0	0	0	0	0	0	0	0	0	-0.163675	-0.1798	0	0	0	0	-0.1798	0	-0.158967	0	0	-0.1747	0	-0.1798	-0.1798	0	0	2.20918	0	0	0	0	0	-0.160967	-0.1798	0	0	-0.1618	0	-0.1798	0	0	-0.1497
mtm-6 III_+_13352404_13352614_13352620	0.271008	0	0	0	0	0	1.78249	0.287283	0	0	0.329733	0	0.684733	-0.13845	1.16751	2.20888	-4.05448	0.539133	0	0.166858	0.381683	0	0	0	0.218208	0.266333	0	0	0	0	0.737033	0	0.231008	0	0	-2.79824	0	0	0.192783	0	-1.08501	-0.517885	-0.256733	0	0	-0.613883
Y41D4B.1 IV_+_1675823_1676077_1676191	0	0	-0.24075	0	0	0	2.20356	-0.621842	0	0	0	0	0	0	0	-0.595175	-0.584775	0	0	0	0	0	0	0	0	0	2.09505	0	0	0	0	0	0	0	0	0	0	-0.621842	-0.621842	0	0	0	-0.515542	0	0	-0.496842
csnk-1 I_-_10230425_10230440_10230482	-0.16025	-0.14766	0	0	0	0	0	-0.1799	0	-0.1799	0	-0.1799	0	0	0	-0.1799	-0.164833	0	0	0	0	0	0	0	0	0	-0.1799	0	0	0	2.19885	0.15945	0	0	-0.1799	0	0	0	-0.17365	0	-0.15108	-0.15354	0	0	-0.168433	-0.15945
lst-2 X_-_4379281_4379290_4379401	0.3289	0	0	0	0	0	0	0	0	-0.32965	0	0	0	0.371725	-0.762	0	0	-0.307425	0	0	0	0	2.08437	0	2.18732	0	-1.31157	0.91795	0	0	0	-1.06336	0	0	-1.19555	0	0	0	0	0	0	0	-0.6985	-0.2222	0	0
npp-21 II_+_7606229_7606269_7606278	0	0	-0.4734	0	0	0	0	0	0	-0.489875	0	0	0	0	0	0	-1.19059	0	0	-0.555575	0	0	0	0	0	0.743023	0	0	0.94529	0	0.811573	-0.309875	0	0	0	0	0	0	-0.45385	0.3245	-1.14392	0	-0.389	2.1817	0	0
lst-6 II_-_7016379_7017348_7017455	0	0	0	0	0	0	0	0	0	0	0	0	0	0	0	0	1.20392	0	0	0	0	0	0	0	0	0	-0.64416	0	0	0	0	0	0	0	0	0	0	0	0	0	-1.25126	2.1774	-1.48591	0	0	0
mrpl-14 II_-_7309242_7309836_7309988	0.5554	0	0	0	0	-3.19933	-0.873833	-0.0569833	0	0.11375	0	-0.158067	-1.17588	-1.47445	0.175042	0	0	0.15185	0	0	0	-0.179333	0	0.998567	0.3573	-0.829133	0.372225	0	0.176317	0	-0.20545	0	0.35535	0	0	0	0.8613	0	0.664975	0	2.17722	0.34846	-0.141408	1.00859	0	-0.0224833
deg-1 X_+_7766000_7766085_7766538	0	0	0	0	0	0	0	0	0	0	0	0	-1.73057	0	0	2.15823	0	0	0	0	0	2.17493	1.02906	0	0	0	0	0	0	0	0	0	0	0	0	0	0	0	-2.21421	0	-1.41745	0	0	0	0	0
K03H6.5 IV_-_1527434_1527442_1527553	0	0	0	0.440067	0	0	0	0	0	0	0	0	0	0	0	0	0	0	0	0	0	-0.799833	0	-0.3841	2.16907	0	0	0	0	0	0.003	0	0	0	-0.799833	0	0	-0.33315	0	0	0	0	0	0	0	-0.295225
eif-1 II_-_4991442_4993082_4993271	-0.155675	-0.151805	0	0	0	0	0	-0.145475	0	0	-0.161358	-0.161358	-0.167425	0	0	-0.163258	0	-0.1482	0	0	-0.165225	0	0	-0.149275	0	0	0	0	2.16508	0	0	0	0	0	0	0	-0.146392	0	0	0	-0.150885	0	0	-0.15465	0	-0.1441
lsy-12 V_-_9850380_9850387_9850428	0	0	0	-0.192267	0	0	0	0	0	0	0	0	0	-0.17535	0	-0.2077	-0.2077	-0.2077	0	0	0	-0.1979	0	-0.2077	-0.2077	0	0	0	0	0	2.15451	0	0	0	0	0	0	0	0	0	-0.17772	0	-0.17645	0	0	-0.196325
F56E10.1 V_+_116789_117356_117362	0	0	0	0	0	0	0	0	0	0	0	-2.9675	0	0	0	0	0.4049	0	0	0.481567	0	-0.31555	0	0.385	0	0.695117	0	-1.40117	0	0	2.15214	1.37757	0.679317	0	0	0	0	0	0	0	-1.20332	0	0	0	0	-0.288075
trp-2 III_+_999710_999777_1000513	0	0	0	0	0	2.15182	0	0	0	0	0	0	0	0	0	0	0	0	0	0	0	0	0	-0.582567	0	0	-0.747233	0	0	0	0	0	0	0	0	0	0	0	0	0	0	0	0	0	0	-0.822017
wapl-1 IV_-_4445418_4445424_4445462	-1.0785	-0.580872	0	0	0	0	0	0	-0.827983	0	0	0	0	0	0	0	0	0	0	0	0	0	0.4497	-0.8636	-0.345317	1.38267	0	-0.22375	0	2.14547	0	1.03328	0	0	0	0	0	0	0	0	0	0	0	0	-0.34465	-0.74645
lin-29 II_-_11919931_11919940_11919991	0	0	0	0	0	0	-0.34365	0	0	0	0	0	0	-0.32775	0	0	-0.23485	0	0	2.14051	0	-0.261883	0	-0.388075	0	0	0	0	0	0	0	0	-0.253975	0	0	0	0	0	0	0	0	0	0	0	0	-0.330325
Y61A9LA.3 V_+_4571957_4572296_4572302	0	0	0	0	0	0	0	-0.248567	0	0	0	-0.130717	0	-0.1018	-0.1231	-0.14175	-0.256517	0	0	0	-0.51335	0.235217	0	0	-0.133625	0	0	0	0	0	2.13831	0.560358	0.1074	0	-0.16555	0	0	-0.3806	0	0	-0.11491	-0.11571	-0.126425	-0.1093	-0.249217	-0.13015
nra-3 X_-_9927014_9927024_9927067	0	0.25648	0	0	0	0.371675	0	0	0	0.685775	0	0	0	0	0	0	-0.654275	2.13254	0	-1.09183	0	0.531227	0	0.2511	-0.684075	0	-0.341692	0	0	0	0	0	0	-0.583503	0	0	0	-0.302675	0	-2.61762	0.34768	0	0.360125	-0.31845	1.65751	0
sod-4 III_-_9497321_9498370_9498447	-4.09239	0	0	0	0	0	0	1.98008	0	0	1.58275	0	0	0	0	0	0	1.67818	0	-1.39149	0.561567	-5.56998	2.10308	0	0	0.340117	-2.91205	0	0.641267	0	1.78368	0.3704	0	0	0	0	0	1.17074	0	0	0.531527	0.950557	0	2.05533	2.12129	-3.90467
nra-1 IV_-_17283079_17283115_17283233	-0.2416	2.11568	-0.566175	0	0	0	0	0	0	0.825623	0	0	0	0	0	0	0	0	0	0	-0.561675	-0.309533	-0.338625	0	0	0	0	0	0	0	0	0	0	-0.416605	0	0	-0.507092	0	0	0	0	0	0	0	0	0
nurf-1 II_+_14400751_14400796_14401257	-1.16799	0.32474	0	0	0	0.419675	2.11262	0.31809	0.17415	0	0.321773	0.1407	0.234007	-2.97566	0.444475	0.943708	0.120467	0.489573	0.612275	0	0	0.119667	0	0	0.777573	-0.157525	0	-0.12495	0	0	0	-0.773133	-0.312275	-2.56279	0.365575	0	0.31244	0.304175	-0.729375	0	-0.286437	0.33578	-0.133025	-0.14515	-0.118317	0.615173
rgef-1 V_-_9557718_9557721_9557991	0.59675	0	0.797175	0.47785	0	0	-0.1061	0	0	0.4136	0	2.11021	0	0	1.18417	0.4068	0.3569	0	0	0	0	0	0	0	0.694125	0	0	-0.46315	-3.37562	0	0	0	2.03733	0	-5.86712	1.1061	0	0	1.13843	0	-0.12732	0	-0.441425	0	0	-0.9387
alh-4 V_-_6427333_6427671_6428044	0	0	-0.5124	0	0	0	0	0	0	0	0	0	0	-0.213375	-0.26755	0	0	0	0	-0.56195	0	0	2.10838	0	-0.183525	-0.18875	-0.190683	0	0	0	0	0	0	0	0	0	0	0	0	0	-0.16891	-0.25521	0	0	0	0.433975
gls-1 I_+_8741124_8741187_8741196	0	0	0	0	0	0	0	-1.70337	0	0	0	0	0	-0.353217	0	-0.4535	0	-0.2506	0	0	0	2.104	0	0	0	0	-0.405867	0	0	0	0.42805	0	0	0.6762	0	0	0	0	0	0	0	-0.363847	0	0	0	0.32215
npp-1 IV_+_9858926_9859596_9860104	0.4127	0	0	0	0	0	0	0.5119	0	0.614575	0	0	0	0	-0.947542	0	0	0	0	0	0	-0.395867	0	0	-0.842142	-0.42685	2.09922	2.02818	0	0	0	0	0	-2.00199	0.479133	-1.13544	-0.395867	0	0	0	0	0	0	0	0	0
crh-2 II_-_5184104_5184114_5184457	0	0	0	0	0	0	0	0	0	0	0	0	0	0	0	0	0	0	0	-0.52215	0	-0.4615	0	0	0	0	0	-0.576375	0	0	2.08383	0	0	0	0	0	0	0	0	0	0	0	0	0	0	-0.5238
F41H10.4 IV_+_5365099_5365143_5365150	0	0	0	0	0	0	0	0	0	0	0	0	0	-0.48815	0	0	-0.47705	0	0	0	0	0	0	0	0	0	0	0	0	0	2.0793	0	0	0	0	0	0	0	0	0	-0.58815	0	0	0	0	-0.52595
nck-1 X_-_4150260_4150266_4150306	0.323525	1.01932	-2.14567	0	0	0	0	1.86985	0	0.51425	0	-0.537433	0	-0.477355	0	0	-0.223275	0	-1.49412	0.3555	0	0	0	0	0.289225	0	0.309033	-0.44524	0	0	2.07717	0	0	1.57135	-4.84596	0	0.5561	-1.86077	0	0	0.31642	0.34096	1.67412	0	0	0.813
add-1 X_-_4857531_4857743_4857799	0	0.939175	1.64407	0	0	0	0	0	0	0	0	0	-0.563027	-6.55097	-12.0608	0	0	0	0	0	0	0.814175	0.547125	1.64888	0	0	1.52506	1.71552	1.71552	0.939175	1.71552	0	0	0	0	0	1.44886	0	0	0	2.07127	0	1.64567	0	0	0.804725
C09D4.4 I_-_5482649_5482655_5482695	-1.49409	0	-0.173675	-0.819042	0	0	0	0	0	-1.52534	0	0	0	0	0	-0.858675	0	0	0	-0.1598	0	0	2.06439	0	-0.590917	2.02234	-0.816275	0	0	1.7867	1.02172	0.73665	0	0	0	0	0	0	0	0	-0.647202	-0.370335	0	0	0	-0.17645
dpff-1 III_-_5904452_5905347_5905395	0	0	0	0	0	0	-0.727975	0	0	-0.71725	0	0	0	0	0	0	0	0	0	0	0	0	0	0	0	0	0	0	0	0	0	0	0	0	2.06311	0	-0.617883	0	0	0	0	0	0	0	0	0
plc-1 X_-_10823275_10823305_10823360	0	2.06214	0.552342	0	0	0	0.35995	0	0	0	0	0	0	-0.5373	0	0	-2.50687	0	0	0.716217	0	0	0	0	-0.42345	0	0	0	0	0	0.307492	0	0	0	0	0	0	0	0	0	0	0	0	0	0	-0.530525
cle-1 I_-_8709403_8709831_8709923	0	0	0.1453	0	0	0	0	0	0	-0.151275	0	0	-0.255442	-0.24085	0	0	-0.276275	0	0	0	0	0	-0.523175	0	0	0	0	-0.237375	0	0	0	0	0	0	0	0	-0.219942	2.05363	0	0	0	-0.215895	0.145275	-0.223975	0	0
kdin-1 IV_+_11043772_11043815_11043824	-0.16255	-0.16255	0	0	0	0	0	0	0	-0.16255	0	0	0	-0.14905	0	0	-0.16255	0	0	0	0	-0.14295	0	0	-0.16255	0	-0.16255	-0.16255	0	0	2.052	0	0	0	0	0	0	0	-0.145875	0	-0.16255	0	-0.16255	0	0	-0.151175
let-765 III_-_6597992_6598004_6598139	-0.2652	0	0	0	0	0	0	-0.249575	0	0	0	0	0	-0.257625	0	0	0	-0.2652	0	0	0	0	0	0	0	0	-0.2652	-0.24735	0	0	2.04945	0	0	0	0	0	0	0	-0.2527	0	-0.2466	0	0	0	0	0
nhr-124 V_-_3881136_3882339_3882519	0	0	0	0	0	0	-1.81313	-1.83492	0	0.99145	0	0	0	0	0	0	0	1.40482	0	2.0372	0	0	0	0	0	0	-1.44707	0	0	0	0	0	0.66165	0	0	0	0	0	0	0	0	0	0	0	0	0
sem-4 I_+_7047887_7047934_7047943	0	0	0	0	0	0	0	0	0	0	0	0	0	-1.1733	0	0	-0.854707	0.7038	2.03495	0	0	1.06098	0	0	-0.71119	0	0	0	0	0	0	0	0	0	0	0	0	0	0	0	-0.697853	-0.36268	0	0	0	0
frpr-7 X_-_17567173_17568014_17568608	0.71099	0	2.03192	0.607917	0	0	0	0	0	0	0	0.463273	-0.306792	0	0	0.87764	0	0	0	0	0	0.85379	0	0	0.649883	0	0	0	0	-3.82393	0	0	1.03222	0	0	0	0	-0.0185417	0	0	-2.76135	0	0.556883	0	0	-0.8739
daf-37 II_-_6204955_6205499_6205945	-0.37511	0	-0.32786	0	0	0	0	0	0	0	0	-0.393327	0	0	0	0	0	0	0	0	0	0	0	0	0	0	0	0	0	-0.447293	0	0	0	0	0	0	0	0	-0.479885	0	2.02347	0	0	0	0	0
F46H5.7 X_-_7240748_7240757_7240799	0	0	0	0	0	0	-0.1781	0	0	0	-0.189475	0	0	-0.147875	0	0	-0.189475	-0.189475	0	0	0	-0.183742	0	0	0	-0.15865	0	0	0	0	0	0	0	-0.124055	0	0	0	0	-0.18475	0	-0.147915	-0.169475	0	2.01576	0	-0.152775
gon-2 I_-_8559633_8563486_8563609	0	0	0	0	0	0	0	0	0	0	-0.499683	0	0	0	0	0	0	2.01452	0	0	0	0	0	0	0.6972	0	0	0	0	0	0	0	-0.75405	0	0	0	0	0	-0.372575	0	0	0	0	0	-0.375067	-0.71035
glr-4 II_-_7785506_7786432_7786597	0	0	0	0	0	0	0	0	0	0	0	0	0	0	-0.682075	0	0	0	0	0	0	0	0	0	0	0	0	0	0	0	0	0	-0.575675	0	0	0	0	2.0024	0	0	0	0	-0.74465	0	0	0
wdr-20 V_-_10130877_10130885_10130929	0	-0.216135	0	0	0	0	0	-0.259	0	-0.26485	0	-0.289308	0	0	0	-0.280975	0	0	0	0	0	0	0	0	0	2.00113	0	0	0	0	0.37838	0	0	0	0	0	0	0	-0.224575	0	-0.599935	-0.244735	0	0	0	0
ptp-1 III_+_3594323_3594438_3604813	0	0	0	0	0	0	0	0	0	0	-2.57616	0	0	0	0	1.75273	0	0	0	0	-3.69641	0	0	0	0	0	0	-2.59967	1.99975	0	0	1.05232	0	1.70054	0	0	0	1.91875	0.44815	0	0	0	0	0	0	0
F58H1.7 V_-_11964390_11964396_11964710	0.483683	1.09319	0.100508	0	0	1.99714	0	0	0	0.884183	0	0	0	0.0796417	-0.295905	0	-1.3525	0.365408	0	0.504658	0.327258	0	0	0	-0.872097	-2.7009	0	0	0	0	0	0	0	0	0.274608	0	1.39067	-0.909247	0.339425	0	-0.645932	-0.630812	-0.205383	0	0	-0.227608
D1079.1 X_+_4407046_4408077_4408423	0	0	0	0	0	0	0	0	0	-0.606533	0	0	0	0	0	0	0	0	0	0	0	0	0	0	-1.09978	0	1.99371	0	0	0	0	0	0	0	0	0.639475	0	0	-0.531533	0	-0.395333	0	0	0	0	0
ech-2 IV_-_11856216_11856223_11856265	0	0	0	0	0	0	-0.3695	-0.286175	0	0	0	0	0	0	-0.333775	0	1.99021	0	0	0.527775	0	-0.647275	0	-0.591725	0	0	-0.289533	0	0	0	0	0	0	0	0	0	0	0	0	0	0	0	0	0	0	0
oef-1 IV_+_7551027_7551367_7551373	-5.21838	0	0	0	0	0	0	0	0	0	0	0	0	-0.9922	0	0.205167	0	0	0	-2.91486	0	0	0	0	0.589975	1.98717	0	0	0	0	1.87258	0.984308	0.3293	1.05001	0.9004	0	0	0	0	0	0	0	0.38455	0	0	0.821975
pod-1 III_-_13521404_13523876_13524029	-0.1919	0	1.98586	0	0	0	-0.242475	0	0.802843	0	-0.629067	-0.226058	0	-0.2456	0	0	0.108193	0	0	0	0	0	0	0	0	0	0	0	0	0	0	0	0	0	0	0.23361	0	-0.273925	0	0	0	-1.04332	0	0	-0.278158	0
tag-250 III_-_7921917_7922123_7923200	0	0	0	0	0	0	0	0	0	0	0	0	0	0	0	-1.33328	0	0	0	0	0	-0.691833	0	0	0	0	0	0	0	0	0	0	-0.531225	0	0	0	0	0	0	0	0	1.97749	0	0	0.57885	0
unc-53 II_-_11061147_11061735_11061840	0	0	0	0	0	0	0.579725	0	0	0	0.377633	-0.655033	-1.68535	0	-4.58056	-1.23175	0	0	0	0	0.63635	0	0	0	0	0	0	1.63187	0	0	0	0.569683	0	0	0	0	0.568267	0	1.81558	0	0	0	1.97358	0	0	0
mel-11 II_+_9365779_9365971_9367467	0	0	0	0	0	0	0	-1.1625	0	-0.72617	0	0	0	0	0	0	-1.14707	-0.381845	0	0	0	0	0	0.447125	0	0	1.01978	0	0	0	0	0	0	1.97105	0.278983	0	0	0	0	0	0	-0.29936	0	0	0	0
rbm-25 V_+_12499593_12499730_12501273	-0.617583	0	0	0	0	0	0	0.206875	0	0	0	0	-1.34858	0.169075	0.5908	0.874317	0	0	0	0.298125	0	0	0	-1.39052	0	0	1.96172	0	0	0	-1.60452	0	0	0.15188	0	0	-0.466333	0	1.5686	0	0.18004	0	-0.294183	-0.279725	0	0
itsn-1 IV_+_17121786_17121825_17121831	0	0	0	-0.10265	0	0	0	-0.11205	0	-0.11205	0	-0.11205	-0.11205	-0.101325	-0.11205	0	-0.11205	0	0	-0.11205	0	0	0	-0.103425	-0.108475	0	-0.11205	-0.11205	0	0	1.95961	0	0	0	0	0	0	-0.1058	-0.106575	0	-0.10695	-0.11071	0	0	0	-0.10525
epg-8 I_-_9933697_9933997_9934151	0	0	0	0	0	0	0	0	0	0.38075	0	0	0.7486	-0.835195	0	0	1.95718	0	0	0	0	-1.39535	0	0	0	0	0	0	0	0	0.40645	0	0.88905	1.71446	0	0	-3.19502	0	0	0	0	0	0	0	0	-0.67092
ctr-9 III_+_9491729_9491889_9492550	1.94198	0	0.478425	0	0	0	0	0	0	-1.31136	0	0	0	0	0	0	0.186225	-0.3923	0	0	0	0.655	0	0	0	0	0	0	-0.34885	0	-0.198033	0	0	-0.600033	0	0	0	0	0	0	0	0	0.289075	0	0	-0.700125
D2023.3 V_-_11805651_11808076_11811421	0	-0.74543	-0.580025	0	0	0	0	1.92332	0	-1.54569	0	0	0	0	0	0	-0.3194	0	0	0	0	0	0	0	0.48095	0	0.88526	0	1.17892	0	0	0	0	0	-0.266525	0	0	1.77195	-0.191375	0	-1.04626	0	0	0	0	-1.54569
rskn-1 I_-_8574575_8574581_8574811	-0.390717	-0.10921	0	-0.377683	0	0	0	0	0	-0.11225	0	0	0	-0.384417	-0.113925	-0.11635	-0.39185	0	0	0	0	0	0	-0.1103	-0.386467	0	-0.11635	0	0	1.91554	1.7948	0	0	0	0	0	-0.103367	0	0	0	-0.378397	-0.391637	-0.111075	-0.11635	0	0
NONE III_-_11106397_11110835_11113594	0	0	0	0	0	0	0	0	0	0	0	0	0	0	0	0	0	0	0	0	0	0	-0.445642	0	0	0	0	0	0	0	-0.753817	0	0	0	0	0	0	0	0	0	0	0	0	0	1.91338	-0.713917
kvs-1 X_-_7690990_7691603_7691734	0	0	0	0	0	0	0	0	0	0	0	0	0	0	0	0	0	0	0	0	0	0	0	0	0	0	0	0	0	1.91059	0	0	0	0	0	0	0	0	-0.651342	0	-0.635207	0	-0.624042	0	0	0
larp-1 III_-_5010989_5011316_5011471	0	0	0	0	0	1.90978	0	0	0	0	0	0	0	0	0	-0.694867	0	0	0	0	-0.614892	0	0	0	0	0	0	-0.600017	0	0	0	0	0	0	0	0	0	0	0	0	0	0	0	0	0	0
cif-1 IV_-_4708587_4708596_4709320	0	-0.428325	0	-0.136183	0.25665	0	0	-0.266575	0	-0.428325	0	-0.276675	0.104733	0	-0.14125	0	0	0	0	-0.139025	0	0	1.44224	-0.664458	-0.14295	0	0	-0.26245	1.90625	0	0	0	0	0	0	0	0	0	0	-0.14815	0	-0.13423	0	0	-0.541275	0
usp-48 I_+_9509421_9509461_9509467	0	0	0	0	0	0	0	0	0	0	0	0	0	0	0	0	0	0	0	0	0	0.6292	1.7405	-0.37155	0	1.89718	-2.51203	-2.73928	0	0	1.4606	0.950267	0	0	0	0.22725	0	0	0	0	-0.9069	0	0	0	0	-0.375225
nono-1 III_-_5954395_5956834_5957690	0.29205	0.830437	0.1381	0.15265	0	0.297342	0.154325	0.6105	0	-0.11195	0.6114	0.312267	0	0	0	0.508967	-0.983262	0.2602	0.1226	-0.24425	0	-0.12735	0	0.1352	0.26135	-0.347195	-0.337325	0.28915	0	0	-2.2275	0	-0.35057	-2.88589	-0.16235	0	1.31725	0	0.451967	0	-0.10539	0.10958	-0.461553	-0.28445	1.89273	-0.119025
Y77E11A.18 V_+_20012187_20013281_20014882	1.01563	0	0.792658	0	0	0	0	0	0	0	0.8254	0	0	0.658733	0.873008	0	1.44147	0	0	1.64744	0	1.89079	0.783483	0.565583	1.43727	0.798158	-0.998958	0	0	-17.763	0.541033	0.752967	1.00448	0.707133	0	0	0	0	0.804383	0	0.700233	0.767073	0.740658	0.820933	0	-0.806517
mfn-1 II_-_11471006_11471018_11471063	-0.126875	-0.149425	0	-0.115308	0	0	-0.149425	-0.149425	0	0	0	0	0	0	0	0	0	-0.1231	0	-0.134525	0	0	0	-0.1302	0	0	0	-0.1302	1.87817	0	0	0	0	0	0	0	-0.135542	0	0	0	-0.134045	-0.149425	-0.1286	0	0	-0.122075
kin-10 I_-_8290429_8290432_8290481	0.432125	0	-0.59139	0	-2.14179	0	0	0.606383	0	1.86894	0	-0.158725	0	0.483025	0	0	0	0	0.731793	-0.165475	0	0	-0.591635	0	1.22243	0	0	0.2286	0	0	0	-0.798273	-1.71748	-0.149935	0.959833	0	-0.4085	0	0	0	0.73893	0	-0.548865	0	0	0
unc-98 X_-_7572135_7572616_7572923	0	0	0	0	0	0	0	0	0	0	0	0	0	0	0	0	0	0	0	0	0	0	-0.269055	0	0	0	0	0	0	0	-0.42119	0	0	-0.141705	0	0	0	0	0	-0.525707	0	1.86885	0	0	0	-0.51119
C30G7.2 V_+_14937164_14937805_14937811	0	-0.23738	0	-0.105883	0	0	0	0	0	0	0	0	0	0	0	-0.161933	0	-0.14355	0	-0.191225	0	0	0	0	0	-0.164825	-0.1638	0	0	0	0	-0.110267	-0.15365	-0.1126	0	0	0	-0.14685	0	0	0	0	0	0	-0.17685	1.86881
kvs-5 IV_+_749971_750035_750198	0	-0.4762	0	0	0	0	-0.459525	-0.455375	0	-0.4762	0	0	0	0	0	0	0	0	0	0	0	0	0	0	0	0	1.8673	0	0	0	0	0	0	0	0	0	0	0	0	0	0	0	0	0	0	0
pde-2 III_-_8981113_8981122_8981263	-0.240217	-0.14324	0	0	0	1.86712	-0.310117	0.35934	0	-0.306467	0	0	1.62772	-0.267917	0	0	0	-0.105975	0	-0.227817	0	0	0	0.40539	-0.306667	0	0	0	0	0	0	0	0	-0.601157	0	0	-0.116317	-0.214467	-0.647917	0	-0.515637	0	-0.255667	0	0	0
R10D12.13 V_+_13962727_13962769_13962775	0	-2.28619	0	0	0	0	0	0	0	0	0	-0.3666	0	0	0	0	-0.728167	0	0	0	0	0	0	1.40569	-0.873	0	0	0	0	1.25655	1.86106	0	0.502975	0.977633	0	0	0	0	0	0	0	0	0	0	-1.04785	-0.7021
imph-1 III_+_4556511_4556845_4556851	0	-0.14133	0	0	0	0	0	-0.31594	0	-0.28284	0	0	-0.607615	0	0	-0.260457	-0.113573	0	0	0	-0.35759	0	0.128875	0	-0.886957	0	0	-0.29654	0	0.181267	0.2563	0	1.85706	1.17385	0	0	-0.28429	0	0	0	-0.13365	0	0.22835	0	0	-0.144925
nos-3 II_+_9748326_9748423_9748432	0	0	1.12581	0	0	0	0	-2.6792	0	0	0	0	0	0	0	-0.541392	-1.27876	0	0	0	0	0	0	0	0	1.85621	0	-1.09517	0	0	0.385325	0.329108	1.5506	1.08961	0	0	0.561147	0	-0.29765	0	-1.50157	-1.4996	0.185125	0.738655	0	1.07175
lit-1 III_+_13702069_13702143_13702183	0	0	0.213865	0	0	0	0	0	0	0	0	-0.242127	0	0	0	0	0.3744	1.84445	0	0	0	0	0	-0.13746	-0.226625	0	0.183507	0	0	-0.785427	0	-0.61096	0	-0.19836	0	0	0	0	-0.242675	0	-1.05905	1.11714	-0.230675	0	0	0
F34D10.6 III_-_3755325_3755346_3755419	0	0.506867	0	0	0	-0.442773	1.83755	-0.43884	0	0	0	0	0	0	0	0	0	-0.231425	0	0	-0.39144	0	0	-0.51684	0	0	0	0	0	0	0	0	0	0	-0.3231	0	0	0	0	0	0	0	0	0	0	0
NONE X_-_7615249_7615255_7615766	0	0	0	0	0	1.83275	0	0	0	0	0	0	0	-0.5899	-0.58605	0	0	0	0	0	0	0	0	0	0	0	0	0	0	0	0	0	0	0	0	0	0	0	0	0	0	0	-0.6568	0	0	0
nhr-45 X_-_4659764_4659785_4659919	1.70412	1.21411	0	0	0	0	1.12278	0	0	0	1.22698	0.94915	-0.213775	-1.47195	0	1.82001	0	0	0	0	0	0	0	-0.2383	-0.179	0	0	-0.841817	0	0	0	0	-2.69115	0	0	0	0	0	-1.27448	0	-0.384687	0	0	0	0	-0.741992
M02B1.3 IV_+_12839175_12839918_12839931	-0.103325	-0.115575	0	-0.112558	0	0	-0.120575	-0.120575	0	-0.111325	0	-0.120575	0	-0.111475	0	0	0	0	0	-0.115675	0	-0.114942	0	0	-0.12015	0	0	-0.11745	1.81885	0	0	0	0	0	0	0	0	0	-0.120575	0	0	-0.100175	0	-0.110775	0	-0.103125
lgc-40 X_+_2362350_2362612_2364055	0	0	0	0	0	0	0	0	0	0	0	1.81053	0	0	0	0	0	0	0	0	0	0	0	0	0	0	0	0	0	0	-0.916667	0	0	0	0	0	0	0	0	0	-0.893867	0	0	0	0	0
math-33 V_+_11117844_11117884_11117890	-0.2163	0	0	0	0	0	0	0	0	0	0.179567	0	-1.4633	0	0	-1.03901	0	-0.96468	0	0	0	0	0	-0.29385	-1.02559	0.612008	-0.208467	-1.33628	0	0	1.4004	0	1.73872	0.593362	-0.248	1.80812	-0.2395	0.1207	0	0	-0.884165	0	-0.260175	1.607	0	0.119442
unc-11 I_-_3800279_3801954_3803009	-4.04322	1.54992	1.39933	1.2458	0	0.2338	1.27951	1.01941	0	1.19223	1.37946	1.26719	1.80711	0.755558	0.424958	1.33138	0	1.60466	0	-6.79688	-1.37208	-6.85543	0	0	1.60221	0	0.493875	-2.21349	0.733908	0	0	1.07908	-1.74307	0	1.63201	-7.61041	1.36576	0.319258	1.65501	0.4165	1.19081	0.981433	1.58558	1.08882	0	0
C17H12.2 IV_-_6788714_6788724_6788763	-0.2325	0	0	0	0	0	0	0	0	0	0	0	0	0	-0.20125	0	0	0	0	-0.223875	0	-0.2325	0	-0.2325	-0.219675	0	0	-0.2325	0	0	1.78912	0	0	0	0	0	0	0	0	0	0	-0.21432	0	0	0	0
cyh-1 II_+_3507609_3508468_3508474	0	0	0	0	0	0	0	0	0	0	-0.68165	-0.85545	0	0	0	0	0	0	0	0	0	0	0	0	0	0	-0.85545	0	0	0	1.78798	0.9283	0	0	0	0	0	0	0	0	-0.32373	0	0	0	0	0
slo-1 V_+_18502895_18503099_18504145	0	0	0	0	0	0	0	0	0	0	-0.811117	0	-0.86425	0	0	0.395008	0	0	0	0	1.59866	0	-1.42132	0	0	1.78306	0	0	0	0	0	0	0	0	0	0	0	0	0	0	0	0	0	-0.82855	0.148508	0
unc-68 V_-_6913879_6914375_6914456	0	0	0	0	0	1.17666	0	1.39416	0	1.78168	0	0	0	0.72065	0	0	1.63878	0	0	1.25698	1.78168	-4.16513	0	-8.72346	0.5049	0	0	0.98495	0	0	0	0.394892	0.3579	0	1.78168	0.541025	0	0	1.69558	0	1.28662	0	1.01136	0	0	-5.42092
tank-1 V_-_1281387_1281620_1281696	0	0	0	0	0	0	-0.626283	0	0	-0.626283	0	0	-0.626283	0	0	0	-0.30555	0	0	0	0	0	0	0	-0.251975	0	1.49757	0	0	0	0	0	0	0	0	0	-0.214633	0	0	0	0	0	-0.626283	0	0	1.77973
lin-9 III_-_8903612_8903618_8903657	0	0	0.801925	0	0	0	0	0	0	0	0	0	0	-0.321325	0	0	0	0	0	0	0	0	0	0	-0.507675	0	-0.610375	-0.610375	0	0	1.77935	0	0	0	0	0	0	0	0	0	0	0	0	0	0	-0.531525
kvs-2 V_+_10644665_10644770_10644968	0	-0.163305	0	0	0	0	-0.185525	-0.165525	0	0	0	-0.185525	0	0	0	0	0	-0.160325	0	1.76916	-0.185525	-0.185525	0	0	0	0	-0.185525	0	0	0	0	0	0	0	0	0	0	0	-0.177825	0	0	0	-0.17455	0	0	0
skpt-1 III_-_5448112_5448121_5448163	0.455	0	0	0	0	0	0	0	0	0	0	0	0	0.568875	-0.4426	0	0	0	0	-0.5851	0	-5.02792	1.76885	0	0	0.631225	0.6625	0	0	0	0.73855	0.682833	0.65585	0.55444	0	0	0	0	0	0	0	0	0	0	0	-0.6625
mec-2 X_+_5584544_5584599_5586249	1.76277	1.75553	1.62992	0	0	1.76277	1.75397	1.76277	0	1.76277	1.74193	1.61463	1.7211	1.61992	0	1.76277	-30.327	1.76277	1.76277	1.68667	1.69877	1.62883	1.61637	1.76277	1.75517	1.68387	1.61277	1.76277	0	1.76277	1.59047	1.63457	1.63032	1.60277	1.63777	-30.8034	1.74827	0	1.76277	0	1.72225	1.64845	1.74597	1.69132	0	1.56837
NONE X_+_16607360_16607490_16609331	0	0	-0.18105	0	0	0	0	0	0	0	0	0	0	-0.169675	0	0	-0.18105	0	0	-0.18105	0	0	0	0	-0.18105	0	0	0	0	0	0	0	0	0	0	0	0	0	1.75687	-0.18105	0	-0.18105	-0.147725	-0.18105	0	-0.172125
unc-2 X_-_2712533_2712539_2712580	-0.16275	0	-0.300583	0	1.20283	0	0	0	0	0.472883	0.9354	0	1.75648	-0.246583	0	0	0	0	-0.302762	-1.40216	0	0	0	0.197225	-0.303333	0	0.41436	0	0	0.190033	0	0	-0.271633	0	-0.135617	0	0.49815	0	-0.603017	-1.35988	-0.590783	0	0.131935	0	0	-0.1202
tir-1 III_-_3870268_3870277_3870324	0	0.353415	-0.196035	0	0	0	0	0	0	-0.273735	0	0	0	0	0	0	0	0	0	-2.28347	0	0	-0.225285	0	-0.17446	0	-0.25726	0.3583	0	0	0	0	0	1.75639	0	0	0	0.38845	-0.210685	0	0.352135	0.412235	0	0	0	0
rabx-5 III_+_10606295_10609998_10610007	-0.387575	-0.43205	-0.27495	0	0	0	-0.1535	-0.1302	0	-0.43205	0	0	0	0	0	0	-0.29985	0	0	0	0	1.75383	0.513975	0	-0.43205	0	-0.141167	-0.13445	0	0	1.24562	0	0	0	0	0	0	-0.1535	-0.1474	0	-0.12104	-0.1435	0	0	0	-0.13015
F44E2.3 III_-_8829112_8829118_8829158	-0.17195	0	0	-0.16545	0	0	0	0	0	0	0	0	0	0	0	-0.1765	0	0	0	0	-0.1765	-0.158967	0	-0.32475	0	0	0	0	0	0	0.165425	1.75132	0	0	-0.1765	0	0	0	0	0	-0.13538	0	0	-0.166875	-0.13215	-0.131725
let-2 X_-_16386723_16386861_16386980	-0.31285	0	0	0	0	0	0	-0.199905	0	0	-0.196647	0	0	0	0	0	0	-0.31445	0	0	0.33595	-0.262533	0	0	0	0	0.122292	0	0	0	0	0	0	0	0	1.73611	0.267442	-0.520047	0	0	-0.28178	0.822112	-0.438475	-0.172955	0	-0.584267
mel-11 II_+_9364003_9364261_9364891	-0.140825	0	0	0	0	0	-0.140825	0	0	-0.140825	0	0	-0.140825	-0.134075	0	0	0	0	0	-0.121725	0	0	-0.135275	0	0	-0.1252	-0.140825	-0.140825	0	0	0	0	0	0	0	0	0	0	0	0	-0.112285	-0.140825	-0.119575	0	0	1.73391
NONE X_+_16607360_16609331_16613449	0	0	0	0	0	0	0	0	0	0	0	0	0	0	0	0	0	0	0	1.53155	0	0	0	0	0	0	0	-1.489	0	0	0	0	0	0	-1.7747	0	0	0	0	0	0	0	0	1.73215	0	0
K04H4.2 III_-_9348259_9349070_9349168	-2.66283	0	0.302375	0	0	0	0	0	0	0	0	0	0	1.01685	0	0	0	0	-0.5603	0	0	0	0.555025	-0.51405	0	0	0	0	0	0	0	0.992067	0.4174	0.40476	-3.26814	0	0	0.51405	0	1.7309	0	0	0.355925	0	0	0.715975
H24K24.3 V_+_912071_913064_913070	-0.137983	0	0	0	0	0	-0.147233	-0.147233	0	0	0	0	0	-0.147233	0	0	0	0	0	0	0	0	0	-0.147233	-0.147233	0	0	-0.147233	0	1.72643	0	0	-0.140833	0	0	0	0	-0.142758	0	0	-0.147233	0	-0.133833	0	0	-0.140383
ist-1 X_+_7134552_7135247_7135777	0	0	-0.825175	0	0	0	1.72635	0	0	0	0	0	0	0	0	0	0	0	0	0	0	0	0	0	0	0	0	0	0	0	0	0	0	0	0	0	0	-0.901175	0	0	0	0	0	0	0	0
pqe-1 III_+_5315769_5315807_5315813	0	0	0	0	0	0	0	-0.15125	0	-0.1334	0	0	-0.15125	-0.15125	0	0	-0.15125	0	0	0	0	-0.15125	0	0	-0.1267	0	-0.15125	0	0	0	1.72522	0	0	0	0	0	-0.131367	-0.15125	0	0	-0.12375	0	0	-0.15125	0	0
kdin-1 IV_+_11042433_11042534_11042927	0	0	0	0	0	0	0	1.72411	0	0	1.18246	0	0	0	0	0	0	0	0	0	1.72411	0	0	0	0	0	-1.86475	0	0	0	0	0	0	0	0	0	-1.3629	0	0	0	-1.40303	0	0	0	0	0
Y48E1C.1 II_+_13415909_13416026_13419012	0	1.65819	0	0	0	0	0.515	0	0	1.19253	0	0	0	0	0	0	0.662317	0	0	0	0	0	0	-1.85083	0	0	1.72185	0	0	0	-4.15985	0	0	0	0	0	0	0	1.08613	0	0	0	0	0	0	-0.82533
brf-1 II_+_7307003_7307041_7307056	0	0	-0.6326	0	0	0	0	0	0	0	0	0	0	-0.465925	0	0	0	0	0	0	0	0	0	0	0	0	0	0	0	0	1.7204	0.558708	0	0	0	0	0	0	0	0	0	0	0	0	0	-1.18058
dip-2 I_+_4943805_4943862_4943868	-0.15195	0	0	0	0	0	0	-0.15195	0	-0.15195	0	0	0	0	-0.15195	0	-0.148683	0	0	-0.147325	0	0	0	0	-0.145325	0	0	0	0	0	1.71845	0	0	0	0	0	0	-0.15195	-0.14175	0	-0.11699	-0.13333	-0.1253	0	0	0
K01A6.6 IV_+_11740968_11741404_11741481	0	1.71215	-0.25616	0	0	0	0	0	0	0	0	0	-0.25616	0	0	0	0	0	0	-0.22301	-0.25616	0	0	0	0	0	0	-0.24406	0	0	0	0	0	0	0	0	0	-0.220435	0	0	0	0	0	0	0	-0.25616
ceh-38 II_+_6952464_6952511_6952520	0.60475	0	-0.32375	0	0	0	0	-3.78695	0	1.71197	0	0	0	0.23945	0	0	0	0	0	0	0	0	0	-2.70332	0.882942	0.25725	0.30585	0	0	0	0	0	0.58205	0.77913	0	0.7745	0	0	0	-1.63232	0.48221	0.801957	0.253575	0	0	0.770717
thoc-5 III_-_5347120_5347126_5347498	-0.5764	0	0	0	0	0	0	0	0	0	0	0	0	-0.49605	0	0	0	0	0	0	0	-0.6389	0	0	0	0	0	0	0	0	1.71135	0	0	0	0	0	0	0	0	0	0	0	0	0	0	0
F26F2.7 V_+_20581643_20582072_20582078	0	0	0	0	0	0	0	0	0	0	0	0	0	0	0	-0.47725	0	0	0	0	0	-0.393917	0	0	0	0	-0.47725	0	0	0	1.71067	0	0	0	0	0	0	0	0	0	-0.36225	0	0	0	0	0
hpl-2 III_-_10753556_10753815_10754513	0	0	0	0	0	-1.53933	0	0	0	0	1.1904	-0.2128	0	0	0	0	0.629963	1.7068	0	-0.2325	0	0	0	-0.500517	0	0	0	0	0.666525	0.368933	-0.597217	0	0	-1.43022	0	0	0	0	0	0	-1.39537	0	0	0	1.34534	0
F26H9.2 I_-_9293563_9293572_9293654	0	0	0	0	0	0	0	0	0	0	0	0	0	0	0	0	-0.3758	0	0	0	0	0	0	0	0	0	0	0	0	0	1.70567	0	0	0	0	0	0	0	-0.354525	0	-0.29052	-0.3758	-0.309025	0	0	0
C29E4.13 III_-_7928084_7928088_7928163	0	0	1.70501	0	0	0	0	0	0	0	0	0.9944	0	0.250275	0	0	-1.03697	0	0	0	0	0	0	0	0	0	0	-0.572925	0	0	0.4561	0	0	0	0	0	0	0	0	0	0	0	-1.79588	0	0	0
T25D3.4 II_+_147335_147380_147387	0	0	0.150217	0	0	0	-0.25205	0	0	0	0	0	0	-0.185825	-0.222825	0	-0.196517	0	0	0	0	-0.54328	0	0	-0.20135	0	0	0	0	0	1.70198	0	0	0.174347	0	0	0	0	-0.209775	0	0	0	-0.214925	0	0	0
C17H11.6 X_-_8194762_8202759_8203375	0	-0.1088	0	0	0	0	-0.1197	-0.1223	0	0	0	0	0	0	-0.1223	0	-0.1223	0	0	1.6961	0	-0.1223	-0.1223	0	-0.1223	0	0	0	0	0	0	0	0	0	0	0	-0.1223	0	-0.1223	0	-0.1223	-0.1223	-0.1223	0	0	-0.1223
pak-1 X_-_6047371_6047380_6047427	0	0	-0.598425	0	0	0	0	0.359	0	1.6927	0	0	0	0	0	0	0	0	0	0	0	0	0	0.338775	-0.473475	0	0	1.37883	0	0	0	0	0	-0.555125	0	-1.653	0	0	0	0	-0.489285	0	0	0	0	0
C05D11.8 III_-_6425832_6425840_6425883	0	0	0	0	0	0	0	0	0	0	0	0	0	-0.3746	0	0	0	0	0	-0.44855	0	-0.420783	0	0	-0.44855	0	0	0	0	0	1.69248	0	0	0	0	0	0	0	0	0	0	0	0	0	0	0
aph-2 I_+_10344511_10344562_10344568	0	0	0	0	0	0	0	-0.21425	0	0	0	0	0	-0.186475	0	-0.21425	-0.21425	0	0	0	0	0	0	0	-0.21425	0	-0.21425	0	0	0	1.68226	0	0	0	0	0	0	0	0	0	0	0	-0.21425	0	-0.210283	0
magu-1 III_-_469693_469700_469803	0	0	0	-0.249417	0	0	0	0	0	0	0	0	-0.2633	-0.234825	0	0	0	0	0	0	0	0	0	0	-0.210325	0	0	0	0	0	1.67949	0	0	0	0	0	0	0	0	0	-0.23794	-0.24108	0	0	-0.2426	0
F26G1.1 II_+_4793298_4793737_4793746	0	0	-0.541675	0	0	0	0	0	0	0	0	0	0	-0.547625	0	0	0	0	0	0	0	0	0	0	0	0	0	0	0	0	1.67265	0	0	0	0	0	0	0	0	0	0	0	0	0	0	-0.58335
nep-11 II_-_3424751_3424760_3424809	0.0828	0.186373	0.351458	0.238125	0	0.852817	0.317083	-0.671492	0	-0.165925	-1.70945	0	0	0	1.66677	0	-1.60978	0	0	0	0	0	0	0	0.823292	0	1.02551	0	0	0	0.738033	0	0	0.667233	-3.09287	0	0	0	0.01965	0	0.00963	0	0.27075	0	0	0
C06G1.1 X_+_16635233_16635296_16635302	-0.3272	0	0	0	0	0	0	0	0	0.24335	0	0	0	-0.070225	0	0	0	0	0	0	0.163475	0	0.276725	0	0	0	0	0	0	0	0	0	1.10197	0.3329	0	0	0	-2.37235	0	0	-0.799455	0	0	1.66124	0	-0.210425
unc-64 III_+_13280657_13281419_13282222	0	0	0	-0.101267	0	0	0	-0.104633	0	0	0	-0.104633	-0.104633	-0.102308	0	-0.104633	-0.104633	-0.104633	-0.104633	0	-0.104633	0	0	-0.102708	0	0	0	-0.104633	-0.100733	0	0	0	0	0	-0.104633	0	0	-0.104633	-0.103008	0	0	0	0	0	1.66099	0
eat-18 I_+_14398857_14399416_14399621	0	0	0	0	0	0	0	0	0	0	-0.401283	0	-0.43455	0	-0.43455	0	0	0	0	0	0	0	-0.383275	0	0	0	0	0	1.65366	0	0	0	0	0	0	0	0	0	0	0	0	0	0	0	0	0
Y39B6A.3 V_-_19189845_19189851_19189898	0	0	0	-0.250825	0	0	0	-0.2382	0	0	0	0	0	0	0	0	0.110533	0	0	-0.949375	0	0	0	0	-0.428325	0	0	0	1.65162	0.665283	0.665275	0	0	0	0	0	-0.200592	0	0	0	0	-0.228705	0	0	-0.796692	0
sad-1 X_-_13488969_13489466_13489620	0	0	0	0	0	0	0	0	0	0.364475	-0.509383	0.688542	0	0	-1.14523	0	0	0	0	0	0	0	0	0	-1.04466	0	0	0	0	0	0	0	0	0	0	1.64626	0	0	0	0	0	0	0	0	0	0
ztf-22 II_-_13281507_13281513_13282570	0	0	0	0	0	0	0	0	0	1.64444	0	0	0	0	0	0	-0.532083	0	0	0	0	0	0	0	0	0	0	0	0	0	0	0	0	0	0	0	0	0	0	0	0	0	0.343433	0	-0.952517	-0.503275
gei-17 I_-_9106054_9106060_9107000	-0.2226	0	0	0	1.6428	0	0	-0.1301	0	-0.65888	0	0	1.18065	0	0	-0.265667	-0.2126	0	0	-0.2147	0	0	0	-0.179025	-0.21245	0	-0.3866	0	0	0	0.114675	0	0.1024	0.237002	0	0	0	-0.153025	0	0	0	0	0	0	-0.43608	-0.2058
hpl-2 III_-_10752548_10752554_10752958	0	-0.4511	0	0	0	0	0	0	0	0	0	0	0	0	0	0	0	0	0	-0.442475	0	0	0	0	-0.3673	0	0	0	0	0	1.64085	0	0	0	0	0	0	0	0	0	0	0	0	0	0	-0.379975
hlh-11 III_+_9623776_9623828_9623834	-0.151225	0.137245	-0.19155	0.0299583	0	0	0	0.178475	0	0	0	0	-0.183193	0	0	0	-0.278283	0	0	-2.45533	0	0.166825	-0.4969	0.045625	0.523717	0	0	-0.016775	0.2133	0	0	0	0.151675	0	0	1.63613	0.160408	0	0	0	0.336678	0.133425	-0.145725	0.17735	0	0.028175
plc-4 IV_-_7512057_7512065_7512217	-0.28175	0	0	0	0	0	0	0	0	0	0	0	0	-0.240075	0	0	0	0	0	0	0	0	0	0	-0.266125	0	-0.28175	-0.28175	0	0	1.6332	0	0	0	0	0	0	0	0	0	0	-0.28175	0	0	0	0
tyra-2 X_-_7001333_7001876_7003129	0.70457	-2.16425	0.690195	0	0	0	-1.47121	-1.42697	0	0.35215	0	0	0	1.18782	0	0	1.6247	0	0	-0.265958	0	0	0	0	0.230137	0	0.291183	0	0	0	0	0	0	0	0	0	0	-0.429608	1.06299	0	0	0	-0.385758	0	0	0
M01E5.3 I_-_13282693_13282699_13283772	-0.8044	0	0.11949	0	0.32519	0	0.14464	-0.101	0	0	0	1.62294	0.280723	-0.11985	0	0	0	0	0.32519	0	0	-0.127167	0.12444	0	0.362625	0	-0.263867	-0.14255	-0.11745	0.291857	0	0	0	-1.70696	0.457123	-1.52035	0.114857	0	0	0	0.36132	0	0	0.13459	0	0.2386
ggtb-1 III_+_7135008_7135957_7136272	0	0	0	0	0	0	-0.21215	0	0	0	0	0	0	0	0	0	0	-0.21215	0	0	0	0	0.358333	0	0	-0.1809	-0.205483	1.62247	-0.3937	0	0	0	0	-0.19053	0	0	0	-0.201725	0	0	0	0	0	0	-0.384167	0
W09G3.13 III_+_1830607_1830664_1830785	0	0	-0.43455	0	0	0	0	0	0	0.242825	0	0	0	0	0.54625	0	0	1.61291	0	-0.3985	0	0	0	0	0	0	0	0	0	0	0	0	0	-0.37704	0	0	0	0	0	0	-0.40282	0	-0.4457	-0.343375	0	0
Y64G10A.7 IV_+_14312893_14313226_14313499	0	0	0	0	0	0	0	0	0	0	0	0	0	0	0	0	0	0	0	0	0	0	0	0	0	1.4797	-1.39746	0	0	0	0	0.733333	0	1.61142	-2.42699	0	0	0	0	0	0	0	0	0	0	0
let-363 I_+_5252949_5253193_5253199	0	0	0	0	0	0	0	0	0	0	0	0	0	-0.414975	0	0	0	0	0	0	0	0	0	0	-0.425	0	0	0	0	0	1.61125	0	0	0	0	0	0	0	0	0	-0.3632	0	0	0	0	-0.408075
sta-1 IV_+_16670675_16670716_16670725	-0.712883	0	0.259675	0	0	0	0.41575	0	0	0.02275	0	0	0	0.360325	0	0	-0.641333	0	0	0	0	-3.1894	0	0	-0.542783	0	0	0	0	1.5139	0	1.60997	0	0	0	0	0	0.436	0	0	0	0	0	0	0	0.468025
bli-4 I_+_6345556_6346971_6353970	0	-0.31367	0	0	0	0	-0.311	0	0	0	-0.231133	0	0	0	0	-0.31195	0	0	0	0	0	0	0	0	-0.3536	0	0	0	0	0	0	0	0.10845	-0.19607	0	0	0	0	0	0	0	0	0	1.60897	0	0
nucb-1 X_+_10199602_10199762_10199804	1.60217	0.894185	0.4704	0	0	0	0	0	0	0	0	0	0	0.44075	0	0.537867	0.5277	-8.97158	0	0	0	0.408333	-1.11825	0.47395	-1.70746	0.57015	1.39708	0.775075	0	0	1.07993	0.438467	0.4365	1.00361	0	0	0	0.55155	-0.3001	0	-0.03152	0	0	-0.854395	0	1.3756
cyld-1 III_-_9901725_9901732_9901774	-0.10795	0	0	0	0	0	-0.103925	0	0	0	0	-0.10795	-0.10795	-0.104475	-0.10795	-0.10795	-0.10795	0	0	-0.10795	0	0	0	0	-0.10795	0	-0.10795	-0.10795	0	0	1.60011	0	0	0	0	0	0	0	-0.10015	0	-0.10411	-0.10795	0	0	0	0
twk-39 III_+_11799148_11799204_11799213	0	0.81455	0.247425	1.00927	0	0	0	0	0	0	1.59944	0.740483	0	0.558	0	0.79495	1.44248	0	0	-0.86235	0.6479	-0.213073	-2.68751	0	1.57598	-0.384515	0	0	0	0	0	0	0.20955	0.302605	0	0.81455	0	0	0	0	1.02333	1.25337	1.08797	-4.23757	0	-5.73685
F49E2.1 X_-_9563314_9563321_9563362	0.32675	-0.139805	0	0	0	0	0	0	0	0	0	0	0	0	0	0	0	0	0	-0.387075	-0.385475	0	0	0	0	0	0	0.19365	0	-0.91736	0	0	0	0	0	0	0	0	-0.289275	0	0	0	0	0	0	1.59859
avr-14 I_-_5969003_5970193_5970301	1.31507	1.59847	1.54757	0	1.59847	0	1.34847	0.636292	0	1.59847	-27.5095	0.693817	0	1.43402	-16.6818	1.5472	1.553	0	0	1.56847	1.52702	0	0.622492	1.29492	1.47787	0	1.53647	1.57347	1.47512	0	1.52157	1.51153	1.45337	1.42615	1.59847	1.59847	1.5347	1.56502	1.54707	0	1.54503	1.41711	1.52622	0	0	0
gbb-1 X_+_2962687_2964155_2966248	1.59748	0	0	0	0	0	0	0	0	0	0	0	0	0	0	0	0	0	0	0	0	0	0	0	0	0	0.680453	0	0	0	0	0	0	0	0	0	0	0	0	0	-1.76396	0.015575	0	0	0	-0.52955
inx-1 X_-_6945960_6946654_6947776	-0.17995	-0.932088	0	0	0	-0.461558	-0.397042	-0.884808	0	0	0	0	0	0	0	0.63127	0	0	0	0	-0.19055	0	0	0	0	0.52742	0	0	0	0	0	1.22011	0	0	0	-0.928208	0	0	0	0	0	0	0	1.5954	0	0
zipt-11 I_-_5508086_5508536_5508665	0	0	0	0	0	0	0	0	0	0	0	0	0	0	0	-0.560383	0	-0.676067	0	0	0	0	0	0	0	0	1.59185	-0.356008	0	-0.63455	0	0.93401	0	0	0	0	0	0	0	0	0	-0.840397	0.541543	0	0	0
sut-1 II_-_1121802_1121805_1122666	-0.193395	0	0.609417	0	0	0	-0.56537	1.07754	0	0	-0.224787	-3.77039	0	0.326542	0.363942	0	0	0	0	0	0.467342	0	0	0	-0.57552	0	0	0	0	0	0	0	0.351117	1.591	0	0	0	0	0.345167	0	0.308867	0	0.354442	0	-0.46592	0
wdr-4 III_+_6726446_6726484_6726493	0	0	0	0	0	0	0	0	0	0	0	0	0	-0.269575	0	-0.3733	0	0	0	0	0	-1.16334	0	0	-0.29755	0	0	0	0.73345	0	1.58973	0.652033	0	0	0	0	0	0	0	0	0	0	0	0	0	-0.871442
F31C3.15 I_-_15063493_15063693_15070457	1.58641	0.32836	0.279375	0.56125	-9.26148	0	0.595117	0	0.310075	0.346175	0.308583	0	-0.294042	0.293725	0.864367	0	0.61555	0.335025	0	0.516067	0.663117	0	0	0	0.459017	0.244475	0	0	0.719717	0	-0.197025	0	0.316225	0.29398	0	0.779517	-3.41882	1.08929	0.681017	0.637617	0.31018	0.106965	0.545267	0	0	-0.6151
F13H10.3 IV_-_11014822_11014828_11014869	0	0	0	0	0	0	0	-0.32165	0	0	0	0	0	0	0	0	0	0	0	0	0	-0.299417	0	0	-0.32165	0	0	0	0	0	1.58602	0	0	0	0	0	0	0	0	0	0	-0.32165	-0.32165	0	0	0
unc-103 III_+_4115393_4121391_4139284	0	1.58403	0	0	0	0	0.4602	0	0	0	0	0	0	0	0	0	0	-0.325942	0	0	0	-0.566422	0	-0.424097	0	-0.566422	0	0	0	0	0	-0.24048	-0.528922	-0.21942	0	0	-0.170717	0	0	0	0	0	0	0	1.33904	-0.340847
sams-3 IV_+_5848948_5849223_5849316	-0.2084	0	0.478975	0	0	0	0	0	0	0	0	0	0	0	-0.2958	0	0	0	0	0.6671	0	1.58247	-1.74008	0	0.777175	0	0.677442	0	0	0	0.365375	-0.270733	0	-0.22856	0	0	0	0	0	0	0	0	0	-0.205425	0	-1.59953
unc-13 I_+_7435226_7442927_7444030	0	0	-0.1757	0	0	0	0	0	0	0	0	0	1.57754	-0.14405	0	-0.172867	-0.153767	0	0	0	0	0	0	-0.162025	-0.14935	0	0	-0.1622	0	0	0	-0.1757	0	-0.14828	0	0	0	0	-0.1336	0	0	0	0	0	0	0
rbpl-1 I_-_9013190_9013196_9013294	-0.1462	-0.366283	0	0	0	0	0	0	0	-0.366283	0	0	0	-0.12055	0	0	0	0	0	-0.364633	0	0	0	0	-0.366283	0	-0.15295	-0.346283	0	0	1.57753	1.05584	0	0	0	0	0	-0.144025	-0.12915	0	-0.13073	0	0	0	0	0
grd-6 V_+_9221983_9222149_9222314	0.304625	0	0	0.450633	0	0	0	0	0	0	0	0	0	0.9296	0	0	0	0	0	0	0	0	-0.981217	-2.52972	0	0	1.57485	0	0	0	0	-1.21562	0	0	0	0	0	0	0	1.06771	0.08379	0	0	0	0	0.31535
Y57G11C.9 IV_+_14787383_14787504_14787979	0	0.61249	0	0	0	0	0	0.697867	0	0	-0.251833	0	0	0	1.14228	0	0	0	0.456767	0	0	0	0	0	0	-1.00015	0	0	-1.98871	0	0	-0.953632	0	0	0	0	-0.13475	0	1.56379	0	-0.144125	0	0	0	0	0
spr-2 IV_+_8891972_8892044_8892047	1.16626	1.06503	0	0	0	0	0	0.763575	0	1.0716	-0.166217	0	0	0	0	0.839517	0.341167	0	0	0	0	0.78005	0	0.328475	1.56357	0	0.748183	0.6951	0	0	-0.493775	-6.8094	-2.95	-2.03955	0	0	-0.060975	0	0	0	0.32262	0.93885	0.295525	1.06357	0.365017	0.1718
mys-2 I_+_14126602_14126757_14126765	-0.31365	-0.31365	0	0	0	0	0	0	0	0	0	0	0	0	0	0	0	0	0	0	0	0	0	-0.298025	0	0	-0.31365	-0.31365	0	0	1.55262	0	0	0	0	0	0	0	0	0	0	0	0	0	0	0
dpff-1 III_-_5905906_5905912_5906031	0	0	0	0	0	0	-0.20355	0	0	0	0	0	-0.20355	0	0	-0.20355	-0.176317	-0.20355	0	0	0	0	0	0	0	0	-0.191217	-0.184325	0	0	1.55228	0	0	0	0	0	0	0	0	0	0	0	0	0	-0.186217	0
unc-75 I_+_11598951_11600253_11601843	0	1.37773	0	0	0	0	0	0	-0.48467	0	-0.229345	0	0	0	0	0	0	0	0	0	-1.10678	-0.556403	0	0	0	0	0	0	0	0	0	0	-0.55242	0	0	0	0	0	0	0	0	0	0	0	1.55188	0
F28E10.1 IV_+_4585122_4585306_4585315	0.22025	0.947715	0	0.183192	0	0	1.54609	-0.1218	1.0563	0.217075	-1.54438	0	0	0.108575	0	0.127058	0.892975	1.11123	0	0.6129	0	0	0.3612	-1.93758	0.7469	-1.42941	-0.106275	-0.47408	0	0	0	0	0	0	0	-0.82753	-0.104033	0	-0.820955	0	-0.220935	0.971795	-0.1035	0	0	-1.41278
F56D5.6 IV_+_9402310_9402393_9405618	0	0	0	0	0	0	0	0	0	0	0	0	0	0	0	0	0	0	0	0	0	-0.5238	-0.5238	-0.496275	0	0	0	0	0	0	1.54388	0	0	0	0	0	0	0	0	0	0	0	0	0	0	0
ccar-1 IV_+_14073643_14073926_14074623	0	0.660917	0	0	0	0	0	0	0	-0.451867	1.53957	0	0	-0.784837	0	0	-1.04865	0	0	0	0	0.808642	0	0	0	0	-0.528703	0	0.531342	0	-0.222717	0	0	0	0	-0.22725	0.33495	0	0	-0.739062	0	0	-0.945403	0.705517	0.814575	-0.447017
slo-1 V_+_18498843_18499580_18500549	0.29875	0.787415	0.30275	0.197325	0	0	0.809375	0.3224	0.20375	0.779525	0.561225	0.785675	0.818975	0.524725	0	0	0.573825	0.578325	0	0.937325	0.571825	-7.18963	0	-0.2738	0	0	-0.126133	0	0	0	-1.51805	0	0	0	0.621825	0.3849	0	0.211175	0.556625	-0.447233	0.549385	1.53189	0.77135	0	0	-4.12549
F35D11.3 II_+_4609867_4609929_4610042	0	0	0	0	0	0	0	0	0	0	0	0	0	0	1.52927	0	0	0	0	0	0	-1.06939	0	0	0	0	0	0	0	0	0	0.568533	0	0	0	0	0	0	0	0	0	0	0	0	-0.357558	-0.670858
sumv-1 III_-_5251887_5251896_5251940	0	0	0	0	0	0	0	0	0	0	0	0	0	0	0	0	-0.311533	0	0	-0.3393	0	-0.318467	0	0	-0.303575	0	0	0	0	0	1.52402	0	0	0	0	0	0	0	0	0	0	0	0	0	0	-0.25115
wrk-1 X_-_8391100_8391106_8391204	0	0	0.500725	0	0	0	0	-0.320783	0	0	0	0	-0.65975	0	-0.288833	0.168067	1.52332	-0.203658	0	0	0	-0.481083	0	0	0	-0.188158	0	0.2626	0	0	0	0	0	0	0	0	0	0	0	0	0	0	0	-0.175058	0	-0.137383
gfi-2 I_+_9743109_9743385_9743391	0	0	-0.179208	0.61007	0	0	0.39857	0.512825	0	0	0	1.52157	0	-0.203883	0.16555	0	0	0.535525	-2.59467	0.63427	0	0	0	-0.179367	-0.241858	0	0	0.271033	0	0	0	0.186883	1.16307	0.4103	0	-2.68031	0	0	0	0	0.39874	0	0	0	0.569125	-1.29823
dnc-1 IV_-_10930237_10930422_10930630	0	0	0	0	0	0	0	0	0	0	0	0	-0.17552	0	0	0	0	0	0	-0.20022	0	-0.152587	0	0	0	-0.17642	0	0	0	0	-0.20022	-0.152087	-0.12067	0	-0.20022	0	0	0	0	0	1.51969	0	-0.141745	0	0	0
src-1 I_+_1567685_1570335_1570347	0	0	0	0	0	0	0	0	0	-0.2104	0	-0.2104	-0.2	-0.16905	0	0	0	-0.2104	0	0	0	0	0	0	0	0	0	-0.3724	0	0.162	1.51712	0	0	0	0	0	0	0	0	0	0	-0.15762	0	0	0	-0.14885
smp-2 I_-_3667325_3667779_3667833	0	0	0.397265	0	0	0	0	0	0	0	0	0	0	1.51532	0	0	0	0	0	0	0	0	0	0.369065	0	-0.389575	0	0	0	0	0	0	0	-0.322555	0	0	0	0	0	-0.425675	0	-1.14385	0	0	0	0
nhx-5 X_+_10580237_10580387_10580598	0	0	0	1.50432	0	0	0.464475	0	0	0	-0.59265	-0.69435	0	0	0	0	0	-2.81989	0	0	0	0	0	0	0	-0.350608	0	0	0	0	0	0	0	0.265905	0	0	0	0	0.2653	0	0.349745	0	0	0.414	1.19376	0
vbh-1 I_-_3160107_3160113_3160153	0	0	0	0	0	0	-0.251125	0	0	-0.241975	0	-0.261225	0	-0.108375	0	0	-0.136567	0	0	-0.238925	-0.246075	-0.117433	0	0	-0.135875	0	-0.261225	0	0	0	1.50428	0	0.7444	0	0	0	0	-0.249875	0	0	0	0	0	0	0	0
rsp-4 II_-_5387949_5388335_5388425	-0.104125	0	0	0	0	0	-0.124475	0	0	0	-0.120025	-0.148292	0	0	-0.151225	0	0	1.49887	0	0	-0.153325	0	0	0	0	0	0	0	-0.131475	0	0	0	0	0	0	0	-0.130992	-0.133625	0	-0.148292	0	0	0	0	-0.153025	0
pxl-1 III_-_5889874_5891268_5891322	0	0	0	0	0	0	0	-1.21512	0	0	0	0	0	0	0	0.759258	1.49703	0	0	0	0	0	0	0	0	0	0	0	0	0	0	0	0	0	0	0	0	-2.10403	0	0	1.06286	0	0	0	0	0
C24A8.6 X_-_4330322_4330515_4330573	0	0	0	0	0	0	0	0	0	0	0	0	0	-2.18789	0	0	0	0	0	0	0	0	0	0	0	0	1.49265	0	0	0	0	0	0	0	0	0	0	0.61	-1.31169	0	0	1.39693	0	0	0	0
tlf-1 I_-_8701834_8701843_8701918	0	0	0	0	0	0	0	0	0	0	0	0	0	-0.16555	0	0	-0.233967	-0.2816	0	0	0	0	0	0	-0.38385	0	-0.2816	-0.2566	0	0	1.48954	0	0	0	0.113625	0	0	0	0	0	0	0	0	0	0	0
unc-112 V_-_14695069_14695967_14696062	0	0	0	-0.1062	0	0	0	0	0	0	0	0	0	-0.1062	0	0	-0.1062	0	0	1.4868	0	-0.1062	-0.1062	-0.1062	-0.1062	-0.1062	0	-0.1062	0	0	0	0	0	-0.1062	0	0	0	0	0	0	-0.1062	-0.1062	-0.1062	0	0	-0.1062
zfp-3 X_-_1443316_1444876_1444922	0	0	0	0.486375	0	-0.422908	0	0	0	0.17625	-0.143767	-0.1274	0	0.120475	0	0	1.48	-0.141533	0	-0.426608	0	0	0	0	0	0	-0.310067	0.109858	0	-0.309917	0.91042	0	0	0	0	0	0	0	0	-0.288383	-0.292973	0	0	-0.496242	0	-0.323583
unc-16 III_+_9549457_9549645_9550135	0	0.643595	-0.4213	0	0.827542	0	0.880875	1.47637	0	0	0	1.09153	0	0	0.219	0	0	0	0	0	0	0	0	0	0	-2.88719	0	0	-0.38485	0	0	0	0	0	0	0	0	0	0.761975	0	0	0	-2.20754	0	0	0
lev-11 I_-_14623148_14623709_14623826	0	0	0	0	-0.336825	0	0	0.519725	1.47517	0	-0.169533	0	-0.193717	-0.330225	0	0	0	0	-0.17061	0	0	0	0	0	0	0	0	0	0	0	0	0	0	0	0	0	-0.184883	-0.12155	0	0	0	0	0	-0.320925	0	-0.166625
Y67D8A.2 IV_+_3240449_3241555_3243453	-0.257008	0	0	0	0	0	0	0	0	0	0	1.46953	-0.530467	-0.284233	0	0.563692	0	0	0	0	0	-0.921483	0	0	0	0	0.478933	0	0	0	0	0	0	0	0	0	0	0	0	0	0	0	0	0	-0.518967	0
Y53F4B.12 II_+_15021732_15021930_15022408	0	0	0	0	0	0	-0.456375	0	0	0	0	0	0	0	0	-0.427858	0	-1.22327	0	0	0	0.640125	0	0	0	0	0	0	0	0	0	0	0	0	0	0	0	0	0	0	0	0	0	0	0	1.46738
rbf-1 III_+_6698910_6699075_6699242	0	0	0	0	0	1.46689	0	0	0	0	0	0	0	0	0	0	0	0	0	0	0	0	0	1.38492	0	-0.3461	0	-1.35128	0	0	0	0	0	0	0	0	0	0	0	0	0	-1.15443	0	0	0	0
vab-10 I_-_11762249_11771333_11773416	1.26915	0.546227	-1.01018	0.47205	-0.3385	0.633833	0.496992	0	0	0	1.18613	0	-8.42307	0.417042	0.437442	-1.41651	1.15595	0	0	0	-0.445742	0	0	0	0.409092	0.473692	0	0	0	0	0	0	0	0	0	0.594233	0	0.516967	0.446367	0	0.456407	0.107367	0	1.4619	0.55315	0
dct-1 X_+_7954570_7954751_7954760	1.03919	-3.57157	0.74346	0	0	0	0.20101	0	0	1.29879	0	0	0	0.672643	-0.961125	-2.38217	0	0.17445	0	-1.7259	0	0	0.770935	0	0.988418	0	0	1.44539	0	0	0	0	0.20966	0	0	0.34986	0	0	0	0	0.19768	0.25714	0	0	0.292127	0
tnt-3 X_-_7940176_7940276_7940322	0	0	0	0	0	0	0	0	0	0	0	0	0	0	0	0	0	0	0	0	0	-0.509567	0	0.721042	0	0	1.44278	0	0	0	0	-0.977708	-0.3443	0	0	0	0	0	0	0	0	0	0	0	0	-0.33225
ZK121.2 III_+_5344116_5344160_5344173	0	-0.48202	1.44264	0	0	0	-0.471825	0	0	-0.4888	0	0	0	0	0	0	0	0	0	0	0	0	0	0	0	0	0	0	0	0	0	0	0	0	0	0	0	0	0	0	0	0	0	0	0	0
pqn-72 I_-_3274812_3275010_3276664	0.8252	0	0	0	0	0	0	0	0	0	0	0	0	1.44215	0	0	0	0	0	0	0	0	0	0	0	0	0	0	-0.67845	0	-1.03985	0	0	0	0	0	0	0	0	0	0	0	0	0	0	-0.54905
cca-1 X_-_7851195_7851240_7852004	0	1.44107	0	0	0	0	0	1.29781	0	1.09183	0	0	0	0	0.420833	-0.816525	-3.35061	0.738933	0	0	0	0	0	0	0	0	0	0	0	0	0	0	0	0	0	0	0	0	-2.37157	0	0.886793	0	0	0	0	0.661433
wnk-1 IV_+_9203377_9203707_9203713	0	0	0	0	0	0	0	0	0	-1.91197	0	0	0	0	0.3463	0	0	0	0	0	0	-0.4777	0	0	0	0.1434	-1.01874	0	0.97865	0.632867	0.877367	1.4394	0	0.299492	0	0	0	0	0	0	0	0	0.586192	0	0	-1.89525
unc-13 I_+_7431104_7433088_7433097	1.43924	0.71746	0.35875	0	0	0	0	-0.21785	0	0.55125	0	-1.32372	0	-0.18962	0.992817	0	0	-1.15527	0	0	-0.888278	0	0	0	0	0.110875	0.106533	-2.3102	0	0	0	0	0.114175	0	-1.27892	0.838567	0.306733	0	0.543517	0	0.638597	0.1326	0.669617	0	0	-0.156875
K08B12.3 V_+_6235636_6236729_6236870	0	0	0	0	0	0	0	0	0	0	0	0	0	0	0	0	0	0	0	0	0	0	0	0	0	0	1.4381	0	0	0	0	0	0	0	0	0	0	0	0	0	0	-0.470013	-0.466108	0	0	-0.501983
Y39A1A.22 III_-_10706540_10706804_10706954	0	1.29567	0	0	0	0	0.239725	0	0	0	0	0	0	0	0.447575	-1.0234	-0.851772	0	0	0	0.846975	0	0	0	0	1.20968	1.43654	0	0	0.294942	-0.26465	0.434067	1.11918	0	-3.6278	0	0.51465	-1.30663	-2.17657	0	0.37196	0	0.402925	0.8203	0	-0.18335
C06A6.2 IV_+_7853017_7853069_7853078	1.43023	0	0	0	0	0.992225	0	0	0	0.30215	0	0	0	0	0	0	-0.702758	0	0	0	0	0	-0.223525	-0.3252	-0.918008	0	0	0	0	0	0	0	0	0	0	0	0	0	0	0	0	0	0	0	0	-0.555108
npl-4.2 II_+_5624491_5624561_5624567	-0.21615	0	0	0	0	0	0	-0.44015	0	0	0	0	0	0	0	0	0	0	0	0	0	-0.201567	0	0	-0.396	0	0	-0.704383	1.42274	0	0.631175	0.264233	0	0	0	0	0	0	0	0	-0.1822	0	0	0	0	-0.1777
ZK370.4 III_-_8728483_8728692_8728751	0	0	0	0	0	0	0	0	0	0	0	0	0	0	0	0	0	-0.206008	0	-0.215883	0	1.41985	0	0	0	0	0	0	0	0	0	-0.205367	-0.173483	0	0	0	0	0	-0.200558	0	0	-0.217993	-0.200558	0	0	0
T19A6.1 I_-_8380445_8380985_8388026	0	0	0	0	0	0	-0.356533	0	0	0	0	0	0	0	0	0	-0.2259	0	0	-0.352633	0	0	0	0.45421	0	0	0	0	0	1.41931	0	0	0	0	0	0	0	-0.369033	0	0	0	-0.349553	0	0	-0.219867	0
met-1 I_+_4256880_4256970_4257700	0	0	0	1.41722	0	0	0.5503	0	0	0	1.05627	1.05627	0	0	0.533625	-1.08267	0.468333	0	0	0	0	0	0	0	0	0	0	-4.5297	0	0	0	0	0	0	-0.481417	0.6753	0	0.336475	0	0	0	0	0	0	0	0
ceh-14 X_-_7529856_7529868_7529914	0	0.178805	-0.460567	0	0	0	0	0	0	0	0	0	0	0	0	0	0	0	0	0	0	0	0	0.838525	-1.60264	0	1.41578	0	0	0	0	0.485592	-0.855492	0	0	0	0	0	0	0	0	0	0	0	0	0
gcy-28 I_+_4500591_4500645_4500648	0.55545	0	0	0	-0.221447	0	0	0	0	0.25055	0	0	-1.74986	0.246725	0	0	0	0	0	0	0	0.35	0	1.41273	0.281325	0	0	0.316775	0	0	0	0.330967	0.0728	0.4583	0.3806	-5.47248	0	0	0.5309	-0.407683	0.711107	0.54986	0.43	0.302275	0	0.6711
rbc-1 X_+_14622473_14622569_14622756	0	0	0.579392	0.572183	0	0	0.733167	0	0	0	0	0	0	0	0	0	0	1.4119	0	0	0	-4.34092	0	0	0	0	0	0	0	0	0	0	-0.36805	-0.316007	0	0	1.12571	0	0	0	0	0.602627	0	0	0	0
cyl-1 V_-_11992148_11992658_11992916	0	1.40461	0	0	0	0	0	0	0	0	0	0	0	0	0.27105	0	0	-0.41265	0	0	0	0	0	0	0	0	0	-0.6213	0	0	0	0	0	-0.28814	0	0	-0.353567	0	0	0	0	0	0	0	0	0
hif-1 V_+_20784065_20784134_20784140	0.80697	0.496843	0	-0.34566	0	0	0.156995	0.25162	0	0	0	0.141887	-0.328933	0	0	0	-0.106683	0.11927	-0.14957	-0.239885	1.40217	0	0	0.107295	-0.2237	0	0	0	0	0	0	0	0	0	-0.80685	0	0	0	0	0	-0.23971	-1.27513	0.34017	0	0	-0.1071
lfi-1 X_+_4984205_4984773_4984788	-0.37552	1.2248	0	0	0	-0.126017	0	0	0	0.57268	0	-0.22615	0	0.924397	0	0	-1.437	0.1465	0	-0.16002	0	0	0	0	0	0	-0.299487	0	0	0	0	0	0.16365	0	1.40186	0	0	0.207975	-0.87807	0	0	-0.81199	-0.32762	0	0	0
acc-3 X_-_4726871_4726914_4727425	0	0	0	0	0	0	0	0	0	0.977558	0	-0.75	0	0	0	-1.20782	1.40162	0.852458	0	0	0	0	0	0	0	0	0	0	0	0	0	0	0	0	0	0	0	0	-1.27382	0	0	0	0	0	0	0
frm-4 I_-_5403965_5404607_5405313	0	-0.765293	0	0	0	0	-0.757208	0	0	0	0	0.996817	0	0	0.862845	0	0	0	0	0	-2.40892	0	0	0	0	0	0	1.40105	0	0	0	0	0	0	0	0	0	0	0.771495	0	0	0	-2.30122	0.9524	1.24803	0
rict-1 II_-_13114157_13114163_13114709	0	0	0	0	0	0	0	0	0	0	0	0	0	0	0	0	0	0	0	0	0	-0.713467	0	0	0	0	0	0	0	0	1.39917	0	0	0	0	0	0	0	0	0	-0.6857	0	0	0	0	0
gbb-1 X_+_2962687_2962803_2966248	0	0	0	0	0	0	0	0	0	0	0	0	0	0	0	0	0	0	0	0	0	0	0	-1.25423	1.39583	0	0	0	0	0	0	0	0	0	0	0	1.2777	0	0	0	-1.41929	0	0	0	0	0
denn-4 IV_+_1938199_1939089_1939095	0	0	0	-0.338267	0	0	0	0	0	-0.348875	0	0	-0.3716	0	0	0	0	0	0	0	0	0	0	0	-0.3216	0	0	0	0	0	1.38034	0	0	0	0	0	0	0	0	0	0	0	0	0	0	0
nid-1 V_+_12914135_12914219_12915814	0	0	0	0	0	0	0.722725	0	0	0	0	0	0	0	0	0	0.454358	0	0	0.472725	0	-0.944633	0	-0.814	0	1.09419	0	0	0	0	1.37919	0	0.27575	0	0	0	0	0	0	0	0	0	0	0	0	-2.64031
vps-39 V_-_14036902_14036911_14036954	0	0	0	0	0	0	0	0	0	0	0	0	0	0	0	0	0	0	0	0	0	0	0	0	-0.366475	0	0	0	0	0	1.37763	0	0	0.29966	0	0	-0.72641	0	0	0	-0.27703	0	0	0	0	-0.307375
trpp-8 I_-_5614684_5614690_5614733	0	0	0	0	0	0	0	0	0	0	0	0	0	0	0	0	0	0	0	-0.3442	0	-0.3442	0	0	0	0	-0.3442	0	0	0	1.3768	0	0	0	0	0	0	0	0	0	0	-0.3442	0	0	0	0
F38A5.2 IV_-_6585130_6585136_6585206	-0.771792	0.23192	0	0	0	0	0	-1.5974	-0.485467	0	1.17332	0	0	0	0	0	-0.238867	0	0	0	0	0	0	0.38202	0	0.312825	0	0	0	0	1.37629	0	0.990545	0.293525	0	0	0.892128	-1.51594	0	0.587592	-1.10714	0.286245	0.303325	0.44567	0	-1.5588
ints-6 IV_+_8693091_8693172_8693181	0	0	0	0	0	0	0	0	0	0	0	0	0	-0.6098	0	0	0	0	0	0	0	0	0	0	0	0	0	0	0	0	1.37587	0	0	0	0	0	0	0	0	0	0	0	0	0	0	-0.766075
C25F6.7 X_+_5445237_5445349_5445352	-0.3951	0	0.465525	-0.576233	0	0	-5.73854	0	0	0	0.72687	0	0.468933	0	0	0	0	0	0	1.37087	0	0.528267	0	0	0.47215	0	0	0	0.378975	0	0.43715	0.586233	0.409075	0.184593	0	0	0	0	0	0	0	0	0.134433	0	0	0.5468
dhhc-4 III_-_9863814_9864559_9864832	0	-0.432113	0	0	1.3686	0	0	0	0	0	0	-0.5324	0	0	0	0	0	0	0.38503	0	0	0	0	0	0	0	0	0	0	0	0	0	0	0	0	0	0	0	-0.789113	0	0	0	0	0	0	0
W02C12.2 IV_-_4005900_4005971_4006588	1.0306	1.36392	0.9648	0.999667	1.15775	1.14805	1.35072	1.36392	0	1.0071	1.19462	0.977133	1.36392	1.33712	1.22744	0.992267	-20.053	1.00645	0.9666	1.35342	0.9934	1.02393	1.36012	0.94235	1.33572	0.9603	-2.75332	0.87395	0	0	0.9568	1.15775	1.0191	0.98276	1.0506	-17.3499	0	1.00055	1.19114	0.201967	1.18063	1.15285	-0.425642	1.02855	0	1.36392
elt-1 IV_+_9617413_9618503_9618506	0	0	0	0	1.36124	0	0	0	0	0	0	0	-1.04047	0	0	0	0	0	0	0	0	0	0	-0.422225	0	0	0.697283	0	0	0	0	0	0	0	0	0	0	-0.27915	0	0	0	0	0	0	0	-0.316683
epg-4 III_+_7183617_7183659_7183665	0	0	0	0	0	0	0	0	0	0	0	0	0	0	0	-0.255367	0	0	0	-0.629975	0	-0.2727	0.6488	0	-0.570875	0	0	0	0	0	1.35427	0	0	0	0	0	0	0	0	0	0	0	-0.27415	0	0	0
C53A5.6 V_-_14544396_14544405_14544495	-0.18055	0	0	-0.16825	0	0	0	-0.18055	0	-0.1674	0	0	0	0	0	-0.18055	0	0	0	0	0	0	0	0	0	0	0	0	0	0	1.34767	0	0	0	0	0	0	0	0	0	-0.14097	-0.18055	0	0	0	-0.14885
tag-115 IV_-_13238882_13238886_13239149	0.2801	0	0	0	0	0	0	0	0	0	0	0	0	0.401775	0.489475	0.410275	0	0	0	-0.7354	0	0	0	-4.89727	0.330825	0	0.523108	0	0	0	0	0	0.5184	0.250695	0	0	1.34518	0	0.351125	0	0.281075	0	-0.3503	0.33325	0.467692	0
T23B5.3 IV_+_12694468_12694550_12696862	0	0	1.07044	0	0	0	0	0.345375	0	0	0	0	0	0	0	0	0	0.814485	0	0	0	0	0	0	-4.72648	1.33529	1.24794	0	1.18298	0	0	0	0	1.16854	0	0	1.2533	1.21233	0	0	0	-4.90419	0	0	0	0
lat-1 II_+_8899984_8903386_8903605	0	0	0	0	0	0	0	0	0	0	0	0	0	0	0	0	0	0	0	0	0	0	0	0	0	0	0.9139	0	0	-3.92507	0	0	0	0	0	0	0	1.33455	0	0	0.76758	1.15088	0.700475	-0.942315	0	0
rfp-1 III_+_8360596_8360723_8360732	0	0	0	0	0	0	0	0	0	0	0	0	0	-0.4106	0	0	-0.4606	0	0	-0.4606	0	0	0	0	0	0	0	0	0	0	1.3318	0	0	0	0	0	0	0	0	0	0	0	0	0	0	0
sao-1 V_+_13965069_13965110_13965116	-0.102075	0	0	-0.11675	0	0	0	-0.11675	-0.1075	0	-0.11675	0	0	0	0	-0.11675	0	0	0	-0.107375	0	0	1.3299	0	-0.106025	0	-0.11675	0	0	0	0	0	0	0	0	0	0	-0.113075	-0.1098	0	0	0	-0.1003	0	0	0
rom-4 IV_+_16999834_17002692_17002698	-0.35435	0	0	0	0	0	0	0	0	0	0	0	0	0	0	0	0	-0.35435	0	0	0	0	0	0	0	0	0	0	0	0	1.32672	0	0	0	0	0	0	0	-0.314175	0	0	0	0	0	0	-0.30385
wip-1 III_+_5019535_5019843_5020192	0	0	0	0	0	0	0	1.322	0	-0.75546	0	0	0	0	0	0	0	0	0	0	0	0	0	0	0	0	0	0	0	0	0	0	0	0	0	0	0	0	0	0	0.60432	0	-0.3672	-0.80366	0	0
syg-2 X_+_14657918_14657964_14658344	0	0	0	0	0	0	0	0	0	0	0	0	0	0	0	0	0	0	0	0	0	0	0	0	0	0	0	0	0	0	0	0	1.32076	0	0	0	0	0	0	0	-0.68951	0	-0.63125	0	0	0
Y57G11C.33 IV_+_14657190_14657244_14657256	0.343775	0	0	0	0	0	1.00262	1.31927	0	0	0	0	0	0	0	0	0	0	0	0	0	-0.507292	0	0.439125	-0.414025	0	-2.67713	0	0	0	0.5014	0	0	0	0	0	0	0	0	0	0	-0.376825	0	0	0	0.369075
cka-1 IV_-_9732891_9732900_9732945	-0.365475	0	0	0	0	0	0	0	0	0	0	0	0	0	0	0	-0.32805	0	0	0	0	-0.302117	0.44066	0	0	0	0	0	0	0	1.31787	0	-0.322225	0	0	0	0	0	0	0	-0.44066	0	0	0	0	0
F40A3.7 V_-_7895820_7896960_7897022	0	0	0	0	0	0	0	0	0	0	0	0	-0.5341	0	0	0	0	0	0	0	0	0	0	0	-0.331625	0	0	0	0	0	0	0	0	0	0	0	0	0	-0.445425	0	0	0	1.31115	0	0	0
F20G2.6 V_+_13764711_13765224_13765227	-0.324375	0	0	0	0	0	0.126775	-0.786375	0	-0.3071	0	0	0	0	0	0	0	-0.3195	0	0	0	0	0	0	0.302025	0	0	0	0	0	0	0	0	0	0	0	0	0	0	1.30855	0	0	0	0	0	0
NONE V_-_7730461_7730628_7731235	0	0	0	0	0	0	0	0.295135	0	1.30701	0	0	0	0	0	0	0	0.25346	0	0	0	0	0	0	0	0	0.211793	0	0	0	0	0	1.10086	0	0	-3.88395	0.946177	0	0	0	-1.3438	0	1.11331	0	0	0
zfp-1 III_+_8791661_8792204_8792660	0	0	0	0	-0.631225	0	0	0	0	0	0	0	0	-0.3979	0	0	0	0	0	0	0	0	0	0	0	0	0	1.30189	0	0	0	0	0	0	0	0	0	0	0	0	0	-0.272765	0	0	0	0
copg-1 IV_+_10153073_10153116_10153122	0	-0.32195	0	0	0	0	0	0	0	-0.4978	0	0	0	0	0	-0.16585	-0.16585	0	0	-0.1555	0	0	0	0	-0.156025	0	0	-0.324025	1.30183	0	0.966875	0	0	0	0	0	0	0	0	0	0	0	0	0	-0.4817	0
rsa-1 I_+_10187217_10187258_10187270	-1.309	0	0	0	0	0	0	0	0	0	0	0	0	-0.503475	0	0	0	0	0	0	0	0	0	0	0	0	0	0	0	1.29812	1.23405	0	0	0	-0.7197	0	0	0	0	0	0	0	0	0	0	0
sls-2.4 I_+_4172227_4190156_4253270	0	0	0	0	0	0	0	0	0	0	0	0	0	1.29316	0	0	-0.275283	0	0	0	0	-0.34855	0	0	0	0	0	-0.320775	0	0	0	0	-0.34855	0	0	0	0	0	0	0	0	0	0	0	0	0
acl-4 X_-_2068752_2069588_2069688	0	0	0	0	0	0	0	0	0	-0.723733	0	0	0	0	0	1.29295	0	0	0	0	0	0	0	0	0	0	0	0	0	0	0	0	0	0	0	0	0	0	0	0	0	-0.569213	0	0	0	0
T23E7.2 X_+_17678772_17678928_17679920	0	1.28916	0.418583	0	0	0	0	0	0	0	-0.983695	0	0	0	0.239558	0	-0.417127	0	0	0	0	0	0	0	-0.362235	-0.28671	0	0	0	0	0	0	0	0.325553	0	0	0	0	-0.223085	0	0	0	0	0	0	0
sls-2.3 II_-_4943949_5393190_5544250	0	0	0	0	0	0	0	0	0	0	0	0	1.28337	0	0	0	0	0	0	0	0	0	0	0	0	0	0	0	0	0	-0.83335	0	0	0	0	0	0	0	0	0	-0.45002	0	0	0	0	0
T23E7.2 X_+_17673480_17674116_17674357	0	0	0	-0.817517	0	0	0	0	0	0	0	0	0	0	0	0	0	0	-0.826783	1.27928	0	0	0	0	0	0.552183	0	0	0	0	0	0.464658	0.295133	0	0	0	0	0	0	0	0	0	-0.410875	0	0	-0.536083
R11D1.1 V_+_12707147_12707187_12707196	0	0	0	0	0	0	0	0	0	0	0	0	0	-0.36295	0	0	0	0	0	0	0	0	0	0	-0.38395	0	-0.6065	1.27554	0	0	0.4241	0	0	-0.34624	0	0	0	0	0	0	0	0	0	0	0	0
alp-1 IV_+_8857445_8860355_8860544	0	0	0	0	0	0	0	0	0	0	0	0	0	-0.6136	0	0	0	0	0	-0.329025	0	0	1.27537	0	-0.314475	0	0	0	0	0	0.517025	0	0	0	0	0	0	0	0	0	0	0	-0.30935	0	0	-0.22595
hda-6 IV_-_5363804_5363810_5363852	-0.50475	0	-0.50995	0	0	0	0	-0.5502	0	0	0	0	0	0	0	0	0	-0.2176	0	0	0	1.27327	0	0	0	0	0	0	0	0	1.03087	0	0	0	0	0	0	0	0	0	0	0	0	0	0	-0.52165
nhr-1 X_+_17522481_17523473_17523488	-0.265325	-0.156165	0.156165	0	0	0	0	0	0	0	0	0	0	0	0	0	-0.20845	0	0	0	0	0	0	0	-0.26605	0	0	0	0	0	0	0	-0.28595	0	1.26537	0	0	0	0	0	0	-0.23959	0	0	0	0
T24B8.7 II_-_9048688_9048694_9048735	0	0	0	0	0	0	0	-0.299	0	0	0	0	0	0	0	0	0	0	0	0	0	0	0.224815	0	0	0	0	-1.12891	0	0	1.18917	0	1.26256	0.281865	0	0	0	0	0	0	-1.00069	0	0	0	0	-0.5298
slr-2 V_+_18090341_18091328_18091373	1.2559	0	0.265383	0	0	0	0	0	0	0	0	0	0	0	0	0	0	0	0	0	0	0	0	-0.8671	0	0	0	0	0	0	-0.409125	0	0	0	0	0	-0.265383	0	0	0	0	0	0.3821	0	0	-0.361775
Y69H2.3 V_-_18659517_18660980_18661086	0.3777	0.3398	0	0	0	0.3785	0	0	0	0	0.274983	-1.15044	0	0	0.6739	0	-0.674245	0.350425	0	0	0	0	0	-0.74562	1.25336	0	0	0.3898	0	0	0	-4.46213	0	0	0.26875	0	0	1.19266	0	0	0	1.15644	0	0.376125	0	0
Y71G12B.13 I_+_1702149_1702366_1702570	0	0	0	0	0	-0.748733	-0.883317	0	0	-0.336842	1.25098	0	0	0	0	0	0	0	0	0	0	0	0	0	0	0	0	0	0	0	0	0	0	0	0	0	0.332133	0	0	0	0	0	0	0.385775	0	0
unc-52 II_-_14654777_14655548_14656088	-0.174908	0	0	0	0	0	0	0	0	0	0	0	0	0	-0.148583	0	-0.179633	0	0	0	0	1.24777	0	0	-0.164883	0	0	0	0	0	0	0	-0.136908	-0.130833	0	0	0	-0.164908	0	0	0	0	-0.147108	0	0	0
cfim-2 IV_+_8927871_8927916_8927922	0	0	0	-0.896033	0	0	0	0	0	0	0	1.24465	0	-0.366883	0	0	0	0	0	0	0	0	0.38705	0.64395	0	0	-1.19118	0	0	0	0	0	0	0	0	0	0	0	0	0	0	0	0	0	0	0.17845
NONE I_-_15060459_15061051_15065560	0	0	0	0	0	0	0	0	0	-0.373525	-0.384633	0	0	0	0	0	0	0	0	0	0	0	0	0	0	0	-0.484617	0	0	0	0	0	0	0	0	0	0	1.24277	0	0	0	0	0	0	0	0
cbp-1 III_+_9768368_9768410_9768419	0	-0.11445	-0.105525	0	0	0	0	0	0	0	0	0	-0.11445	-0.10805	0	-0.11445	-0.11445	0	0	-0.11445	0	-0.11445	0	0	-0.103925	0	-0.11445	0	0	0	1.2331	0	0	0	0	0	0	0	0	0	0	0	0	-0.11445	0	0
let-607 I_+_6584155_6584267_6584273	0.220917	0.19485	0.260617	0	0	0	-1.65349	-0.228115	0	1.22993	0	0	-3.0991	0.260542	0.297642	0	0	-0.235265	0	0	0	0	0	0	-0.333008	0	0	0.167	0	1.13366	0	0	0	1.11968	0	0	0	0.270117	0	0	-0.356903	0	0.211042	0	0.382083	0.1578
unc-68 V_-_6908598_6908875_6908954	0	0	0	0	0	0	0	0.455258	0	0	0	1.22634	0	0	0	0	-1.89192	0	0	0	0	0	0	0	0	0	0	0	0	0	0	0	0	0.21032	0	0	0	0	0	0	0	0	0	0	0	0
grk-1 X_-_9993221_9993289_9993629	0	-0.86859	0	0	0	0	0	0	0	0	0	0	0	0	0	0	0	0	0	0	0	0	0.475267	0	0	0	0	0	0	0	0	0	0	0.563287	0	1.22442	0	0	0	0	0	-1.05658	0	0	-0.741925	0.404117
grh-1 I_-_1264020_1264237_1264755	0	0.3906	0	0	0	0	0	0	0	1.21483	0	0	0	0	0	0	0	0	0	0	0	0	0	0	0	0	-0.784525	0	0	0	0	0	-0.3875	-0.433405	0	0	0	0	0	0	0	0	0	0	0	0
F45H7.15 III_-_11911447_11911453_11911722	-0.30835	0	0	0	0	0	0	0	0	0	0	0	0	0	0	0	0	0	0	0	0	0	0	-0.30835	-0.30835	0	0	0	0	0	1.21257	0	0	0	0	0	0	0	0	0	0	0	0	0	0	-0.287525
nhr-167 X_-_11981323_11981859_11981920	-0.314975	-0.45675	0	0	0	0	0	0	0	1.2107	0	0	0	0	0	0	0	-0.438975	0	0	0	0	0	0	0	0	0	0	0	0	0	0	0	0	0	0	0	0	0	0	0	0	0	0	0	0
Y41E3.7 IV_+_15022492_15023400_15024127	-0.303733	-0.65063	0.630178	0	0	-0.29915	-1.2673	-0.4881	0	-0.150208	0	0	0	0	0	0	0	-0.122808	0	0	0.15685	0.22482	0	0	0	0	0	0	0.127	0.53747	0	1.20711	0	0	0.3985	0	0	0	0	0	0	0	0	0	0	0
eps-8 IV_+_14893964_14894165_14894339	0	-1.1329	0	0	0	0	0	0	0	0	0	0	0	0	0	0	0.884267	0	0	0	0	0	0	0	-0.50155	0	0	0	0	-0.451367	0	0	0	0	0	1.20155	0	0	0	0	0	0	0	0	0	0
him-17 V_+_13176749_13176793_13176800	0	0	0	0	0	0	0	0	0	0	0	0	0	0	0	0	-0.13315	0	0	-0.13315	0	-0.13315	0	0	-0.13315	0	-0.13315	-0.13315	0	0	1.1914	0	0	0	0	0	-0.1262	0	0	0	-0.13315	0	0	0	-0.13315	0
ulp-5 I_+_6813280_6813384_6813393	-0.24775	-0.24775	0	0	0	0	0	0	0	0	0	0	0	-0.24775	0	0	0	0	0	-0.23585	0	0	0	0	0	0	0	0	0	0	1.19112	0	0	0	0	0	0	0	0	0	0	0	0	0	0	-0.212025
cpl-1 V_-_16595346_16821320_17128207	0	0	0	0	0	0	0	0	0	0	0	0	0	0	-1.29278	0	0	0	0	0	0	0	0	1.19047	0.585825	-1.29278	0	0	0	0	0	0	0	0	0	0	0	0	0	0	0	0	0	0	0	0.80925
nhr-120 X_-_6637288_6637297_6637339	0.218457	-0.815168	0	0	0	0	-0.605185	0	0	-0.27006	0	0	0	0.19148	0	0	0	0	0	0	0	-1.14697	0	0	0	0	0	0	0	0	0	0.45538	0	0.78312	0	0	0	0	0	0	0	0	0	0	0	1.18895
bca-2 IV_-_17098048_17099454_17100040	0	0.581755	-0.618733	0	0	0.572208	0	0	0	0	0	0.474342	0	0	0	0	0.277025	0.3166	0	0	0	0	0	0	-3.32678	0	-0.133725	0.3236	0	0	0.516375	-0.242433	0	0.260985	0	0	0.83415	0	0	0	0	0	-1.37417	1.18493	0	0.353875
Y57A10A.2 II_+_12148143_12148475_12148482	0	0	0	0	0	0	0	0	0	0	0	0	0	-0.55615	0	0	0	0	0	0	0	0	0	0	0	0	0	0	0	0	1.1847	0	0	0	0	0	0	-0.62855	0	0	0	0	0	0	0	0
Y57A10B.2 II_-_12367023_12374420_12376454	1.17715	0	0	0	0	0	0	0	0	0	0	0	0	0	0	-0.108075	-0.108075	0	0	-0.1039	0	-0.108075	-0.100575	-0.108075	0	-0.108075	0	0	0	0	-0.108075	0	0	0	-0.108075	0	-0.108075	0	-0.108075	0	0	0	0	0	0	0
F40B5.2 X_+_8368726_8368848_8369127	-0.27321	0	0	0	0	0	0	0	0	0	0	0	0	0	0	0	0	-0.265185	0	0	0	0	0	0	0	0	0	0	0	0	0	0	-0.219385	0	0	0	0	0	-0.18391	0	-0.231	1.17269	0	0	0	0
nhr-86 V_-_2062508_2062517_2063329	0	0	0	0	0	0	0	0	0	0	0	0	0	0	0	0	0	-0.175575	0	0	-0.48335	0	1.16647	0	-0.2949	0.175575	0	0	0	0	0.48335	0	0	0	0	0	0	0	0	0	-0.298515	-0.298455	-0.2746	0	0	0
gfat-1 II_-_11594464_11594632_11594705	0	0	0	0	0	0	0	0.4654	0	0	-1.1324	0	0	0	0	0	0	0	0	0	0	0	0	0	0	-0.5099	0	0	-1.29482	0	0	0	0	0	0	0	0	1.16312	0	0	0	0.382075	0	0.926525	0	0
hum-4 X_-_11425448_11425604_11425680	0	0	0	0	0	0	0	0	0	0	0	0	0	0	0	0	0	0	0	0	0	0	0	0	0	0	0	0	0	1.16157	0	0	0	-0.504227	0	0	0	0	0	0	0	0	-0.657342	0	0	0
F14B8.5 X_-_6925986_6925995_6926048	0	0	0	0	0	0	0	0	0	0	0	0	0	0	0	0	0	0	0	0	0	0	0	-0.5738	0	1.14895	0	0	0	0	0	0	0	0	0	0	0	0	0	0	0	0	0	0	0	-0.57515
dnc-1 IV_-_10932320_10932553_10932593	0	-1.34759	0	0	0	0	0	0	0	-0.349035	0.400708	1.02987	1.1463	0	0	0	0	-0.40206	0	-0.74595	0	0	0	0	0.529775	-0.813258	0	0	0	0	0	0	0	0	0	0	0	0	-0.330475	0	0.881715	0	0	0	0	0
ncl-1 III_+_7731991_7732031_7732040	-0.220017	0	0	0	-0.1261	0	0	-0.225217	0	-0.11015	0	0	0	0	0	0	0	0	0	0	0	-0.113433	0	0	0	0	-0.1219	-0.243017	0	0.337325	1.14515	0	0	0	0	0	0	0	0	0	-0.10436	-0.10688	0	0	0	-0.1114
Y95B8A.8 I_+_861919_864396_864402	0	-0.2126	0	0	0	0	0	-0.2126	0	0	0	0	-0.175567	-0.14705	0	0	-0.1823	0	0	0	0	0	0	0	0	0	0	-0.2126	0	0	1.14272	0	0	0	0	0	0	0	0	0	0	0	0	0	0	0
Y40C5A.4 IV_-_7349476_7349809_7349893	-0.38505	0	0	-0.370983	0	0	-0.38505	0	0	0	0	0	0	0	0	0	0	0	0	0	0	0	1.14108	0	0	0	0	0	0	0	0	0	0	0	0	0	0	0	0	0	0	0	0	0	0	0
zyg-9 II_+_8459542_8461043_8461229	0	0	0	0	1.1274	0	1.08195	0	0	-1.25228	0	0	0	0	0	-0.957075	0	0	0	0	0	0	0	0	0	0	0	0	0	0	0	0	0	0	0	0	0	0	0	0	0	0	0	0	0	0
dkf-2 V_+_16769009_16769567_16769629	0	1.12596	0	0	-0.10236	-0.10236	0	0	0	0	-0.10236	-0.10236	-0.10236	0	0	0	0	0	0	0	0	0	-0.10236	0	0	0	0	-0.10236	-0.10236	-0.10236	0	0	0	0	0	0	0	0	0	-0.10236	0	0	0	-0.10236	0	0
K10D6.2 V_-_11194059_11194627_11194772	0	-0.563913	0	0	0	0	-0.561408	0	0	0	0	0	0	0	0	0	1.12532	0	0	0	0	0	0	0	0	0	0	0	0	0	0	0	0	0	0	0	0	0	0	0	0	0	0	0	0	0
Y43F8B.3 V_+_19507834_19508972_19514353	0	0	0.332508	0	0	0	0	0	0	0	0	0	0	0	0	0	0	0	0	0.654475	0	-0.92455	0	-3.11338	0	0	0	0	0	0	0	0.519508	0.886458	0	0	0	0	0	0	0	0	0	1.11591	0	0	0.529075
NONE I_-_15062440_15062775_15069637	0	0	0.11495	0.102058	-1.32101	0	0	0	0	0	0	-0.200567	0	0	0	0	0	0	0	0	0	0	0	0	1.11483	0	-0.2137	0	0	0	0	0	0.11585	0	0	0	0	0	0	0	0	0.108385	0	0	0	0.179198
mup-4 III_-_7481319_7481334_7481486	0	0	0	0	0	0	0	0	0	0	0	0	0	0	0	0	1.1134	0	0	0	0	0	0	-0.82136	0	0	0	0	0	0	0	0	0	0	0	0	0	0	0	0	0.46372	0	0	0	0	-0.75576
pal-1 III_-_4807142_4807148_4807682	0	0	0	0	0	0	0	0.7035	0	0	0	0	0	0	0	0	0	0	0	0	0	0	0	0	0	1.10561	0	0	0	-0.7035	0	0	0	0	0	0	-0.552533	0	0	0	0	0	0	0	0	-0.553075
cyk-1 III_-_7028102_7028108_7028485	0	0	0	0	0	0	0	0	0	0	0	0	0	-0.573425	0	0	0	0	0	0	0	-0.867783	0	0	0	0.335967	0	0	0	0	1.10524	0	0	0	0	0	0	0	0	0	0	0	0	0	0	0
smp-1 I_+_14814760_14814807_14814813	0	0	0	0	0	0	0	-0.1864	0	0	0	0	0	0	0	0	0	-0.1864	0	0	0	-0.1864	0	0	0	0	0	-0.1864	0	0	1.10278	0	0	0	0	0	0	0	0	0	-0.1864	0	0	0	0	-0.170775
sulp-1 I_+_6484892_6485300_6485312	0	0.634505	0.26115	0	0	-0.34734	-2.25111	-0.072275	0	-0.401875	0	0	0	0	0	0.340692	0	0	0	0.28135	1.09963	0	0	0	0.455275	0	0	0	0	0	0	0	0	0	0	0	0	0	0	0	0	0	0	0	0	0
lev-10 I_+_14390458_14393323_14393545	-2.67869	0	0	0	0	0	0	0.4733	0	0	0	0	0	0	0	0	0	0	0	0	0	0	0	0	0.744975	0.833075	0	0	0	0	0	1.09632	0	0.792045	0	0	-2.12076	0	0	0	0	0.859725	0	0	0	0
C06A5.3 I_+_5988761_5988820_5988829	0	0	0	0	0	0	0	0	0	0	0	0	0	0	0	0	0	-0.52085	0	0	0	-0.575017	0	0	0	0	0	0	0	0	0	0	0	0	0	0	0	0	0	0	0	0	1.09587	0	0	0
spat-1 II_+_14530469_14531140_14531146	0	0	0	0	0	0	0	0	0	0	0	0	-1.0098	0	0	0	0	0	0	0	0	-0.9492	0	0	0	0.8671	0	0	0	0	1.0919	0	0	0	0	0	0	0	0	0	0	0	0	0	0	0
mthf-1 II_-_7776296_7776505_7777665	0	0	0	0	0	0	0	0	0	0	-0.227717	0	0	-0.2019	0	0	0	0	0	0	0	0	-0.22685	-0.2353	0	0	0	-0.188825	0	0	0	0	0	0	0	1.08059	0	0	0	0	0	0	0	0	0	0
bli-4 I_+_6345556_6348575_6353970	0	0	0	0	-0.522017	0	0	0	0	0	-0.21925	0	-0.522017	0.846765	0	0	1.07923	-0.466467	0	0	0	0	0	0	-0.198375	0	0	0	0	0	0	0	0	-0.695587	0	0.697715	0	0	0	0	0	0	0	0	0	0
spe-48 I_-_1953549_1953624_1955268	-0.50755	0	0	0	0	0	0	0	0	0.984625	0	1.07838	0	0	0	0	0	0	0	0	0	0	0	0	0.1628	0	0	0	-1.02685	0	0.219725	0	0	0	0	0	0	0	0	0	0	0	0	0	0	-0.911125
rsr-1 I_-_11181798_11181824_11181950	0	0	0	0	0	0	0	0	0	0	0	0	0	0	0	0	0	-0.13345	0	1.07504	0	-0.144625	0	-0.134875	-0.128175	0	0	0	0	0	0	-0.147292	0	0	-0.164825	0	-0.104725	0	0	0	0	0	0	0	0	-0.117075
R11F4.2 II_+_4085071_4085267_4085274	-0.183117	-0.140707	-0.176217	-0.15255	0	0	0	0	0	0	0	0	0	0	0	0	0	0	0	0	0	-0.207367	0	0	0	0	0	0	0	0	0	0	0	0	0	0	0	0	0	1.06732	0	0	-0.207367	0	0	0
C47E12.3 IV_-_9999519_9999528_9999573	0	0	0	0	0	0	0	0	0	0	0	0	0	0	0	0	0	0	0	-0.13555	0	0	0	-0.13555	-0.124675	0	0	-0.13555	0	0	1.06265	0	0	0	0	0	-0.13555	0	0	0	0	-0.13555	0	0	-0.13555	-0.124675
par-1 V_-_14113814_14114544_14115456	0	-0.499687	0	0	0	0.19956	0	-0.262792	0	-0.243842	0	0	0	0	0	0	0	0	0	0	0	0	0	0	0	0	0	0	0	1.0607	0	0	0	0	0	0	0	0	-0.253942	0	0	0	0	0	0	0
rig-5 I_-_9566143_9566452_9566692	0	0	0	0	0	0	0	0	0	0	-0.533783	0	0	-0.5268	0	0	0	0	0	0	0	0	0	0	0	0	1.06058	0	0	0	0	0	0	0	0	0	0	0	0	0	0	0	0	0	0	0
mei-1 I_+_8296221_8296539_8296548	0	-0.33635	0	0	0	0	0	0	0	0	0	0	0	0	0	0	0	0	0	-0.33635	0	0	0	0	-0.38635	0	0	0	0	0	1.05905	0	0	0	0	0	0	0	0	0	0	0	0	0	0	0
dnj-5 II_-_6857649_6857652_6857700	0	0	0	0	0	0.906417	0	0	0	0	-1.33815	0	0	-0.697642	0	-0.273333	0	0	0	0	0	0	0	0	0	0.770767	0	0	0	0	1.05895	0	0	0	0	0	0	0	-0.849592	0.422583	0	0	0	0	0	0
NONE X_+_13045256_13045301_13045323	0	0.455587	0.2469	0	-0.980743	0	0	0.541317	0	0	0	0	0	0.163925	0.11525	0.360567	0.236667	0	0	0	0	0	0	0.492667	1.00907	0	-0.134567	0.496867	0	0	0.26765	0	0	0.2323	-4.77523	0.36395	0	0.481975	0	-1.48931	0.6316	1.05714	0.792983	0	0	-0.56656
ZC487.1 V_+_6729047_6729094_6729100	-0.213292	-0.230227	0	0	0	0	0	0	0	0	0	0	0	0	0	0	-0.285542	-0.281667	0	0	0	0	0	0	-0.514992	0	0	0	0	0	0	0	0	0	0	0	0	0	0	1.05043	0	0	0	0	0	0.475292
rfp-1 III_+_8359884_8359968_8359974	0	0	0	0	0	0	0	0	0	0	0	0	0	-0.55945	0	0	0	0	0	0	0	0	0	0	0	0	0	0	0	0	1.04808	0	0	0	0	0	0	0	0	0	0	0	0	0	0	-0.488625
Y105E8A.28 I_-_14498044_14498052_14498093	0	0	0	0	0	0	0	0	0	0	0	0	0	0	0	0	0	0	0	0	0	0	0	0	-0.3975	0	0	0	0	0	1.04503	0	0	0	0	0	0	0	0	0	0	0	-0.647525	0	0	0
tat-2 IV_-_4828111_4828644_4828749	0	0	0	0	0	0	-0.495658	-0.549233	0	0	0	0	0	0	0	0	0	0	0	0	0	1.04489	0	0	0	0	0	0	0	0	0	0	0	0	0	0	0	0	0	0	0	0	0	0	0	0
sma-9 X_+_10781101_10781150_10781153	0	0	0	0	0	0	-0.636275	0	0	0	0	0	0	0	0	0	0	1.04167	0	0	0	0	0	0	-0.526425	0	0	0	0	0	0	0	0	-0.24377	0	0	0	0	0	0	-0.436155	0	-0.218275	0	0	1.01923
dab-1 II_+_8228193_8228237_8228243	0	0	0	0	0	0	-0.175725	0	0	-0.144475	0	0	0	-0.1107	0	-0.275925	-0.115025	0	0	-0.107375	0	0.1002	0	1.03897	-0.103725	0	0	0	0	0	0	0	0	0	0	0	0	0	0	0	-0.106225	0	0	0	0	0
C53C11.5 X_+_17335842_17335882_17335894	0	0	0	0	0.577618	0	0	0	0	0.890852	0	0	0.492618	0	0	0	0	0	0	-2.17234	0	0.932652	0	0	0	0	-0.34295	0.19495	0	0	0	0	0	0	-0.770583	0	0	0	0	0	-1.6116	0	0	0.770135	0	1.03865
K02C4.3 II_-_8082039_8082045_8082096	0	0	0	0	0	0	0	0	0	0	0	0	0	0	0	0	0	0	0	0	0	0	0	0	0	0	0	0	0	0	1.03774	0	0	0	0	0	0	0	0	0	-0.56112	0	0	0	0	-0.476625
let-805 III_+_2679289_2679411_2680412	0.167925	0	0	0	0	0	0.1594	0	0	0	0.2782	0	0	0.2732	1.02842	0	0	0	0	0.31445	0	-0.64165	0	-1.05997	0	-0.25995	0.35855	0	0	0	0	0	0	0	-0.6482	0	0.889667	0	0	-0.860033	0	0	0	0	0	0
zipt-3 II_+_5718607_5718653_5718660	0	0	0	0	0	0	0	0	0	0	-0.15225	0	0	0	0	0	-0.15225	0	0	0	0	0	0	0	-0.1399	0	-0.15225	0	0	0	1.02633	0	0	0	0	0	-0.15225	0	0	0	-0.13833	0	0	0	-0.1391	0
H35B03.1 IV_+_5726383_5726624_5726650	0	0	0	0	0	0	0	0	0	0	0	0	1.02387	0	-0.117433	0	-0.117433	-0.117433	0	0	0	0	0	0	0	0	0	0	-0.117433	0	-0.117433	-0.117433	-0.111933	-0.100773	0	0	0	-0.106558	0	0	0	0	0	0	0	0
clp-4 III_-_1812991_1813000_1813041	0	0	0	0	0	0	0	0	0	0	0	0	0	0	0	0	0	-0.4285	0	0	0	-0.59515	0	0	1.02365	0	0	0	0	0	0	0	0	0	0	0	0	0	0	0	0	0	0	0	0	0
nhr-23 I_+_7219696_7219761_7219767	0	0	0	0	0	0	0	0	0	0	0	0	0	0	0	0	0	0	0	-0.2588	0	0	0	0	0	0	-0.2588	-0.2588	0	0	1.0138	0	0	0	0	0	0	0	0	0	0	0	0	0	0	-0.2374
cdh-5 IV_+_8671263_8671573_8672296	0	0	0	0	0	0	-0.651125	0	0	0	0	0	0	0	0	0	0	0	0	-0.360425	0	0	1.01155	0	0	0	0	0	0	0	0	0	0	0	0	0	0	0	0	0	0	0	0	0	0	0
R04E5.8 X_-_8802388_8802583_8802661	0	0	-0.334575	-0.3381	1.01077	0	0	0	0	0	0	0	0	0	0	0	0	0	0	0	0	0	0	0	0	0	0	0	0	0	0	0	0	0	0	0	0	0	0	0	-0.3381	0	0	0	0	0
pat-12 III_-_730437_731804_731904	0.514325	0	0.3777	0	0	0	0	-5.74083	0	0	0	0	0	0.359625	0	0	0	-1.1267	0	0.3844	0	0.732948	0	0	0.45495	0.444725	0	0	0	0	0	0.401208	0.67945	1.0063	0	0	0	0.9195	0	0	0.68156	-0.501467	0.70335	0	0	-0.29105
nhr-48 X_+_15711892_15711999_15712032	0.412575	-0.439033	0	0	0	0.339742	0	0	0	0.317075	0	0	0	0	0	0	0	0.376275	0	-0.23045	0	0	0	0	0	-0.350625	0	0.35565	0	0	0	0	0.27935	0	0	-2.44179	0	-0.446525	0	0	0.36274	0	0	0.46385	0	1.00117
fbn-1 III_+_7628986_7629291_7629297	0	0	0	0	0	0	0	0	0	0	0	0	0	0	0	0	0	0	0	0	0	-0.280008	0	0	0	0	0	0	0	0	0	-0.305242	0	0	0	0	0	0	0	0	0	0	0.9985	0	0	-0.41325
lsy-22 I_-_7705460_7705466_7705965	0.405483	0	0.144683	0.129833	0	0	0	0	0	0	-0.596435	-1.28297	0.3559	-0.192925	0	0	0	0.152725	0	-2.36843	0	0.471633	0.397783	0	0.262683	0	0	0.36585	0	0.9963	0.251483	0	0	0	0	0	0	0.325733	0.717167	0	0.765807	0	0	0	-1.47066	0.16835
NONE X_-_85857_87210_88627	0	-0.99488	0	0	0	0	0	0	0	0	0	0	0	0	0	0	0	0	0	0	0	0	0	0	0	0	0	0	0	0	0	0	0	0	0	0	0	0	0	0	0	0.99488	0	0	0	0
dpf-3 I_+_6838960_6839002_6839014	-0.331025	0	0	-0.339617	0	0	0	0	0	0	0	0	-0.3631	0	0	0	0	0	0	0	0	-0.3631	0	0	0	0	0	0	0	0.988042	0.7262	0	0	0	0	0	0	0	0	0	-0.3174	0	0	0	0	0
herc-1 I_+_1213979_1221045_1222675	0	0.986325	0	0.986325	0.986325	0.986325	0	0.986325	0	0	0	0	0.986325	0.986325	0.986325	0	0.986325	0	0	-19.7265	0	0	0.986325	0	0.986325	0.986325	0	0	0	0.986325	0	0.986325	0	0.986325	0	0	0	0.986325	0.986325	0	0.986325	0	0	0.986325	0.986325	0
zyg-12 II_+_4952392_4952488_4952838	0	0	0	0	0	0	0	0.453725	0	0	0	0	0	0	0	0.494125	0	0.3579	0.628725	0	0	0	0	0	0	-2.42035	0	0.984385	0	0	0	0	0	-0.49851	0	0	0	0	0	0	0	0	0	0	0	0
Y37E11AM.2 IV_-_3723529_3723538_3724064	0	0	0	0	0	0	0	0	0	0	0	0	0	0	0	0	0	0	0	0	0	0	0	0	0	0	0	-0.29195	0	0.981625	0.561175	0	0	0	0	0	0	0	0	0	0	0	-0.49325	0	0	-0.7576
Y69H2.3 V_-_18661177_18662313_18662357	0	-0.433075	0	0	0	0	0	0	0	0	0	0	0	0	0	0	0	-0.2693	0	0	0	0	0	0	0	0	0	0	0	0	0	0	0	0	0	0	0	0.97715	0	0	0	0	0	0	-0.274775	0
Y39A3CL.7 III_+_1830607_1830664_1831813	0	0	0	0	0	0	0	0	0	0	0	0	0	0	0	0	0	0	0	0	0	0	-0.9762	0	0	0	0	0	0	0	0	0	0	0	0	0.9762	0	0	0	0	0	0	0	0	0	0
mig-1 I_-_950955_950967_951017	0	0	0	0	0	0	0	0	0	0	0	0	0	0	0	0	0	0	0	0	0	0	-0.350975	0	0.976085	0	0	0	0	0	0	0	0	0	0	0	0	0	0	0	0	-0.33761	0	0	0	-0.2875
pqn-41 III_+_1931287_1931960_1932011	-0.657592	-0.31386	0	-0.3073	0.971708	0	0.1172	0.119875	0.122275	0	0.125817	0.971708	0.486025	0	0.115275	0	0.102433	0	0.14162	0	0	0.271392	0	0.123375	-0.719758	0.603967	0	0	0	0.971708	0.1247	0	0	0.15036	0	0	-0.253275	-0.34185	-2.69555	0.524933	-0.32004	0	-0.669892	0.124675	0.110067	0
unc-68 V_-_6907445_6907720_6908160	0	0	0	0	0	-0.140575	0	0	0	-0.5073	0	0	0	0	0	0	0.4984	-0.2331	0	-0.647875	0	0	0	-0.219325	0	0	0.968625	0	0	0.459425	0	0	0	0	0	0	0	0	0	0	0	0	0	0	0	-0.178275
grl-16 I_-_573893_574073_574143	0.33995	0	0.3303	0	0	0.345933	0.3611	0	0	0.967242	0	-8.76976	-0.740713	0.945242	0.3332	0	0	0.57035	0	-1.43716	0.3611	-0.529255	0.3373	0	0.3213	0.34595	0.288033	0	0.334475	0	-0.56813	0.326	0.29635	0.34134	0	0.3611	0.540417	0.960492	0.266825	0.299367	0.966767	0.3356	0.824867	0.344425	0	0
ttn-1 V_-_6121636_6121750_6121810	-1.05318	0	0	0	0	0	0	0	0	0	0	-0.461133	0	-0.572583	0	0	0	0	0	0	0	0.528567	0	0	0	0	0	0	0	0	0.5944	0	0	0.963933	0	0	0	0	0	0	0	0	0	0	0	0
alg-4 III_-_9890780_9890789_9891275	0	0	0	0	0	0	0	0	0	0	0	0	0	0	0.782225	0	0	0	0	0	0	0	0.963625	0	0	0.881575	0	0	0	0	0	0	0.8557	0	0	-3.48312	0	0	0	0	0	0	0	0	0	0
rog-1 II_-_1373050_1373059_1373264	0	0	0	0	0	0	0	0	0	0	0	0	0	0	0	0	-0.5795	0	0	0	0	0	0	-0.514275	-0.3813	0	0	0	0.8591	0	0.9608	0	0	0	0	0	0	0	0	0	0	0	0	0	0	-0.344825
mca-3 IV_-_3121681_3123843_3124028	0	0	0	0	0	0	0	0	0	0	0	0	0	0	0	0.154083	0	0	0.958507	0	0	0	0	0	0	0	0	0	0	0	0	-0.479347	0	-0.47916	0	0	0	0	0	0.125983	0	0	0	0	-0.280067	0
F54B3.1 II_+_10263024_10263062_10263077	0	0	0	0	0	0	0	0	0	0	0	0	0	0	0	0	0	0	0	-0.215825	0	0	0	0.647475	0	0	-0.215825	-0.711875	0	0	0.9582	0	0	0	0	0	0	0	0	0	0	0	0	0	0	-0.46215
K07A1.20 I_-_9597197_9600793_9600923	0	0	0	0.5861	0	0	0	0	0	0	0	0.619433	0	0	0	0	-2.79686	0	0	0.956933	0	0	0	0	0	0	0	0	0	0	0	0	0	0	0	0	-0.50625	0	0.521208	0	0	0	0.619433	0	0	0
mbl-1 X_+_17005706_17006971_17008198	0	0	0	0	0	0	0.67855	0	0	-0.287583	-0.760933	0	0	0	0	0	0	0	0	0	0	0	0	0	0	0	0.956473	0	0	0.86829	0	0	0	0	-0.339675	-0.338875	0	0	0	0	0	-0.776247	0	0	0	0
pdf-1 III_-_6911060_6911066_6912108	0	0	0	-0.108267	0	0	0	-0.103375	0	0	-0.115983	0	0	0	0	0	0	-0.1257	0	0	0	0	0	-0.14625	0	0	0	-0.123625	0	0	0	0	0	0.15498	-0.15498	0	0	0	-0.105925	0.95475	0	0	0	0	0	-0.125625
pezo-1 IV_-_9364178_9364833_9365069	0	0.52735	-0.4681	0	0	0	0	0	0	0	0	0	0	0	0	0	0	0	0	-0.52735	0	0	0	0	0	0	0	0	0	0.484767	0	0	0	-0.477195	0	0	0	0.945295	0	0	0	0	0	0	-0.484767	0
Y48G8AL.16 I_-_1215123_1215186_1217170	0	0	0	0	0	0.903117	0	0	0	0	0	0	0	0	0	0	0.537067	0	0	0	0	-2.70233	0	0	0.425808	0	0	0	0	0	0	0	-0.808467	0.256233	0	0.944783	0	0	0.109533	0	0	0	0.334258	0	0	0
NONE I_+_6131000_6131042_6133243	0	0	0	0	0	0	0	0	0	0	0	0.944433	0	0	0	0	0	0	0	0	0	-0.944433	0	0	0	0	0	0	0	0	0	0	0	0	0	0	0	0	0	0	0	0	0	0	0	0
T22F7.1 III_+_545114_546018_555948	0.940625	0	0	0	0	0	0.274575	0	0	0.248325	0	0	0	-1.56707	0	0	0	0	0	-0.25655	-0.47265	0.526658	0	0	0	0	0	0	0	0	-1.29912	0	0.205225	0	0	0	0	0	0	0	0.574645	0.636165	0	0	0	0.189175
ZK809.5 IV_+_11656990_11657038_11657044	0	0	0	0	0	0	0	0	0	0	0	0	0	0	0	0	-0.4	0	0	0	0	0	0	0.93917	0	0	0	0	0	0	0	0	0	0	0	0	0	0	0	0	-0.24332	0	-0.29585	0	0	0
shk-1 II_+_9762079_9762147_9765424	0	0	-0.234325	-0.231342	0	0	0	-0.234325	0	0	0	0	0	0	0	0	0	0	0	0.934317	0	0	0	0	0	0	0	-0.234325	0	0	0	0	0	0	0	0	0	0	0	0	0	0	0	0	0	0
lin-40 V_+_3710118_3710696_3712351	0	0	0	0	0	0	0	-0.47915	0	0	-0.45485	0	0	0	0	0	0	0	0	0	0	0	0	0	0	0	0	0	0	0	0	0	0	0	0	0.934	0	0	0	0	0	0	0	0	0	0
tag-77 IV_-_8503971_8503977_8504055	0	0	0	0	0	0	0	-0.32	0	-0.32	0	0	0	0	0	0	0	0	0	0	0	0	0	0	0	0	0	0	0	0	0.932225	0	0	0	0	0	0	0	0	0	0	0	0	0	0	-0.292225
ceh-57 II_-_10365709_10366881_10367218	0.90155	0	0	0	0	0	0	-1.41003	0	0.92905	0	0	0	0	0	0	0	-0.95505	0	0	0	0	0	0	0	0	0	0	0	0	0	0	0.534475	0	0	0	0	0	0	0	0	0	0	0	0	0
pxf-1 IV_-_10165533_10165852_10165963	0.928892	0	0	0	0	0	0	0	0	-0.43464	0	0	0	0	0	0	-0.857648	0	0	0	0	0	0	0	0	0	0	0	0	0	0	0	0	0	0	0	0	0	0	0	0	0.784647	-0.42125	0	0	0
dur-1 IV_-_9927064_9927378_9927573	0	0	0	0	0	0	0	0	0	0	0	0	0	0	-0.3049	0	0	0	-0.3259	0	0	0	0	0	-0.295075	0	0	0	0	0	0	0.925875	0	0	0	0	0	0	0	0	0	0	0	0	0	0
smg-6 III_+_2480039_2480745_2481896	0	0	0	0	0	0	0	0	0	0	0	0	0	0	0	0	0.9255	0	0	-0.498175	0	0	0	0	0	0	0	0	0	0	0	0	0	0	0	0	0	0	0	0	0	0	-0.427325	0	0	0
ZC262.2 III_+_8332440_8332584_8332771	0.924142	0	0	0	0	0	0	0	0	0	0	0.392308	0	0.793042	0	0	-0.897767	0	0	0	0	0	0	0	-0.865975	0	0	0	0	0	0	0	0.733042	0	-1.31022	0	-0.634033	0	0	0	0.20272	0	0.662742	0	0	0
inx-14 I_-_7350600_7350606_7350649	0	0	0	0	0	0	0	0	0	0	0	0	0	0	0	0	0	0	0	0	0	0	0	0	-0.41575	0	-0.5079	0	0	0	0	0	0	0	0	0	0	0	0	0	0	0	0	0	0	0.92365
hmg-1.2 III_+_6280677_6280977_6280980	0	0.35792	0.240675	0.3867	0.257483	0.923225	0.55195	0	0	0.2306	0	0	0.267883	0.24805	0.3825	0	0.2301	0	0	-0.100925	0	0	0	-1.39023	0.36545	0	0	0.10085	0	0	-0.11555	0	0.4107	0.24276	-3.67409	0	0	0	0	0.434067	0.24408	0.21906	0	0	-0.711558	-0.1017
pde-1 I_-_13311678_13311684_13311800	0	-0.336265	0	0	0	0	0	0	0	0	0	0	0	0	0	0	0	0	0	0	0	0	0	0	0	0	-0.343108	0	0	0	0	0	0	-0.502265	0	0	0	0	0.576515	0	0	0	0.916998	0	0	-0.311875
sea-2 II_+_3965554_3965650_3966384	0	0	0	0	0	0	0	0	0	0	-0.415017	0	0	0	0	-0.499167	0	0	0	0	0	0	0	0	0	0	0	0	0	0	0	0	0	0	0	0	0	0	0	0.914183	0	0	0	0	0	0
him-19 I_-_894854_894860_894922	0	0	0	0	0	0	0	0	0	0	0	0	0	0	0	0	0	0	0	-0.297475	0	0	0	0	0	0	-0.30835	-0.30835	0	0	0.914175	0	0	0	0	0	0	0	0	0	0	0	0	0	0	0
lgc-41 X_+_10456776_10457060_10457108	0	0	0	0	0	0	0	0	0	0	0	0	0	0	0	0	0.881567	0.909725	0	0	0	0	0	0	0	0	0	0	0	0	-1.79129	0	0	0	0	0	0	0	0	0	0	0	0	0	0	0
hda-6 IV_-_5357422_5357809_5357874	0	0	0	0	0	0	0	0.23508	0	0	0	0	0	0	0	0	0	0.90923	0	0	0	0	0	0	0.358775	0	0	0	0	0	0	0	-0.907925	-0.59516	0	0	0	0	0	0	0	0	0	0	0	0
lev-11 I_-_14623148_14623408_14623826	-0.265542	-0.257017	0.786432	0.908815	0	0	0	0	0	-0.219317	0	0	-0.427392	0	0	0	0	0	0	0	0	0	0	0	-0.107942	0	0	0	0	0	0	0	0	0	-0.170375	0	-0.25225	0	0.49835	0	0	-0.245897	0	-0.247867	0	0
gar-1 X_-_6480098_6480107_6480244	0	0.462427	0	0	0	0	0.454742	0	0	0	0	0	0	0	0.888367	0	0	0	0	0	0	0	0	0	0	0	-3.93103	0	0	0	-1.34234	0	0.538067	0	0	0	0	0	0.904517	0	0.771197	0	0.807067	0	0	0.446992
apx-1 V_+_3219261_3220709_3220715	0	0	0	0	0	0	0	0	0	0	0	0	0	0.789	0	0	0	0	0	0.833325	0	0	0.8899	0	0	0.79615	0	0	0.9018	0	0.86625	0.8037	0.808975	0	-6.6891	0	0	0	0	0	0	0	0	0	0	0
NONE III_-_6651435_6654599_6654642	0	0	0	0	0	0	-0.8995	0	0	0	0	0	0	0	0	0	0	0	0	0.8995	0	0	0	0	0	0	0	0	0	0	0	0	0	0	0	0	0	0	0	0	0	0	0	0	0	0
F56C11.3 I_-_182616_182626_182670	0	0	0	0	0	0	0	-0.1987	0	0	0	0	0	0	0	0	0	0	0	-0.191975	0	-0.1987	0	0	-0.143125	0	0	0	0	0	0.89722	0	0	0	0	0	0	0	0	0	0	-0.16472	0	0	0	0
kvs-4 III_+_11024152_11024215_11025051	-0.12775	-0.12775	0	0	0	0	-0.12775	0	0	-0.12775	0	0	0	0	0	0	0	-0.12775	-0.12775	0	0	0	0	0	0	0	-0.12775	0	0	0	0	0	0	0	0	0.89425	0	0	0	0	0	0	0	0	0	0
lin-26 II_+_7683527_7683674_7683964	-0.51715	0	0	0	0	0	0	0	0	0	0	0	0	0	0	-1.12809	0	0	0.51715	0	0	0	0	0	0	0	0	0	0	0	0	0	0	0	0	0	0.892973	0	0.578325	0	0	-0.343207	0	0	0	0
W09G3.1 I_-_13828805_13829424_13831737	0	0	0	0	0	0	0.891658	0	0	0	0	-5.4965	0	0	0	0	0	0	0	0.562658	0	0	0	0	0	0	0	0.671533	0	0	0	0.586233	0	0	0	0.808333	0	0	0	0	0.685553	0	0.621908	0	0.668617	0
ehbp-1 V_+_9553525_9553624_9553933	0	-0.319395	0.649045	0	0	0	0	0	0	-0.391425	0	0.89088	0	0	0	0	0	0	0	0	0	0	0	0.824525	-0.4609	0.4468	0	-0.76275	0	0	0.57665	0	0.361725	0	0	0	0	0	0	0	-0.42998	0	0	0	0	-1.38518
nemp-1 III_+_473982_474439_474445	0	0	0	0	0	0	0	0	0	0	-0.851965	0	0	0.367375	0	0	0	0	0	0	0	0	0	0	0	0	0	0	0	0.487753	0	0	0.25567	0.89065	0	0	0	0	0	0	-1.44265	0	0	0	0	0.29317
ulp-2 II_-_4957671_4958473_4958635	0	0	-0.280825	0	0	0	0	0	0	0	0	0	0	0	0	0	0	0	0	0	0	0	0	0	-0.505775	0	0	0	0	0.505775	0	0	0	0	0	0	0	0	-0.33795	0	-0.26728	0	0	0	0	0.886055
C06A1.2 II_+_10571005_10571404_10571819	0	0	0	0	-0.441833	0.883667	0	0	0	-0.441833	0	0	0	0	0	0	0	0	0	0	0	0	0	0	0	0	0	0	0	0	0	0	0	0	0	0	0	0	0	0	0	0	0	0	0	0
rrn-3.1 I_+_15065281_15067353_15067654	0.2606	0	0	0	0	0	0	0	0	0	0	0	0	0	0	0	0	0	0	-0.48335	0	0	0	0	0	0	0	0.87965	0	0	0	0	0	0	0	0	0	0	-0.528185	0	0.267585	0	-0.3963	0	0	0
atn-1 V_+_12480610_12480726_12481112	0.762535	-2.90582	0	0	0	0	0	0	0.753485	0	0	0.878493	0	0	0	0	0	0	0	0	0	0	0	0	0	0	0	0	0	0	0	0	0	0	0	0	0	0.51131	0	0	0	0	0	0	0	0
lgc-31 V_-_15513339_15513641_15513736	0	0	0	0.868333	0	0	0.875	0	0	0	0.875	0	0	0	0	0	0	0	0	0	0	0	0	0	0.875	0	0	0	0	0	0	0	0	0	0	-3.49333	0	0	0	0	0	0	0	0	0	0
dop-2 V_+_9611364_9611964_9612730	0	0	0	0	0	0	0	0	0	0	0	0.43955	0	0	-2.04985	0	0	0	0	0	0	-0.4987	0	0	0	0.61935	0	0	0	0	0.24105	0	0.87215	0	0	0	0	0	0	0	0.37645	0	0	0	0	0
hpo-32 I_-_5300199_5300206_5300249	0	0	0	0	0	0	0	0	0	0	0	0	0	-0.1281	0	0	0	0	0	-0.144575	0	-0.1527	0	0	-0.1478	0	-0.1527	0	0	0	0.870875	0	0	0	0	0	0	0	0	0	0	0	0	0	-0.145	0
rrn-3.1 I_+_15065333_15067401_15069987	0	0	0	0	0	0	0	0	0.866675	0	0	0	0	0	0	0	0	-1.73335	0	0	0	0	0	0	0	0	0	0	0	0	0	0	0	0	0	0	0	0	0	0	0.866675	0	0	0	0	0
hum-2 V_+_9392570_9393170_9393176	0	0	-0.167425	0	0	0	0	-0.18305	0	0	0	0	0	-0.164175	0	0	0	0	0	0	0	0	0	0	0	0	0	0	0	0	0.861917	0	0	0	0	0	-0.164217	0	0	0	0	0	0	-0.18305	0	0
unc-2 X_-_2713396_2714687_2715090	-0.214675	0	0	0	0	0	0.859925	-0.20715	0	-0.2131	0	0	0	0	0	0	0	0	0	0	0	0	0	0	0	0	0	0	0	0	0	0	0	0	0	-0.225	0	0	0	0	0	0	0	0	0	0
F16C3.1 I_+_10149871_10149918_10149959	0	0	-0.210325	0	0	0	0	0	0	0	0	0	0.85699	0	0	0	-0.54775	0	0	0	0	0	0.163725	0	0	0	0	0	0	0	0	0	-0.169925	-0.23004	0	0	0	0	0	0	0	0	0.137325	0	0	0
egl-8 V_+_38269_38989_40452	0	0	0	-0.208633	0.856618	0	0	0	0	-0.254592	0.348667	0	0	0	0	0	0	0	0	0	0	0	0	0	0	0	0	0	0	0	0	0	0	0	0	0	0	0	-0.550333	0	-0.191727	0	0	0	0	0
ampd-1 II_+_5206984_5207311_5207665	0	-0.1183	0	0	0	0	-0.1274	0	0	0	0	0	0	0	0	0	0	0	0	-0.12295	0	0	0	0.855455	0	0	0	-0.1274	0	0	0	0	0	0	0	0	0	-0.11815	0	0	-0.12428	0	-0.116975	0	0	0
F49E2.5 X_+_9554823_9554901_9556626	0	-1.34603	0	0.299507	0	0	-1.67067	0	0	0.383675	0	0.85064	0	0	0	0	0	0	0	0	0	0	0	0	0	0	0	0	0	0	0	0	0	0	0	0	0	0.76964	0	0	0	0.71324	0	0	0	0
ZC266.1 V_-_4696575_4696584_4696637	0.846717	0	-0.250375	0.0300333	0	0	0	0	0	0	0	0	-0.610092	0	0	0	0	0	0	0	0	0	0	-0.496875	0	0	0	0	0	0	0	0	0	0	0	0	0	0	0	0	0	0	0	0	0	0.480592
F36H2.3 I_-_9254451_9254850_9255035	0	0	0	0	0	0	0	0	0	0	0	0	0	0	0	0	0	0	0	0	0	-0.845233	0	0	0	0	0	0	0	0	0	0	0	0	0.845233	0	0	0	0	0	0	0	0	0	0	0
nhr-14 X_-_8474307_8474315_8474360	0.747325	0	0	0	0	0	0	0	0	0	0	0	0	0	0	0	0	0	0	0	-0.7129	0	0	0	0	-0.2875	-0.201308	-0.1655	0	0	0	0	0	0	0	0	0	0	0	0	0	0	0	-0.2231	0	0.842983
pqe-1 III_+_5312137_5312450_5315711	-0.609775	0	0	0	0.2033	0	0	0	0	-0.668425	0	0	0	0	0.158775	0	-0.298625	0	0	0.183075	0	0	0	0.12165	0.842775	0	0	0	0	0	0	0	0	0	-0.426275	0	0.493525	0	0	0	0	0	0	0	0	0
top-1 I_+_13293024_13293527_13294233	0	0	0	0	0	0	0	0	0	0	0	0	0	0	-0.2551	-0.78685	0	0	0	0.4886	0	0	0	0	0.398075	0	0	-1.27763	0	0	0	0	0	0	0	0	0.842525	0	0.590375	0	0	0	0	0	0	0
pign-1 I_+_3066772_3066833_3066840	0	0	0	0	0	0	0	-0.2875	0	0	0	0	0	0	0	0	0	0	0	0	0	0	0	0	-0.266675	0	0	0	0	0	0.841675	0	0	0	0	0	0	0	0	0	0	-0.2875	0	0	0	0
W09G3.7 I_-_13801162_13801169_13801822	0	0	0	0	0	0	0	0.338275	0	0	0.293825	0	0	0.3189	0	0	0	-1.80848	0	0.80425	0	0	0	0	0.7798	0.8112	0	0	0	0	0	0	0	0	0	0	0	0	-3.48028	0	0	0.328635	0.8415	0.4466	0	0.325775
rrn-3.1 I_+_15060376_15067330_15067379	0	0	0	0	0	0	0	0	0	0	0	0	0	0	0	0	0	0	0	0	0	0	0	0	0	0	0	0	0	0	0	0.785342	0	0	0	0	0	-1.62462	0	0	0	0	0	0	0	0.839275
pld-1 II_-_5090435_5090585_5090699	0	0	0	0	0	0	0	0	0	0	0	0	0	0	0	0	-0.844708	0	0	0	0	0.83455	0	0	0.533175	0	0	0	0	0	0	0	0	0	0	0	0	0	0	-0.3097	0	0	0	0	-0.213317	0
plc-1 X_-_10825974_10827093_10827401	0	0	0	0	0	0.757367	0	0	0	0	0	0	0	0	0	0	-1.5888	0	0	0	0	0	0	0	0	0	0	0	0	0	0	0	0	0	0	0	0	0.831433	0	0	0	0	0	0	0	0
T13C2.7 II_+_6780942_6781075_6781084	0.06715	0.819175	0	0	0	0	0	0.3404	0	0	0	0	0	0	0	0	-2.35392	0.83104	0	0	0	0	0	0	0	0	0	0	0	0	0	0	0	0	0	0.6685	0	0	0	0	-0.37234	0	0	0	0	0
ptp-3 II_+_10984121_10984200_10984383	0	0	0	0	0	0	0	0	0	0.827185	0	0	0	0	0.684935	0	0	0	0	0	0.81646	0	0	0	0	0	0	0	0	0	0	0	0	0	0	0	0	0	0	0	0	-2.32858	0	0	0	0
rlbp-1 I_+_7685162_7691209_7691219	0	0	0	0	0	0	0	0	0	0	0	0	0	-0.14125	0	0	0	0	0	-0.14125	0	0	0	0	-0.14125	0	0	-0.14125	0	0	0.824775	0	0	0	0	0	0	0	0	0	-0.14125	0	0	0	0	-0.118525
let-805 III_+_2665025_2665114_2665500	0	0	0	0	0	0	0	0	0	0	0	0	0	-0.4566	-0.4483	0	0.176125	0	0	0.8206	0	0	0	0	0	0	0	0	0	0	0	0	0.3136	0	0	0	0	0	0	0	0	0	0	0	0	-0.405425
tag-273 IV_-_14487971_14488292_14489578	0	0	0	0	0	0	0	0	0	0	0	0	0	0	0	0	-2.87717	0	0	0	0	0.5714	0	0.750508	0	0.736883	0	0	0	0	0	0	0	0	0	0	0	0	0	0	0	0	0	0	0	0.818383
clp-1 III_+_7981488_7981671_7982729	0	0	0	0	0	0	0	0	0	0	0	0	0	0	0	0	0	0	0	0	0.816925	0	0	0	0	0	0	-0.384625	0	0	0	0	0	0	0	0	0	0	0	0	0	0	0	-0.4323	0	0
clh-3 II_-_7218478_7218484_7218527	0	0	0	0	0	0	0	0	0	0	0	0	0	0	0	0	0	0	0	0	0	0	0	-0.8125	0	0	0	0	0	0	0.8125	0	0	0	0	0	0	0	0	0	0	0	0	0	0	0
unc-43 IV_-_10329195_10329201_10334125	0	0	0	-0.127217	0	0	0	0	0	0	0	0	-0.113817	0	0	0	0	0	-0.159617	0	0	0	0	0	0	0	0	0	0	0	0	0	0	0	-0.202117	0	0	-0.208242	0	0	0	0	0	0	0.811008	0
C44C10.9 X_-_11714771_11715553_11715663	0.66375	0	0	0	0	0	0	0.76945	0	0	0	0	0	0.713025	0.76965	0	0	0	0	0.702825	-12.113	0.470625	0.809725	0	0.7436	0.679175	0.676858	0	0.7857	0	0.592175	0.650192	0.692775	0.652845	0	0	0	0	0	0	0.726165	0	0.467675	0	0	0.54675
uig-1 V_-_13275396_13275685_13275875	0	0	0	0	0	0	0	0	0	0	0	0	0	0	0	0	0.808333	0	0	0	0	0	0	0	0	0	0	0	0	0	0	0	0	0	-1.43453	0	0	0	0	0	0.6262	0	0	0	0	0
mua-3 III_+_10168124_10168172_10170113	-0.32825	0	0	0	0	0	0	0	0	0	0	0	0	0	-0.383425	0	0	0.80765	0	0	0	0	0	0	-0.3094	-0.424225	0	0	0	0	0	0	0	0	0	0	0	0	0	0	0	0	0.63765	0	0	0
exp-1 II_-_6159699_6159856_6159931	0	0	0	0	0	0	0	0	0	0	0	0	0	0	0	0	0	0	0	0	0	0	0.807125	0	0	0	0	0	0	0	0	0	0	0	0	0	0	0	0	0	0	0	-0.807125	0	0	0
npp-15 III_+_7929134_7929177_7929192	0	0	0	0	0	0	0	0	0	0	0	0	0	0	0	0	-0.433425	0	0	-0.732975	0	0	0.362675	0.803725	0	0	0	0	0	0	0	0	0	0	0	0	0	0	0	0	0	0	0	0	0	0
prhg-1 I_-_917413_917937_918777	0	0	0	-0.109917	-0.1181	0	0	0	0	0	-0.1181	0	0	0	-0.1181	0	0	0	-0.109	0.800692	0	0	0	0	-0.1144	0	0	0	0	0	0	0	0	0	0	0	0	-0.113075	0	0	0	0	0	0	0	0
lea-1 V_+_10025019_10025533_10026459	0	0	0	0	0	-0.203875	-0.307575	0.794625	0	0	0	0	0	0	-0.283175	0	0	0	0	0	0	0	0	0	0	0	0	0	0	0	0	0	0	0	0	0	0	0	0	0	0	0	0	0	0	0
Y105E8A.25 I_-_14587139_14589635_14590704	0	0	0	0	0	0	0	0	0	0	-0.361207	0	0	0	0	0	0	0	0	0	0	0	0	0	0	0	0	0	0	0	0	0	0	0	0	-0.43264	0	0	0	0	0.793847	0	0	0	0	0
fre-1 V_-_20082309_20082318_20083095	0	0	0	0	0	0	0	0	0	0	0	0	0	0	0	0	0	0	0	0	0	0	0	0.792817	0	0	-0.301867	0	0	0	0	0	0	0	0	0	0	0	0	0	0	-0.2303	-0.26065	0	0	0
trp-2 III_+_999710_999777_1001594	0	0	0	0	0	0	0	0.792575	0	0	0	0	0	0	0	0	0	0	0	0	0	0	0	0	0	0	0	0	0	0	0	0	0	0	0	0	0	0	0	0	0	0	-0.792575	0	0	0
F32D8.7 V_+_10899432_10899626_10899632	0	0.257745	0	0	0	0	0	0	0	0	0	0	0	0	-0.62987	0	0	0	0	0	0	0	0.792375	0	-0.42025	0	0	0	0	0	0	0	0.33595	0	0	0	0	0	0	0	0	0	0	0	0	-0.33595
Y48G1C.8 I_-_100323_100338_100393	0	0	0.2857	0	0	0	0	-2.26166	0	0.79185	0	0	0	-0.3871	0	0	0	0	0	0.225425	0	0	0	0	0.2145	0.601925	0	0	0.31015	0	0.300625	0	0.3178	0.442035	0	0	0	0	-0.436505	0	0	0	-0.40475	0	0	0
sax-7 IV_+_8082636_8082679_8082688	0	-0.11365	0	0	0	0	0	-0.11365	0	0	0	0	-0.113117	0	0	0	-0.112083	0	0	0	0	0	0	0	-0.112025	0	-0.11365	-0.11225	0	0	0.790425	0	0	0	0	0	0	0	0	0	0	0	0	0	0	0
vha-11 IV_-_2312907_2312909_2313789	0	0.31595	0.107875	0	0	0	0	0	0	-1.94741	0.27195	0	0.7897	0	0.24255	0	-0.1014	0	0	-0.216967	0	0.550917	0	0.2913	0.120025	0.1039	0	0.23245	0.109375	0	-0.225967	0	0	0	0	-1.38862	0.1133	0.135675	-0.10205	0	0.10193	0.10699	0	0.130575	0	0.25795
NONE X_-_4332420_4332904_4342827	0	0	0	0	0	0	0	0	0	0	0.788083	0	0	0	0	0	0	0	0	-0.788083	0	0	0	0	0	0	0	0	0	0	0	0	0	0	0	0	0	0	0	0	0	0	0	0	0	0
egl-8 V_+_35156_35537_36116	0	0	0	0	-0.1198	0	-0.1198	0	0	0.784333	0	0	0	0	-0.105375	-0.100633	0	0	0	0	0	0	0	-0.102975	0	0	0	0	0	0	0	0	0	0	0	0	0	0	0	-0.1198	0	0	0	-0.11595	0	0
spas-1 V_+_9176326_9176418_9176701	0.783867	0	0	0	0	0	0	0	0	0	-0.35325	0	0	0	0	0	-0.98813	0	0	0	0	0	0	0	0	0	0	0	0	0	0	0	0	0.330447	0	0	0	0	0	0	0	0	0	0	0	0.227067
trr-1 II_-_11668073_11668082_11668131	0	0	-0.615375	0	0	0	0	0	0	0	0	0	0	0	0	0	0	0.617225	0	-0.343625	0	0	0.7823	0	0	0	0	0	0	0	0	0	0	0.203235	0	0	0	0	0	0	0	0	-0.440525	0	0	-0.203235
dur-1 IV_-_9922695_9923137_9923246	0.223125	0	0	0	0	0	0	0	0	0	0	0	0	0.781483	0	0	0	0	0	0	0.732783	0	0	0.639033	0	0	0	0	0	0	0	-1.53783	-1.38882	0	0	0	0	0	0	0	0	0	0	0	0	0.550233
coq-2 III_+_6937474_6937598_6938410	0.47245	0	-0.227325	0	0	0	0	0.4527	0	0.780025	0	0.469358	0	0	0	0	0.482325	0.461025	0	0	0	0	0	0	0.417975	0	0	0.40905	0	0	0	0	-4.34053	0	0	0	0	0	0	0	0.313845	0.309105	0	0	0	0
rrn-3.1 I_+_15066438_15067211_15067606	0	0	0	0	0	0	0	-0.950625	0	0	0	0	0	0	0.7796	0	0	0	0	0	0	0	0	0	0	0	0	0	0.458175	0	0	0	0	0	0	0	0	0	-0.61705	0	0	0	0.3299	0	0	0
mir-4927 III_-_3507204_3507210_3507259	0	0	0	0	0	0	0	0	0	0	0	0	0	0	0	0	-0.27205	0	0	0	0	-0.27205	0	0	0	0	0	0	0	0	0.77759	0	0	0	0	0	0	0	0	0	0	-0.23349	0	0	0	0
lmtr-2 V_-_8010814_8010826_8010921	-0.1489	0	0	0	0	0	0	-0.1607	0	0	0	0	0	0	0	0	0	0	0	-0.1607	0	0	0	0	-0.151675	0	0	0	0	0.775295	0	0	0	0	0	0	0	0	0	0	-0.15332	0	0	0	0	0
F42H10.3 III_+_8486741_8487405_8487698	0	0	0	0	0	0	0.7708	0	0	0	0	0	0	0	0	0	0	0	0	0	0	0	0	0	0	0	0	0	0	0	0	0	0	0	0	-0.7708	0	0	0	0	0	0	0	0	0	0
R148.3 III_+_3176742_3176815_3176851	0	0	0	0	0	0	0	0	0	0	0	0.263092	-0.927058	0.2422	0	0	0	0	0	0.769125	0	-0.244625	0	0	0.255525	0	0	-0.132025	0	0	0.366725	0.104167	0.251575	0	0	0	0	-0.153775	-1.01261	0	0	0	0	0	0.330858	-0.113175
rbm-5 I_+_6215987_6216057_6216060	0	0	0	0	0	0	0	0	0	0	0	0	-1.02083	0	0	0	0	-0.202025	0	0.6532	0	0	0	0	0	0	0	-0.522525	0	0	0.3235	0	0.768675	0	0	0	0	0	0	0	0	0	0	0	0	0
mgl-3 IV_+_5444920_5445332_5445480	0	0.767423	-0.13062	0	0	0	0	0	0	0	0	0	-0.13062	0	0	0	0	0	0	0	0	0	0	0	0	0	0	0	0	0	0	0	0	-0.13062	0	0	-0.119503	0	0	0	-0.13062	-0.12544	0	0	0	0
C56A3.6 V_-_13554521_13555180_13555701	0	0.766667	0	0	0	0	0	0	0	0	0	-2.3	0	0	0	0.766667	0	0	0	0	0	0	0	0	0	0	0	0	0	0.766667	0	0	0	0	0	0	0	0	0	0	0	0	0	0	0	0
wdr-23 I_+_7600333_7600409_7600433	0	0.19686	-0.716585	0	0	0.148467	0	-0.12122	0	0	0	-2.19563	0	0.451783	0	0	0.477027	-0.284733	0	0	0	0	0	0.45786	0.288583	0	0	0	0	0	0	0	0.0259417	0.12122	0.76086	0	0	0	0	0	0.0322017	0	0.468908	0	0	-0.111542
vps-26 IV_-_9341003_9341009_9341352	0	0	0	0	0	-0.38005	0	0	0	0	0	0	0	0	0	0	0	0	0	0	0	0	0	0	0	0	0	0	0	-0.38005	0	0	0	0	0	0	0	0	0	0	0	0	0	0	0	0.7601
rme-8 I_+_8092281_8092390_8093335	0	0	0	0	0	0	0	0	0	0	0	0	0	0	0	0	0	0	0	0	0	0	0	0.7591	0	0	0	0	0	0	-0.407325	0	0	0	0	0	0	0	0	0	0	0	0	0	-0.351775	0
nsy-7 IV_-_8085233_8085278_8085751	0	0.63793	-0.52644	0	0	0	0	0	0	0	0	0	0	0.24325	0	0	0	0.75745	0	0	0	-2.40079	0	-0.44109	0	0	0.309067	0	0	0	0	0	0	0	0	0	0	0	0.32945	0	0.57529	0.28266	0.233225	0	0	0
tub-1 II_-_8156186_8156363_8156799	0	0	0	0	0	0	-0.252575	-0.257675	0	0	0	0	0	0	0	0	0	-0.246575	0	0.756825	0	0	0	0	0	0	0	0	0	0	0	0	0	0	0	0	0	0	0	0	0	0	0	0	0	0
F32B4.4 I_+_11521997_11522123_11523815	0	0	0	0	0	0	0	0	0	0	0.75355	0	0	0	0	0	0	0	0	0	0	0	0	0	0	0	0	0	0	0	0	0	0	0	0	-0.75355	0	0	0	0	0	0	0	0	0	0
F53H1.1 IV_-_1304586_1306364_1307907	0	0	0	0	0	0	0	0	0	0	0	0	0.75	0	0.6591	0	0	0.5764	0	0	0.712925	0	0	0	0	0	0	0	0	0	0	0	0	0	0	-3.36055	0	0	0	0	0	0.66212	0	0	0	0
sos-1 V_-_4518544_4518551_4518597	-0.1563	0	0	0	0	0	0	0	-0.1563	-0.150475	0	0	0	-0.145875	0	0	0	0	0	0	0	0	0	0	-0.139825	0	0	0	0	0	0.748775	0	0	0	0	0	0	0	0	0	0	0	0	0	0	0
acc-4 III_-_13480780_13481499_13481565	0	0	0	0	0	0	0	0	0	0	0	0	0	0	0	0	0	0	0	0.71975	0	0	0	0.74505	-2.11402	0	0	0	0	0	0	0	0	0	0	0	0	0	0	0	0	0	0	0	0	0.649225
Y75B8A.6 III_-_12127201_12129090_12130144	0	0	0	0	0	0	0	0	0	0	0	0	0	0	0	0	0	0	0	0.74358	0	0	0	0	0	0	0	0.60073	0	0	0	0	0	0	0.57693	0	0	0	0	0	-1.92124	0	0	0	0	0
Y39G8B.1 II_-_13970793_13971062_13971321	0	0	0	0	0	0	0	0.256292	0.105325	0	0	0	0	0	0	-2.90143	0	0	0	0	0	0.7426	0.703433	0	0	0	0	0.265617	0	-1.04232	0.740633	0	0.244242	0	0	0	0	0	0	0	0.382842	0	0	0	0	0.502758
ZK1127.3 II_+_7055884_7055924_7055931	0	0	0	0	0	0	0	-0.36925	0	0	0	-0.36925	0	0	0	0	0	0	0	0	0	0	0	0	0	0	0	0	0	0	0.7385	0	0	0	0	0	0	0	0	0	0	0	0	0	0	0
Y43F8B.3 V_+_19504104_19505893_19506369	0	0	0	0	0	0	0	0	0	0	0	0	0	0	0	0	0.738275	0	0	0	0	0	-0.738275	0	0	0	0	0	0	0	0	0	0	0	0	0	0	0	0	0	0	0	0	0	0	0
rrn-1.1 I_+_15063466_15070060_15070474	0	0	0	0	0	-0.86332	0	-0.1363	0	0.12295	0	0	0	0	0.160633	0	0	0.398833	0.730433	0	0	0	0	0	0	0	-0.741937	0	0	0	0	0	0	0	0	0	0	0	0.736183	-0.500645	-0.13594	0	0.239283	0	0.132	-0.142175
C05C10.2 II_+_9930331_9930446_9930452	0	0	0	0	0	0	0	0	0	0	0	0	0	0	0	-0.445542	0	0	0	0	0	0	0	0	0	0	0	0	0	0	0	0	0	0	0	0	0	0	0	0	0	-0.289535	0	0	0	0.735077
nepr-1 I_+_8399202_8399251_8399257	0.210933	0	0.219133	0	0	0	0	0	0	0	-0.454133	-3.35312	0	0	0	-0.683725	0	0.500167	0	0.284833	0	0	0	0	0.197558	0.218808	0.262233	0	0.454133	0	0.400283	0	0.202858	0.253173	0	0	0	0.255183	0	0	0	-0.17021	0.467917	0	0	0.733977
spds-1 II_+_12809421_12810443_12810659	0	0	0	0	0	-0.384292	0	0	0	0	0	0	0	0	0	0	-0.348325	0	0	0	0	0	0	0	0	0	0	0	0	0	0	0	0	0	0	0	0	0	0	0	0	0	0.732617	0	0	0
zyg-12 II_+_4952531_4952645_4952838	0	0	0	0	0	0	0	0	0	0.732125	0	0	0	0	0	0	-0.454575	0	0	0	0	0	0	0	-0.27755	0	0	0	0	0	0	0	0	0	0	0	0	0	0	0	0	0	0	0	0	0
lid-1 I_-_10192113_10192128_10192169	0	0	0	0	0	0	0	0	0	0	0	0	0	0	0	0	0	0	0	0	0	-0.730133	0	0	0	0	0	0	0	0	0.730133	0	0	0	0	0	0	0	0	0	0	0	0	0	0	0
mak-1 II_+_8746134_8746353_8746586	0	0	0	0	0	0	0	0	0	0	-0.729167	0	0	0	0	0	0	0	0	0	0	0	0	0	0	0	0	0	0	0	0	0	0	0	0	0.729167	0	0	0	0	0	0	0	0	0	0
sls-2.3 II_-_4955427_5393190_5544250	0	0	0	0	0	0	0	0	0	0	0	0	0.728617	0	0	0	0	0	0	0	0	0	0	0	0	0	0	0	0	0	0	0	0	0	0	0	0	0	0	0	0	0	0	0	-0.728617	0
T04C9.1 III_+_6004641_6004803_6005249	0	0	0	0	0	-0.373233	-0.35275	0	0	0	0	0	0	0	0	0	0	0	0	0	0.725983	0	0	0	0	0	0	0	0	0	0	0	0	0	0	0	0	0	0	0	0	0	0	0	0	0
hmp-1 V_+_11849491_11849787_11850779	0	0	0	0.393808	0	0	0	0	0	0	0	0	0	0	0	0.724042	0	0	0	0	0	0	0	0	0	-0.724042	0	0	-0.393808	0	0	0	0	0	0	0	0	0	0	0	0	0	0	0	0	0
ztf-27 II_+_10386699_10386742_10386754	0.22505	0.24908	0	-0.373133	0	0	0	0	0	0.258625	0	0	0.496467	0	0	0	0.2558	0	0	0	0	0	0.722292	0	0.275975	0	-2.67597	-0.225825	0	0	0	0	0	0	0	0	0	0	0.2593	0	0.23354	0	0.2988	0	0	0
dao-3 X_-_8083281_8084430_8084778	0	0	0.3889	0	0	0	0	0	0	0	0	0	0	0	0	0	-3.80301	0.3889	0	0.3889	0	0	0	0.72225	0	0	0.3889	0.36715	0	0	0	0.3889	0.3764	0.33716	0	-0.33335	0	0	0	0	0.3889	0	0	0	0	0
C25H3.11 II_-_5674344_5674350_5674395	0	0	0	0	0	0	0	0	0	0	0	0	0	0	0	0	0	0	0	0	0	0	0	0	-0.24885	0	0	-0.24885	0	0	0.72155	0	0	0	0	0	0	0	0	0	0	0	0	0	0	-0.22385
Y105C5A.15 IV_+_15718461_15718931_15718940	0.1394	0	0	0	0	0	0.1732	0	0	0	0	0	0	0	0.167175	0	0	0.72041	0	0	0	0	0	0	0	0	0	-0.97927	0	0	0	0	0	-0.21574	0	0	0	0	0	0	0.14847	-0.49229	0.104275	0	0	0.23437
F59B2.13 III_-_9022665_9024284_9025105	0	0	0	0	0	0	0	0	0	0	0	0	0.719433	0	0	-4.15587	0	0	0	0	0	0.719433	0	0	0.719433	0.719433	0	0	0	0	0	0	0	0	0	0	0	0	0.719433	0	0	0	0	0	0	0.558708
unc-32 III_+_8909111_8909231_8910079	0	-0.102955	-0.12495	0	0	0	0	0	0	0.71768	0	0	0	0	-0.128125	0.102517	0	0	0	0	0	0	0	-0.1159	-0.121825	0	0	0	0	0	0	0	0	0	0	0	0	0	0	0	0	0	0	0	0	-0.226442
daf-15 IV_+_9387140_9387255_9387264	0	0	0	0	0	0	0	0	0	0	0	0	0	0	0	0	0	0	0	0	0	-0.349167	0	0	0	0	0	-0.3682	0	0	0.717367	0	0	0	0	0	0	0	0	0	0	0	0	0	0	0
itx-1 I_+_2813747_2814132_2814198	0	0	0	0	0	0	0	0	0	0	0	0	0	0	0	0	0.495125	0	0	0	0	0	0	0	0	0	0.495092	0	0	0	0	0.717325	0	0	0	0	0	0	0	0	0	0	0	0	0	-1.70754
tag-325 III_+_4799105_4799554_4799568	0	0	0	0	0	0	0	-0.12775	0	0	0	0	0	-0.11865	0	-0.12775	0	0	0	0	0	0	0	0	0	0	0	-0.12775	0	0	0.716767	0	0	0	0	0	0	0	0	0	0	0	0	0	-0.101017	-0.11385
NONE I_-_15060469_15067354_15067523	0	0.642833	0	0	0	0	0	0	0	0	0	0	0	0	0	0	0	0	0	0	0	0	0	0	0	0	0	0	0	0	0	-1.35805	0	0	0	0	0.715217	0	0	0	0	0	0	0	0	0
exc-7 II_+_9578466_9579191_9579798	0	0	0	0	-0.711933	0	0	0	0	0	0	0	0	0	0.711933	0	0	0	0	0	0	0	0	0	0	0	0	0	0	0	0	0	0	0	0	0	0	0	0	0	0	0	0	0	0	0
F31D4.11 I_-_14783430_14783436_14783769	0	0	0	0	0	0	0	0	0	0	0	0	0	0	0	0	0	0	0	0	0	0	0	0	0	0	0	0	0	0	0.709825	0	0	0	0	0	0	0	0	0	0	0	0	0	0	-0.709825
T28C6.7 IV_+_8835332_8836519_8836561	0	0	0	0	0	0	0	0	0	0	0	0	0	0	0	0	0	0	0	0	0	0	0	0	0	0	0	0	0	0	0	0	-0.947	-0.33976	0.58165	0	0	0	0.70511	0	0	0	0	0	0	0
mrp-1 X_-_580453_581044_581628	0	0	-0.365075	0	0	0	0	0	0	0	0	0	0	0	0	0	0	0	0	0	0	0	0	0	0	0	0	0.70445	0	0	0	0	0	0	0	0	0	0	0	0	-0.339375	0	0	0	0	0
imph-1 III_+_4557537_4557576_4557582	0	0	0	0	0	0	0	-0.2399	0	0	0	0	0	0	0	0	0	0	0	-0.2399	0	0	0	0	-0.222275	0	0	0	0	0	0.702075	0	0	0	0	0	0	0	0	0	0	0	0	0	0	0
cid-1 III_+_5175111_5175154_5175160	0	0	0	0	0	0	0	0	0	0	0	0	0	0	0	0	0	0	0	0	0	-1.14481	0	0	0	0	0	0	0	0.701867	0	0	0.442942	0	0	0	0	0	0	0	0	0	0	0	0	0
egl-26 II_+_70280_70504_70507	0	0	0	0	0	0	0	0.0357667	0	0.0329917	0	0	0	0	-0.645175	0	0	0	0	0	0	0	0	0	0	0	0.54125	-0.661383	0	0.69655	0	0	0	0	0	0	0	0	0	0	0	0	0	0	0	0
C39D10.8 X_-_7880215_7880221_7880271	0	0	0	0	0	0	0	0	0	0	0	0	0	0	0	0	-0.704892	0	0	0	0	0	0	0	0	0	0	0	0	0	-0.376225	0	0.385033	0	0	0	0	0	0	0	0	0	0	0	0	0.696083
pxl-1 III_-_5890677_5891268_5891322	0	0	0	0	0	0	0	0	0	0	0	0	0	0	0	0.68975	0	0	0	0	0	0	0	0	0	0	0	0	0	0	-1.29484	0	0	0	0	0	0	0	0	0	0.60509	0	0	0	0	0
mgl-3 IV_+_5448273_5448359_5448365	0	0.688	0	0	0	0	0	0	0	0	0	0	-0.41816	0	0	0	0	0	0	0	0	0	0	0	0	0	0	0	0	0	0	0	0	0	0	0	0	0	0	0	0	0.14832	0	-0.41816	0	0
F19C7.8 IV_-_4612456_4612462_4613148	-0.1225	0.24156	0	0	0	-0.43195	0	0	0	0.15035	0	0	0	0	0	0	0	0	0	0	0	0	0	0.482042	0	0	-0.95366	0	0	0	0	0	-0.38615	-0.1112	0.687867	0	0	0	0	0	0	0	0	0	0	0.443642
ZK721.4 X_+_8782280_8782635_8784313	0	0	0.545458	0	0	0	0	0	0	0	-0.545458	0	0	0	0	0.686608	0	0	0	0	0	0	0	0	0	0	0	0	0	0	0	0	0	0	0	0	0	0	0	0	0	0	-0.686608	0	0	0
dop-1 X_-_4412456_4413452_4413916	0	0	0	0	0	0	0	0	0	0	0	0	0	0	0	0	0	0	0	0	0	0	0	0	0	0	0	0	0	0	0.65568	0.685447	0	0	0	0	0	0	0	0	0	-1.34113	0	0	0	0
swp-1 III_-_5703109_5703115_5703155	0	0	0	0	0	0	0	0	0	0	0	0	0	0	0	0	0	0	0	0	0	0	0	-0.22855	-0.20885	0	-0.2473	0	0	0	0.6847	0	0	0	0	0	0	0	0	0	0	0	0	0	0	0
nlg-1 X_-_13625735_13625744_13625786	0	0	0	0	0	0	0	0	0	0	0	0	0.563467	-0.277433	0	0	0	0	0	0	0	-0.410775	-0.833275	0	0	0.56125	0	0	0	0	0	0	0	0	0	0	0	-0.286033	0	0	0	0	0.6828	0	0	0
nlp-9 V_+_4220737_4221837_4221879	0	0.239525	0.138708	0	0	-0.11685	-2.1109	0	0	0.2068	0.143308	-1.08081	0	-0.21125	0	0	0	0	0	0.339958	-0.2355	0.185058	0.153725	0	0	0	0	0.40805	0	0	0	0	0	0	0	0	0	0	0	0.435725	0.253898	0	0.255608	0.678333	0	0.316608
plin-1 I_+_7057954_7057989_7057998	0	0	0	0	0	0	0	-0.11665	0	0	0	0	0	-0.113525	-0.103975	0	0	0	0	0	0	-0.11665	0	0	-0.113425	0	0	-0.11395	0	0	0.678175	0	0	0	0	0	0	0	0	0	0	0	0	0	0	0
K07B1.7 V_-_9346597_9346604_9346645	0	0	0	0	0	0	0	0	0	0	0	0	0	0	0	0	0	0	0	0	0	0	0	0	-0.339825	0	0	0	0	0	0.675475	0	0	0	0	0	0	0	0	0	0	0	0	0	0	-0.33565
Y32H12A.8 III_-_5404836_5404848_5404891	0	0	0	0	0	0	0	0	0	0	0	0	0	0	0	0	0	0	0	0	0	0	0	0	0	0	0	0	0	0	0.6735	0	0	0	0	0	0	0	-0.2245	0	0	0	-0.2245	0	0	-0.2245
osta-1 II_+_6745_6824_7377	0	0	0	0	0	0	0	-0.140325	-0.11345	0.671975	0	0	0	0	0	0	0	0	0	0	0	0	0	0	0	0	-0.140325	-0.13755	0	0	0	-0.140325	0	0	0	0	0	0	0	0	0	0	0	0	0	0
F53C3.6 II_+_3899280_3899322_3899819	0.446825	0	0.670385	0.64981	0	0	0	0.290575	0	0	0.530183	0	0.6302	0.3917	0	0.419292	0	0.39995	0	0.428925	0	0.446825	0	-7.13342	-0.0384833	0	0.363492	0.33345	0	0	0	0	-0.243575	0.331825	0	0	0.386292	0	0.314875	0	0.269225	0.111653	0	0	0	0
rimb-1 III_+_1798836_1799506_1799698	0.1589	0	0.1804	0.19745	0	0	0	0	0	-2.4991	0.374408	0.247833	0	0	0	0	0	0	0	-1.08655	0	0	0.447175	0.433575	0.146375	0	0	0	0	0	0	0.236417	0	0.389705	0	0	0.369742	0.182875	0.425	-2.90953	0.669045	0.42321	0.4103	0.639375	0	0.5634
R107.5 III_-_9052371_9052377_9052420	0	0	0	0	-0.452957	0	0	0	0	0	0	0	0	0	-0.11099	0	0	0	0	0	0	0	0	-0.385207	-0.134825	0	0	-0.102965	0	0	0.621008	0.354833	0	0.663623	0	0	0	-0.102115	0	0	0	0	0	0	-0.350407	0
Y50D7A.8 III_-_337011_338056_338294	0.157875	0	0	0	0	0	-1.56403	0	0	0	0	0	-0.193827	0	0	0	0.37695	0.192625	0	0	0	0	0.1875	0	0	0	0	0	0	0.387717	0.23515	0	0	0.658897	-0.43886	0	0	0	0	0	0	0	0	0	0	0
dig-1 III_+_6747189_6748758_6749221	0	0	0	0	0	0	0.65685	0	0	0	0	0	0	-0.65685	0	0	0	0	0	0	0	0	0	0	0	0	0	0	0	0	0	0	0	0	0	0	0	0	0	0	0	0	0	0	0	0
cdh-9 X_+_16601133_16601776_16601781	0	0.655133	0	0	0	0	0	0	0	0	0	0	0	-0.2406	0	0	0	0	0	0	0	0	0	-0.2406	0	0	0	0	0	0	0	0	0	0	0	0	0	0	0	-0.173933	0	0	0	0	0	0
W07E11.1 X_+_10101594_10101658_10101841	0	0	0	0	0	0	0	0	0	0	0	0	0.654427	0	0	0	0	0	0	0	0	0	0	0	0	0	0	0	0	0	0	0	0	0	0	0	0	0	0	0	0	-0.654427	0	0	0	0
atic-1 IV_+_7893799_7893976_7894278	0	0	0	0	0	0	0	0	0	0	-0.120683	0	0	0	0	0	-0.1291	-0.1369	0	0	0	0	0	0	-0.127175	0	0.650758	0	0	0	0	0	0	0	-0.1369	0	0	0	0	0	0	0	0	0	0	0
gly-6 III_-_4325523_4325642_4325744	0	0	0	0	0	0	0	0	0	0	0	0	0	0	0.619375	0	0	0	0	0	0	0	-3.38055	0	0	0.515275	0	0	0	0	0	0	0.468975	0.545075	0	0	0	0.648775	0	0	0	0	0.583075	0	0	0
F59G1.8 II_+_5907067_5907108_5907117	0	0	-0.3088	0	0	0	0	0	0	0	0	0	0	-0.339725	0	0	0	0	0	0	0	0	0	0	0	0	0	0	0	0	0	0	0	0	0	0	0	0	0	0	0	0	0	0	0	0.648525
F26H9.2 I_-_9290665_9290674_9291107	0	0	0	0	0	0	0	0	0	0	0	0	0	0	0	0	0	0	0	0	0	-0.1338	0	0	0	0	0	-0.1338	0	0	0.64835	0	0	0	0	0	0	0	-0.12785	0	-0.1338	0	-0.1191	0	0	0
gei-4 III_-_346868_346883_347037	0	0	0.648023	0	0	0	0	0	0	0	0	0	-0.142883	0	0	0	0	0	-0.15431	0	0	0	0	0	0	0	0	-0.115325	0	0.291472	0	0	0	0	0	0	0	0	0	0	-0.274043	0	0	0	0	-0.252933
pat-9 X_+_16537940_16537994_16538000	0	0	0	0	0	0	0	0	0	0	0	0	0	0	0	0	0	0	0	0	0	0	0	0.6461	0	0	0	0	0	0	0	0	0	0	0	-0.6461	0	0	0	0	0	0	0	0	0	0
ttyh-1 X_+_11373155_11373272_11373955	0	0	0	0	0	0	-0.645825	0	0	0	0	0	0	0	0	0	0	0	0	0	0	0	0	0	0	0	0	0	0	0	0	0	0	0	0.645825	0	0	0	0	0	0	0	0	0	0	0
T10C6.6 V_+_16025601_16026161_16026472	0	0	0	0.396723	0	0	0	0	0	0	0	0	0	0.643365	0	0	0	0	0	0	0	0	0	0	0	-0.308675	0	0	0	0	0	0	0	-0.731413	0	0	0	0	0	0	0	0	0	0	0	0
pigm-1 II_+_11349273_11349317_11349323	0	0	0	0	0	0	0	0	0	0	0	0	0	0	0	0	0	0	0	-0.326275	0	0	0	0	0	0	0	0	0	0	0.641615	0	0	0	0	0	0	0	0	0	0	-0.31534	0	0	0	0
mup-4 III_-_7483057_7483063_7483372	0	0	0	-0.321833	0	0	0	0	0	0	0	0	0	0	0	0	0	0	0	-0.6214	0	0	0	0.637992	0	-0.5891	0.261125	0	0	0	0	0	0.227125	0	0	0	0	0	0	0	0	0	0	0	0	0.406092
R05H10.3 II_+_14870060_14870696_14872598	0	0	0	0	0	0	0	0	0	0	0	0	0	0	0	0	0.228375	0	0	0	0	0	0	0	0	0	-0.3998	0	0	0	0.637575	0	0	0	0	0	0	0	0	0	0	0	-0.46615	0	0	0
F25G6.9 V_-_8569817_8569825_8569876	0	0	0	0	0	0	0	0	0	0	0	0	0	0	0	0	0	0	0	0	0	0	0	0.557925	-1.66641	0	0.471608	0	0	0	0	0.636875	0	0	0	0	0	0	0	0	0	0	0	0	0	0
F45H7.15 III_-_11906619_11906788_11906867	0	0	0	0	0	0	0	0	0	0.635417	0	0	0	0	0	0	0	0	0	0	0	0	0	0	0	0	0	0	0	-0.635417	0	0	0	0	0	0	0	0	0	0	0	0	0	0	0	0
lgc-41 X_+_10456776_10457108_10457943	0	0	0	0	0	0	0	0	0	0	0	0	0	0	0	0	0	0	0	0	0	0	0	0	0	0	0	0	0	0	0.63407	0	0	0	0	0	0	0	0	0	-0.63407	0	0	0	0	0
shn-1 II_-_11388102_11388352_11388608	0	0	0	0	0	0	0	0	0	0	0	0	0	0.6298	0	0	0	0	0	0	0	0	0	0	0	0	0	-0.30685	0	0	0	0	0	0	0	0	0	0	0	0	0	0	0	0	0	-0.32295
clr-1 II_+_5468231_5468307_5468882	0	0	0	0	0	0	0	0	0	0	0	0.5186	0	0	0	0	0	0	0	0	0	0	0	0	0	0	0	0	0	0	0	-1.14435	0	0	0.62575	0	0	0	0	0	0	0	0	0	0	0
ubr-4 I_-_4630181_4631303_4631499	0.4804	0	0	0	0	0	0.624625	0.624625	0	0	0	0	0	0.4983	0	0.582958	0.624625	0.5532	0	0	0	0	0	0	0	-6.12116	0.587592	0.399625	0	0	0	0	0	0	0	0	0	0	0.589525	0	0.555685	0	0	0	0	0
Y39A3CR.10 I_-_13623736_13623742_13624795	0	0	0	0	0	0	0	0	0	0	0	0	0	-0.122175	0	0	0	-0.1269	0	0	0	0	0	0	-0.1269	0	0	-0.1269	0	0	0.623675	0	0	0	0	0	0	0	0	0	0	0	0	0	0	-0.1208
prk-1 III_+_6997896_7001494_7001895	0	0	0	0	0	0	0	0	0	0	0	0	0	0.481675	0	0	0	0	0	0	0	0.620233	0	0	0	0	0	0	0	0	-1.51737	0	0	0	0	0	0	0	0	0	0.41546	0	0	0	0	0
maco-1 I_-_6606184_6606217_6606306	0.548617	0	-0.994758	0	0	0	-0.259033	-0.10105	0	0.252	-0.121875	0.4758	0.160833	0	0	0	-0.673692	0	0	0	0	0.619067	0	0	0	0	-0.673692	0	0	0	0.307767	0	0	0	0.460017	0	0	0	0	0	0	0	0	0	0	0
unc-52 II_-_14663105_14664211_14664630	0	0	0	0	0	0	0	0	0	0	0	-0.619067	0.619067	0	0	0	0	0	0	0	0	0	0	0	0	0	0	0	0	0	0	0	0	0	0	0	0	0	0	0	0	0	0	0	0	0
lin-1 IV_-_2279181_2295068_2300128	0.6159	0	0	0	0	0	0	0	0	0	0	0	0	0	0	0	0	0	0	0	0	0	0	-0.2053	0	0	0	0	0	-0.2053	0	0	0	-0.2053	0	0	0	0	0	0	0	0	0	0	0	0
klp-12 IV_-_11343036_11344547_11345882	0	0	0	0	0	0	0	0	0	0	0	0	0	0	0	0	0	0	0	0.614375	0	-0.32095	0	0	0	0	0	0	0	0	0	0	0	0	0	0	0	0	0	0	0	0	0	0	0	-0.293425
denn-4 IV_+_1935604_1936375_1937423	0	0	0	0	0	0	0	0	0	0	0	0	-0.272553	0	0	-0.33922	0	0	0	0	0	0	0	0	0	0	0	0	0	0	0	0	0	0.611773	0	0	0	0	0	0	0	0	0	0	0	0
gsto-3 III_-_376606_378113_378195	0	0	0	0	0	0	0	0	0	0	0	0	0	0	0	0	0	0	0	0	0	0	0	0.611233	0	0	0	0	0	0	0	0	0	0	0	0	0	0	0	0	0	0	0	0	-0.611233	0
R05D3.12 III_+_8384232_8384375_8385298	0	0	0	0	0	0	0	0	0	0	0	0	0	0	0	0	0	0	0	0	0	0	0	-0.60665	0	0	0	0	0.60665	0	0	0	0	0	0	0	0	0	0	0	0	0	0	0	0	0
C09G1.5 X_+_15960218_15960399_15961891	0.244225	0	0.606	0	0	0	0	0.58315	0	0	0	0	0	0	0.375775	0	0.178267	0	0	0	0.351125	0	0	0	0	0	0	0.193475	0	0	0	0.3634	-0.088775	0	0	-3.02332	0	0	0	-0.51445	0	0.5253	0	0.342425	0	-0.1366
unc-64 III_+_13280657_13282222_13283785	0.54315	0.57496	0.58325	0.5697	0	0	0.60385	0.376908	0	0.5671	0.5382	0.408467	0	0.51645	0.5691	0.5988	0.5808	0.409683	0.60572	0.58645	0.5844	-3.71048	0.395233	0.58155	0.5429	0.5696	0.582733	0.331333	0	0	0.128517	0	0.5353	0.53088	0.405933	0	0.401117	0.57465	0.59125	-13.6569	0.58164	0	0.5907	0.411508	0	0.395583
T12A7.2 IV_-_11757562_11757568_11757617	0	0	-0.2506	0	0	0	0.24944	0.44219	0	0	0	0	0	0	0	0	0	0.11684	0	-0.152975	0	0	0	0	0	0	0	0.602065	0	0	0	0	0	0	0	0	0	0	0	0	-0.831375	0	-0.47905	0.41894	0	-0.115475
F42G4.2 II_+_13049093_13049265_13049410	0	0	0	0	0	0	0	0	0	0	0	0	0	0	0	0	0	0	0	0	0	0	-0.6011	0	0	0	0	0	0	0	0.6011	0	0	0	0	0	0	0	0	0	0	0	0	0	0	0
nrx-1 V_+_10842493_10842990_10845643	0	0	0	0	0	0	0	-0.596325	0	0	0	0	0	0	0	0	0	0	0	0	0	0	0	0	0	0	0	0	0	0	0	0	0	0	0.596325	0	0	0	0	0	0	0	0	0	0	0
R03C1.1 II_-_14908134_14908628_14909126	0	0	0	0	0	0.595175	0	0	0	0	0	0	0	0	0	0	0	0	0	0	0	0	0	0	0	0	0	0	-0.595175	0	0	0	0	0	0	0	0	0	0	0	0	0	0	0	0	0
F54F2.14 III_+_8791661_8792107_8792204	-0.910075	0	0	0	0	0	0	0	0	0	0	0	0	0	0	0	0	0	0	0	0	0	0	0	0	0	0	0	0	0	0	0	0.594675	0	0	0	0	0	0	0	0	0	0	0.3154	0	0
hsp-6 V_-_4804439_4805216_4805437	0	0	0	0	0	0	0	0	0	0	0	0	0	0	0.421	0	0	0	0	0	0	0	0	0	0	0	0	0	0	0	0	0.414658	0	0	0	0	0.593942	0	0	0	0	0	0	-1.4296	0	0
drsh-1 I_-_9782822_9782828_9783234	0	0	0	0	0	0	0	0	0	0	0	0	0	0	0	0	0	0	0	0	0	0	0	0	0	0	0	0	0	0	0.593	0	0	0	0	0	0	0	0	0	0	0	0	0	0	-0.593
ceh-38 II_+_6953059_6953180_6953207	0	0.592675	0	0	0	0	0	0	0	0	0	0	0	0	0.258125	-0.4217	0.235325	0	0	0	0	0	0	0	0.196875	0	0	-0.2642	0	0.272025	0	0	0	0.584575	0	0	0	0	0.21845	0	0	0	0.1468	0	0	-1.81895
cyy-1 III_+_8406106_8406364_8406370	0.53705	0	0	0	0	0	0	0	0.437275	-0.690575	0	0	0	0.21085	0	0	0	-2.15531	0	0	0	0	0	0	0	0	0	0	0	0	0	0.338017	0.5916	0.25539	0	0	0	0	0	0	0.4757	0	0	0	0	0
egl-9 V_+_10475557_10475640_10476277	0	0	0	0	0	0	0	0	0	0	0.5913	0	0	0	0	0	0	0	0.39187	0	0	0	0	0	0	0	0	0	0	0	0	0.468117	0	0	0	0	0	0	0	0	0	0	-1.45129	0	0	0
smg-1 I_-_6909041_6909047_6909085	0	0	0	0	0	0	0	0	0	0	0	0	-0.20475	0	0	0	0	0	0	0	0	0	0	-0.20475	0	0	0	0	0	0	0.5911	0	0	0	0	0	0	0	0	0	0	0	0	0	0	-0.1816
mrg-1 III_-_12873025_12873031_12873950	0.589205	0	0	0	0	0	0	0	0	0.230875	0.247058	0	0	0.2756	0	0	0	0	-1.09249	0	-4.70754	0	0	0.345875	0.558255	0	0	0.273275	0	0	0	0.339142	0.27475	0.241115	0.383225	0	0	0	0.227325	0	0.541855	0.510455	0	0.2502	0.288675	0.22315
dys-1 I_-_11545540_11545699_11546116	0	0	0	0	0	0	0	0	0	0	0	0	0	0	0	0	0.5881	0	0	0	0	0	0	0	0	0	0	-0.5881	0	0	0	0	0	0	0	0	0	0	0	0	0	0	0	0	0	0
mask-1 IV_+_10381578_10381651_10381657	0	0	0	0	0	0	0	0	0	0	0	0	0	0	0	0	0	0	0	0	0	0	0	0	0	0	0	-0.3099	0	0	0.58344	0	0	0	0	0	0	0	0	0	-0.27354	0	0	0	0	0
M05D6.5 II_-_8480478_8480900_8481826	0.326017	0.353927	0.369417	0.33545	0	0.347733	0	0.523542	0	-1.29698	0.382583	0.583192	-11.8881	0.294067	0.566342	0	0.551458	0.583192	0	0.354142	0	0.549858	0	0.366867	0.343942	0.310267	0.583192	0.390642	0.583192	0.549858	0	0.3926	0.249142	0	0	0	0.3112	0.583192	0.377492	0	0.353707	0.376687	0.359117	0.563192	0	0.369917
kvs-1 X_-_7693122_7693579_7693676	0	-0.1693	0	0	0	0	0	0	0	0	0	0	0	0	0	-0.133833	-1.54566	0	0	0	0	0	0	0.5807	0	0	0	0	0	0	0	0	0.4175	0.34682	0	0	0	0	0	0	0	0	0	0	0	0.503775
tax-6 IV_-_10494627_10494928_10495180	0	0.580675	0	0.289592	0.146925	0	0.575775	0.422333	0	0.449108	0.415608	0.126625	0.311425	0.145008	0.289558	0.323025	0.316358	0.284758	0	0.291308	0.310058	-0.514022	0.116275	0.267458	0.155808	-3.48717	0	0.272658	-0.962463	-4.09248	0	0	0	0	0.449108	0	0	0.311808	0.295358	0	0.546115	0.571155	0.289408	0.106625	0.275258	0.120958
NONE I_+_8781718_8813759_9308440	0	0	0	0	0	0.57985	0	0	0	0	-0.181817	0	0	0	0	0	0	-0.398033	0	0	0	0	0	0	0	0	0	0	0	0	0	0	0	0	0	0	0	0	0	0	0	0	0	0	0	0
K02E10.5 X_-_2477376_2477442_2478452	0	0	0	0	0	0	0	0	0	0	0	0	0	0	0	0.579575	0	0	0	0	0	0	0	0	-0.579575	0	0	0	0	0	0	0	0	0	0	0	0	0	0	0	0	0	0	0	0	0
ckr-2 III_-_2010743_2011111_2011259	0	0	0	0	0	0	0	0	0	0	0	0	0	0.487865	0	0	0.57954	0	0	0	0	0	0	0	0	0	0	0	0	0	0	0	0	0	0	0	0	0	0	0	0	-1.0674	0	0	0	0
Y54G2A.73 IV_-_3006083_3006090_3006140	0	0	0	0	0	0	0	0	0	0	0	0	0	0	0	0	0	0	0	0	0	0	0	0	0	0	0	0	0	0	0.57905	0	0	0	-0.3418	0	0	0	0	0	0	0	0	0	0	-0.23725
bath-44 II_+_7396280_7396336_7396343	0	0	0	0	0	0	0	0	0	0	0	0	0	0	0	0	0	0	0	-0.187017	0	0	0	0	0	0	0	0	0	0.575125	0	0	0	0	0	0	0	-0.191567	-0.196542	0	0	0	0	0	0	0
ptc-3 II_-_2848300_2848309_2848349	0.5256	0	0	0	0	0	0	0	0	0	0	0	0	0.474525	0	0	0	0	0	0.39925	0	0.394467	0	0	0	0	0.336233	0	0	0	0.5742	0	0.3125	0.37958	-4.53141	0.48215	0	0	0	0	0.38086	0	0.403	0	0	-0.13095
C56G2.22 III_+_6346490_6346709_6354397	0	0	0	0	0	0	-0.135275	0	0	0	0	0	0	-0.114225	0	0	0	0	0	0	0	0	0	0	-0.10585	0	0	0.57189	0	0	0	0	0	-0.11374	0	0	0	0	0	0	0	0	-0.1028	0	0	0
bet-2 X_+_10570372_10571706_10571863	0.2881	0	0	0.280092	0	0	0	-0.903292	0	0	0	0	0	0	0	0	0.570222	0	0	0	0	0	0	0	0.3351	0	0	0	0	0	0	0	0	0	0	0	0	0	0	0	-0.304113	0	-0.266108	0	0	0
F45D3.4 V_-_12552906_12553023_12553077	-0.10765	0.445472	-0.123475	0.168725	0	0	0.13535	0	0	0	0	-0.178293	0	-1.18247	0	0	-0.102893	0	0	0	0	-0.268033	0	0	0	0	0.570017	0	0	0	0	0	0	0	0	0.138267	0.182108	0.168125	0	0	0	0	0	0	0	0.15475
F54B3.1 II_+_10262188_10262874_10262880	0	0	0	0	0	0	0	0	0	0	0	0	0	0	0	0	0	0	0	0	0	0	0	0	0	0.568825	0	0	0	0	0	0	0	0	0	0	0	0	0	0	0	0	0	0	0	-0.568825
fln-1 IV_-_363873_364128_364207	0	0	0	0	0	0	0	0	0	0	0	0	0.327533	0	-0.667108	0	0	0	0	0	0.5678	0	0	0	0	0	0	0	0	0	0	0	0	0	0	0	-0.228225	0	0	0	0	0	0	0	0	0
set-1 III_-_6451766_6451774_6451819	0	0	0	0	0	0	0	0	0	0	0	0	0	0	0	0	0	0	0	0	0	-0.14165	0	-0.14165	-0.14165	0	0	-0.14165	0	0	0.5666	0	0	0	0	0	0	0	0	0	0	0	0	0	0	0
hmr-1 I_-_11123077_11126657_11127804	0	0	0	0	0	0	0	0	0	0	-0.491517	0	-0.519317	0	0	0.444833	0	0	0	0.566	0	0.2896	0	0	0	0	0	0	0	0	0	0	0	0	0	0	0	0	-0.13105	0	0	0	0	0	0	-0.15855
etr-1 II_+_166905_166953_166959	-0.140808	-0.142533	0	0	0	0	0	0	0	0	0	0	0	0	0	0	0	0	0	-0.142533	0	0	0	0	0	0	0	0	0	0.565875	0	0	0	0	0	0	0	0	0	0	0	0	0	0	-0.14	0
ZC434.9 I_+_10358495_10359422_10360187	0	0	0	0	0	0	0	0	0	0	0	0	0	0	0	0	0	0	0	0	0	0	0	0.565175	0	0	0	0	0	-0.565175	0	0	0	0	0	0	0	0	0	0	0	0	0	0	0	0
sir-2.2 X_+_13329390_13329432_13329438	0	0	0	0	0	0	0	0.5639	0	0	0	0	0	0	0	0	0	0	0	0	0	0	0	0	0	0	-0.5639	0	0	0	0	0	0	0	0	0	0	0	0	0	0	0	0	0	0	0
snrp-40.2 I_+_4197264_4198522_4203108	0	0	0	0.563	0	0	0	0	0	0	0	0	0	0	0	0	0	0	0	0	0	0	-0.14075	0	0	0	0	0	0	0	0	0	0	0	0	0	-0.14075	0	0	0	0	0	0	-0.14075	0	-0.14075
xpo-3 IV_-_7923378_7923384_7923518	0	0	0	0	0	0	0	0	0	0	0	0	0	0	0	0	-0.1875	0	0	0	0	-0.1875	0	0	0	0	0	-0.1875	0	0	0.5625	0	0	0	0	0	0	0	0	0	0	0	0	0	0	0
F13B9.1 X_+_8288156_8288312_8288599	0	0	0	0	0	0	-0.5617	0	0	0	0	0	0	0	0	0	0.5617	0	0	0	0	0	0	0	0	0	0	0	0	0	0	0	0	0	0	0	0	0	0	0	0	0	0	0	0	0
Y44A6D.3 V_-_20792297_20792300_20792342	0.560717	0	0	0	0	0	0	0	0	0	0	0	0	0	0	0	-1.10832	0	0	0	0	0.5476	0	0	0	0	0	0	0	0	0	0	0	0	0	0	0	0	0	0	0	0	0	0	0	0
fhod-1 I_-_5061998_5062598_5063149	0	0	0	0	0	0	0	0	0	0	0	0	0	0	0	0	0	0	0	0	0	-1.09012	0	0	0	0	0	0	0	0	0.530383	0	0	0	0	0	0	0	0	0	0	0	0	0	0	0.559733
skpo-3 II_+_7246569_7246822_7247333	0	0	0	0	0	0	0	0	0	0	0	0	0	0	0	0	0	0	0	0	0	0	0.5577	0	0	-1.03196	0	0	0	0	0	0	0	0	0	0	0	0	0	0	0.47426	0	0	0	0	0
C27C12.4 X_+_14855082_14855565_14855571	0	0	0	0	0	0	0	0.5573	0	0	0	0	0	0	0	0	0	0	0	0	0	0	0	0	0	-0.5573	0	0	0	0	0	0	0	0	0	0	0	0	0	0	0	0	0	0	0	0
ehbp-1 V_+_9553996_9554617_9554851	0	0	0	0	0	0	0	0	0	0	0	0	0	0	0	0	0	0.429875	0	0	0	0	0	0	0	0.5507	0	0	0	0	0	0	0	0	0	0	0	-1.5329	0.552325	0	0	0	0	0	0	0
C39E9.8 IV_+_13082436_13082481_13082487	0	0	-0.189375	0	0	0	0	0	0	0	0	0	0	-0.164175	0	0	0.534917	0	0	0.49565	0	0	0	-0.430725	0	0.5522	0	0	0	0	0	0	0	0.21627	0	0	0	0	0	0	0.23751	0	0	-1.60582	0	0.35355
inx-10 V_-_9205201_9205467_9205641	0	0	0	0	0	0	0	0	0	0.550325	0	0	0	0	0	0	0	0	0	0	0	0	0	0	0	0	0	0	0	0	0	0	0	0	0	0	0	-0.550325	0	0	0	0	0	0	0	0
syg-1 X_-_2509861_2509870_2509925	0	0	0	0	0	-0.550267	0	0	0	0	0	0	0	0	0	0	0	0	0	0	0	0	0.550267	0	0	0	0	0	0	0	0	0	0	0	0	0	0	0	0	0	0	0	0	0	0	0
T16G1.9 V_-_12949176_12949188_12949226	0	0	0	0	0	0	0	0	0	0	0	0	0	0	0	0	-0.189	0	0	0	0	0	0	0	-0.184775	0	0	0	0	0	0.5482	0	0	0	0	0	0	0	0	0	0	0	-0.174425	0	0	0
F13B9.1 X_+_8293142_8293904_8293916	0	0	0	0	0	0	0	0	0	0	0	0	0	0	0	0	0	0	0	0	0	0	0	0	0	0	0	-0.2806	0	0	-0.264575	0	0	0	0	0	0	0	0	0	0	0	0	0	0	0.545175
dop-3 X_-_6566472_6566478_6567660	0	0	0	0	0	0	-0.3521	0	0	0.5441	0	0	0	0	0.469475	0	0	0	0	0	0	0	0	0	-0.475235	0	0	0	0	0	0	0	0	0	-0.469475	0	0	-0.24426	0	0	0.527495	0	0	0	0	0
atg-18 V_-_8629788_8629799_8629841	0	0	0	0	0	0	0	0	0	0	0.313003	0	0	0	0	0	0	0	0	0	0	0	0	0	0	0.540675	0	0	0	0	0	0	0	0	0	0	0	0	0	0	0	-0.313003	0	-0.264125	0.149583	-0.426133
unc-31 IV_+_12774435_12775090_12776124	0	0	0	0	0	0	0.537658	0	0	0	0	0	-0.222767	0	0	0	0	0	0	0	0	0	-0.204317	0	0	0	0	0	0	0	0	0.490092	0	0	0	0	-0.158683	0	0	0	0	0	0	-0.222767	-0.219217	0
C06A6.4 IV_-_7827105_7827462_7827567	0	0	0	0	0	0	0	0	0	0.536	0	0	0	0	0	0	0	0	0	0	0	0	0	0	0	0	0	0	0	0	0	0	0	0	0	0	0	0	0	0	0	0	0	0	0	-0.536
Y40B1A.3 I_+_13347618_13352999_13353005	0	0	0	0	0	0	0	0	0	-0.1851	0	0	0	0	0	0	0	-0.1851	0	0	0	0	0	-0.16525	0	0	0	0	0	0	0.53545	0	0	0	0	0	0	0	0	0	0	0	0	0	0	0
tag-275 X_-_6148798_6149234_6149280	0	0	0	0	0	0	0	0	0	0	0	0	0	0	0	0	0	0	0	0.53265	0	-0.1362	-0.1362	0	0	0	0	0	0	0	0	0	0	0	0	0	-0.1362	0	0	0	0	0	0	0	-0.12405	0
sma-5 X_-_11998091_11998407_11998498	0	0	0	0	0	0	-0.989092	0	0	0	0	0	0	0	0	0	0	0	0	0	0	0.458342	0	0.53075	0	0	0	0	0	0	0	0	0	0	0	0	0	0	0	0	0	0	0	0	0	0
maph-1.3 III_+_3846344_3846497_3846997	0	0	0	0	0	0	0.486092	0	0	0	0	-1.01386	0	0	0	0	0	0	0	0	0	0	0	0	0	0	0	0	0	0	0	0	0	0	0	0.527767	0	0	0	0	0	0	0	0	0	0
F41E7.7 X_+_10311567_10311651_10312014	-1.12661	0.52589	0	0	0	0	0	0	0.1709	0	0	0	0	0	0	0	0	0	0	0	0	0	0	0.266725	0.30435	0	0	0.11995	0	0.156967	-0.41817	0	0	0	0	0	0	0	0	0	0	0	0	0	0	0
scrm-1 I_-_11688963_11689113_11689343	0.523625	0.525	0.525	0	0	0.525	0.525	0.525	0.525	0.525	0	0	0	0.502875	0	0	0	0.525	0.525	0.521	0	0	0	0	0.491675	0	0	0.525	0	0	0	0	0.5155	0	0	-9.89152	0	0.525	0.525	0	0.525	0	0.51185	0	0	0
F16B3.3 V_-_1316901_1316919_1316962	0.100825	0	0	0	0	0	0	0	0	0	0	0	0	0	0	0	0.119767	0	0	0	0	-0.525717	0	0	0	0	-0.3757	0	0	0	0.52453	0	0	0	0.38838	0	0	0	0	0	-0.33906	0	0.106975	0	0	0
col-99 IV_-_140300_140450_140541	0	0	0	0	0	0	0	0	0	0	0	0	0	0	0	0	0	0	0	0.523075	0	0	0	0	0	0	0	0	0	0	0	0	-0.523075	0	0	0	0	0	0	0	0	0	0	0	0	0
mon-2 IV_+_12104779_12104915_12104921	0	0	0.41725	0	0	0	0	0	0	-7.51017	0	0	0	0.4556	0	0	0.418933	0	0	0.49135	0	0.5	0.522925	0.4862	0.456725	0.514975	0.505067	0.4948	0	0	0	0.479033	0	0.4698	0	0	0	0	0	0	0.41696	0.44088	0	0	0	0.439675
mogs-1 IV_-_11018622_11018631_11018671	0	0	0	0	0	0	0	0	0	0	0	0	0	0	0	0	0	0	0	0	0	0	0.521325	0	0	0	-0.521325	0	0	0	0	0	0	0	0	0	0	0	0	0	0	0	0	0	0	0
plpp-1.1 II_-_3920386_3922063_3924459	0	0	0.521125	0	0	0	0	-0.792202	0	0	0	0.365558	-1.71357	0.15175	0.148425	0	0	0	0	0	0	0	0	0	0	0.407275	0	0	0.131475	0	0	0	0	0.471145	0	0	0	0	0	0	0	0.12442	0	0	0.1846	0
rpn-13 III_-_6340460_6340787_6340831	0	0	-0.177875	0	0	0	0	0	0	0	0	0	0	0	0	0	0	0	0	0	0	0	0.519998	0	0	0	0	0	0	0	0	0	0	0	0	0	0	0	0	0	0	-0.163465	0	0	-0.178658	0
kvs-5 IV_+_751288_751379_751581	0.36825	0	0	0	0	0	-1.26815	0	0	0	0	0	0	0	0.5173	0	0	-0.129625	0	0	0	0	0	0	0	0	0	0	0	0	0	0.276217	0	0.23601	0	0	0	0	0	0	0	0	0	0	0	0
rde-1 V_-_9989648_9989652_9989691	0	0	0	0	0	0	0	0	0	0	0	0	0	0	0	0.34015	0.34015	0	0	0	0	0	0	-1.86832	0	0	0	0	0	0	-0.17485	0.23765	0	0.27007	0	0	0	0	0.34015	0	0	0	0	0	0	0.515
acr-20 II_-_14374541_14374550_14374937	0	0	0	0	0	0	0	0	0	0	0	0	-0.2654	0	0	0	0	0	0	0	0	0	0	0	-0.6189	0	0	0	0	0	0	0.51355	0	0	0	0	0	0	0	0	0	0	0	0	0	0.37075
F19F10.9 V_-_7575457_7575469_7575516	0	-0.1299	-0.1299	0	0	0	0	0	0	0	0	0	0	0	0	0	-0.1299	0	0	0	0	0	0	0	0	0	0	0	0	0	0.513433	0	0	0	0	0	-0.123733	0	0	0	0	0	0	0	0	0
etr-1 II_+_168393_168541_168547	0	0	0.470275	0	0	0	0	0	0	0	0	0	0	0	0	0	0	0	0	0	0	0	0	0	0	0	0	0	0.49345	0	0	0	0	0	0	0	0	0	0	0	0	0.51195	0	0	-1.47568	0
arl-13 I_+_2068145_2068243_2068255	0.4049	0	0	0	0	0	0	0	0	0	0	0	0	0	0	0	0	-2.27062	0	0.46225	0	0	0	0	0	0	0.50995	0.5028	0	0	0	0	0.390725	0	0	0	0	0	0	0	0	0	0	0	0	0
T23B7.3 II_+_4851023_4851227_4851234	0.508008	0	0	0	0	0	0	0	0	0	-0.107067	0	0	0	0	0	0	0	0	0	0	0	0	0	0	0	0	0	0	-0.251983	0	0	0	0	0	0	0	0.234667	0	0	0	0	0	-0.120375	0	-0.26325
F11E6.8 IV_-_17446610_17448144_17449561	0	0	0	0	0	0	0	0	0	0.5055	0	0	0	0	0	0	0	0	0	0	0	0	0	0	0	-0.1011	0	0	-0.1011	0	0	0	-0.1011	-0.1011	0	0	0	0	0	0	0	0	-0.1011	0	0	0
unc-77 IV_-_6157709_6157914_6158319	0	0	0	0	0	0	0	0	0	0	0	0.503392	0	0	0	0	0	0	0	0	0	0	0	0	0	0	0.368725	0	0	0	0	0	0	0	0	0	0	0	0	0	0	0	0	0	0	-0.872117
nekl-1 I_+_2362989_2363130_2363507	-0.12575	0	0	0	0	0	0	-0.12575	0	-0.12575	0	0	0	0	0	0	0	0	0	0.503	0	0	0	0	0	0	0	-0.12575	0	0	0	0	0	0	0	0	0	0	0	0	0	0	0	0	0	0
H14N18.4 V_-_8925272_8925445_8925739	0	0	0	0	0	0	0	0	0	0	0	0	0	0	0	0	0	0	0	0	0	0	0	0	-0.5007	0	0	0	0	0	0	0	0.5007	0	0	0	0	0	0	0	0	0	0	0	0	0
maph-1.1 I_+_14847662_14847747_14848069	0	0	0	0	0	0	0	0	0	0	0	0	0	0	0	-0.50054	0	0	0.50054	0	0	0	0	0	0	0	0	0	0	0	0	0	0	0	0	0	0	0	0	0	0	0	0	0	0	0
let-765 III_-_6592175_6597267_6597344	0	0	0	0	0	0	0	0	0	0	0.5	0	0	0	0	0	0	0	0	0	0	0	0	0.5	0	0	0	0	0	0	0	0	0	0	0	-1.5	0	0	0	0	0	0	0	0	0	0.5
Y75B8A.24 III_-_12263746_12264911_12264972	0	0	0	0	0	0	0	0	0	0	0	0	0	0	0	0	0	0	0	0	0	0	0	0	0	0	0	0.5	0	0	0	0	0	0	0	-0.5	0	0	0	0	0	0	0	0	0	0
tat-1 III_-_12400170_12402063_12404783	0	0	0	0	0	0	0	0	0	0	0	0	0	0	0	-0.828353	0	0	0	0	0	0	0	0	0	0	0	0	0	0	0	0.498033	0	0.33032	0	0	0	0	0	0	0	0	0	0	0	0
sgo-1 IV_-_7795111_7795117_7795203	0	0	0	0	0	0	0	0	0	0	0	0	0	0	0	0	0	0	0	0	0	0	0	0	0	0	0	-0.496525	0	0	0.496525	0	0	0	0	0	0	0	0	0	0	0	0	0	0	0
Y116A8C.30 IV_-_17102206_17102245_17102302	0	0	0	0	0	0	0	0	0	0	-0.25715	0	0	0	0	0	-0.11585	0	0	0	0	0	0	0	0.11445	0	0	0	-0.12255	0	0	0	0	0	0	0	0	0	0	0	0	-0.11429	0	0	0	0.49539
dur-1 IV_-_9922526_9923137_9923246	0	0	0	0	0	0	0	0	0	0	0	0	0	0.388135	0	0	0	0	0	0	0.494785	0	0	0.39276	0	0	0	0	0	0	0	0	0	-1.27568	0	0	0	0	0	0	0	0	0	0	0	0
unc-77 IV_-_6170186_6170296_6170466	0	0	0	0	0	0	0	0	0	0	0	0	0	0	0	0	0	0	0	0	0	0	0	0	-0.492375	0	0	0	0	0	0	0	0	0	0.492375	0	0	0	0	0	0	0	0	0	0	0
rrn-1.1 I_+_15062614_15069811_15069825	0.391975	0.491975	0	0.469758	0	0.491975	0	0	0.46925	0	0.450308	0	0	0.42685	0	0.470475	0	0	0	0	0.431075	0	0	0	0	0	0.433008	-6.24261	0	0	0	0	0.391275	0.449755	0	0	0	0.441975	0.43295	0	0	0	0	0	0	0
T24H10.4 II_+_9109861_9109915_9109921	-0.11385	0	0.11385	0	0	0	0	0	0	0	0	0	0	0	0	0.397533	0	0	0	-0.236833	0	-0.2573	0	0	0	0	0	0	0	0	0	0	0	0	-0.128	0	0	-0.267233	0	0	0	0	0.491833	0	0	0
gei-1 III_+_3357526_3357922_3359167	0	0	0	0	0	0	0	0	0	0	0	0	0	0.26195	0.4286	0	0	0	0	0.4911	0	0	0	0	0.38505	0.32305	0.4911	0.4387	0	0	0	0	0	0.34228	0	0	0	0	-4.4019	0	0.37722	0.453	0	0	0	0.40985
unc-61 V_-_14733773_14733779_14733822	0	0	0	0	0	0	0	0	0	0	0	0	0	0	0	0	0	0	0	0	0	0	0	0	0	0	0	-0.949765	0	0	0	0	0.4618	0	0	0	0	0	0	0	0.487965	0	0	0	0	0
D2096.7 IV_-_8376631_8376666_8376723	0	0.4879	0	0	0	0	0.4879	0	0	0	0.4879	0	0	0	0	0	0	0.4879	0	-2.16191	0	0	0.41885	0.4879	0.3518	0	0	0	0	0	0	0	0	0	0	0	0.414167	0	-2.25791	0	0.3671	0	0	0	0	0.4284
smcr-8 III_+_5000824_5000861_5000874	0	0	0	0	0	0	0	0	0	0	0	0	0	0	0	0	0	0	0	0.487867	0	-0.975733	0	0	0	0	0	0	0	0	0	0.487867	0	0	0	0	0	0	0	0	0	0	0	0	0	0
ubc-26 II_-_2895670_2895750_2896784	0	0	0	0	0	0	0.1671	0	0	0	0	0.288475	0.163925	0	0.192125	0	0.487175	0	0	0	0	-1.37772	0	0	0	-0.685872	0.2196	0	-0.230567	0	0	0	0	0	0	0	0	0	0	0	0.302025	0.303985	0.16975	0	0	0
fln-1 IV_-_363873_363879_363974	0	0.360483	0	-0.846267	0	0	0	0	0	0	0	0	0.485783	0	0	0	0	0	0	0	0	0	0	0	0	0	0	0	0	0	0	0	0	0	0	0	0	0	0	0	0	0	0	0	0	0
best-22 IV_+_12353804_12353895_12354094	0	0	0	0	0	0	0	0	0	0	0	0	0	0	0	0	0	0	0	0	0	-0.48575	0	0	0	0	0	0	0	0	0	0	0.48575	0	0	0	0	0	0	0	0	0	0	0	0	0
F57C9.4 I_+_4831512_4831827_4833946	0	0	0	0	0	0	0	0	0	0	0	0	0	0	0	0	0	0	0	0	0	0	0	0	0	0	0	0	0	0	0	0	0	0	0	-1.20912	0	0	0	0	0.48562	0	0.385225	0	0	0.338275
C50E10.13 II_+_3934561_3934613_3934758	0	0	0	0	0	0	0	0	0	0	0	0	0	0	0	0	-0.14905	0	0	0	0	-0.17285	0	0	0	0	0	0	0	0	0	0	0.48495	0	0	0	0	0	0	0	0	0	0	0	-0.16305	0
him-18 III_-_4713098_4713104_4713189	0	0	0	0	0	0	0	0	0	0	0	0	0	-0.4839	0	0	0	0	0	0	0	0	0	0	0	0	0	0	0	0	0.4839	0	0	0	0	0	0	0	0	0	0	0	0	0	0	0
F18A11.5 II_-_13009294_13010654_13010764	0	-0.99	0	0	0	0.190593	0.48298	0.072	0	0	0	0	0	0	0	0	0.22892	0	-0.370478	0.174595	0	0	0	0	0	0	0	0	0	0.22892	0	0	0	0	0	-0.498225	0	0.480695	0	0	0	0	0	0	0	0
mig-5 II_-_8182626_8182639_8182788	0	0	0	0	0	0	0	0	0	0	0	0	0.481467	0	0	0	0	0	0	0	0	0	0	0	0	0	-0.932567	0	0	0	0.4511	0	0	0	0	0	0	0	0	0	0	0	0	0	0	0
W04A4.6 I_-_13685687_13687256_13687329	-0.481275	0	0	0	0	0	-0.1124	-0.101775	0	0	0	0	0	0	0	0	0	-0.113	0	0.455025	0	0	0	0	0	0	0	0	0	0	0.481275	0	0	0	0	0	0	0	0	0	0	0	0	0	0	-0.12785
esyt-2 III_-_6226255_6226567_6226840	0	0	0	0	0	0	0	0	0	0	0	0	0	0	0	0	-0.311267	0	0	0	0	0	0	0	0	0	-0.1651	0	0	0	0	0	0	0	0	0	0	0.476367	0	0	0	0	0	0	0	0
dop-5 V_-_11363931_11363937_11364027	0	0.36864	0.4762	0	0	0	0	0	0	0	0	0	0.2516	0.174875	0	0	0.0568583	0	0	0	0	0	0	-0.1756	0.008425	0	0	0.217875	0	0	0	0	0	-0.13812	0	0	0	0	0	-1.49979	0	0	0	0	0	0.259033
scd-1 X_-_12505272_12505311_12505605	0.295817	0.162967	0	0	0	0	0.359967	0.475317	0	0	0	0	0	0	0	0	0	0	0	0	0	0	0	0	0.317767	0	-0.904725	0.314517	0	-1.58764	-0.11535	0	0	0	0.1409	0	0	0.348617	0	0	0	0.191847	0	0	0	0
dop-4 X_+_1297478_1297565_1297571	0	0	0	0	0	0	-0.475	0	0	0	0	0	0	0	0	0	0	0	0	0	0	0	0	0	0	0	0	0	0	0	0	0	0	0	0.475	0	0	0	0	0	0	0	0	0	0	0
C45G3.6 X_-_6233597_6233935_6234068	0	0	0	0	0	0	0	0	0	0	0	0	0	0	-0.170275	0	0	0	0	-0.133275	0	0	0	0	-0.170275	0	0	0	0	0	0	0	0	0	0	0	0	0	0	0	0	0	0	0	0	0.473825
unc-16 III_+_9553723_9554096_9554441	0	0	0	0	0	0	0	0	0	0	0	0	0	0	0	0	0	0	0	0	0	0	0	0	0	-0.473225	0	0	0	0	0	0	0	0	0.473225	0	0	0	0	0	0	0	0	0	0	0
cpb-1 III_+_9323136_9323175_9323182	0	0	0	0	0	0	0	0	0	0	0	0	0	-0.4722	0	0	0	0	0	0	0	0	0	0	0	0	0	0	0	0	0.4722	0	0	0	0	0	0	0	0	0	0	0	0	0	0	0
C23H3.9 II_-_77037_77049_77157	0	0	-0.47115	0	0	0	0	0	0	0	0	0	0	0	0	0	0	0	0	0	0	0	0.47115	0	0	0	0	0	0	0	0	0	0	0	0	0	0	0	0	0	0	0	0	0	0	0
gck-1 V_+_8952627_8952723_8953016	0	0	-0.147175	0	0	0	0	0	0	0	0	0	0	0	0	0	-0.1664	0	0	0	0	0	0	0.469558	0	0	0	0	0	0	0	0	0	0	0	0	0	0	0	0	0	0	0	0	-0.155983	0
C50D2.8 II_-_96807_97009_97057	0	0	0	0	0	0	0	0	0	0	0	0	0	0	0	0	0	0	0	0	0	0	0	0.46881	0	-0.259	0	0	0	0	0	0	0	-0.20981	0	0	0	0	0	0	0	0	0	0	0	0
NONE III_-_8588687_8588734_8588934	0	0	0	0	0	0	0	0	0	0	-0.223553	-0.240587	0	0	0	0	0	0	0	0	0	0	0	0	0	0	0	0	0	0	0	0	0	0.46414	0	0	0	0	0	0	0	0	0	0	0	0
jhdm-1 III_+_6456574_6457122_6457414	0	0	0	0	0	0	0	0	0	0	0	0	0	0	0	0.298283	0	0	0	0	0	0	0	0	0	0	0	0	0	0	0	0	0	0	0	0	0	0	0	0	0	0.46341	0	0	0	-0.761693
ceh-38 II_+_6954029_6954161_6954377	0	0	0	0	0	0	0	0	0	0	0	0	0.4631	0	0	0	0	0	0	0	0	0	0	0	0	0	-0.4631	0	0	0	0	0	0	0	0	0	0	0	0	0	0	0	0	0	0	0
dyc-1 X_+_14057242_14058184_14059184	0.463033	0	0.463033	0	0	0	0	0	0	0	0	0	0	0.411458	0	-8.7851	0.463033	0.463033	0	0	0.463033	0.463033	0	0	0.340083	0.421358	0.463033	0	0.463033	0	0.446383	0.463033	0.463033	0.387513	0.463033	0	0.46105	0	0	0	0	0.388493	0.455683	0	0	0.379708
unc-80 V_+_20893499_20893583_20894012	0	0	0	0	0	0	0	0	0	0	0	0	0	0	0	0	0	0	0	0.311225	0	0	0	0	0	0	0	-0.771075	0	0	0	0	0	0	0	0	0	0	0	0	0	0	0.45985	0	0	0
pag-3 X_-_14954046_14954052_14954101	0	0	0	0	0	0	0	0	0	0	0	0	0	0	0	0	0.4597	0	0	0	0	-0.855683	0	0	0.395983	0	0	0	0	0	0	0	0	0	0	0	0	0	0	0	0	0	0	0	0	0
egl-8 V_+_26380_28380_29334	0	0	0	0	0	0.457973	0	0	0	0	0.307357	0	0	0	0	0	0	0	0	0	0	0	0	0	0	0	0	0	0	0.407673	0	0	0	0	0	0	0	0	0	0	0	-1.173	0	0	0	0
des-2 V_-_11415769_11416605_11416806	0	0	0	0	0	0	0	0	0	0	0	0	0	0.4564	0	0	0	0	0	0	0	0	0	0	0	0	0	0	0	0	0	0	0	0.22718	-0.68358	0	0	0	0	0	0	0	0	0	0	0
unc-76 V_+_15077092_15077573_15078350	0	0	0	0	0	0	0	-0.212575	0	0	-0.120017	0	0	0	0	0	0	0	0.12393	-0.366255	0	0	0.120017	0	0	0.4549	0	0	0	0	0	0	0	0	0	0	0	0	0	0	0	0	0	0	0	0
nhr-114 V_+_4188532_4188607_4188612	0	0	0	0	0	0	0	0	0	0	0	0	0	0	0	0	0	0	0	0	0	0.454175	0	0	0	0	0	0	0	0	0.386625	0	0	0	0	0	0	0	0	0	0	0	-1.08143	0	0	0.240625
F49E2.5 X_+_9555673_9555797_9556626	0	0	0	0	0	0	0	0	0	-0.452367	0	0	0	0	0	0	0	0	0	0	0	0	0	0	0	0	0	0	0	0.452367	0	0	0	0	0	0	0	0	0	0	0	0	0	0	0	0
F20D6.8 V_-_8165649_8165709_8165798	0	0	0	0	0	0	0	0	0	0	0	0	0	0	0	0	-0.168713	0	0.451523	0	0	0	0	0	-0.14803	0	0	0	0	0	0	0	0	0	0	0	0	-0.13478	0	0	0	0	0	0	0	0
K10C3.4 I_+_9859349_9860495_9860501	0	0	0.161733	0.16245	0	0	0.194533	0.451	0	0	0	0	0	0	0	0	0	0	0	0	0	-2.02996	0	0	0.153983	0.211233	-0.105867	0	0	0	0	0	0	0.170833	0	0	0	0	0.196658	0	0.192753	0	-0.1192	0	0.168717	0.191133
ints-2 V_+_14190121_14190160_14190172	0	0	0	0	0	0	0	0	0	0	0	0	0	0	0	0	-0.44885	0	0	0	0	0	0	0	0	0	0	0	0	0	0.44885	0	0	0	0	0	0	0	0	0	0	0	0	0	0	0
fln-1 IV_-_374524_374530_374569	0	0	0	0	0	0	0.393758	0	0	0	0.448775	0	0	0.323633	-0.448775	0	0	0	0	0	0	-2.23326	0	0	0	0.271283	0	0	0	0	0.293933	0.305167	0	0	0	0	0	0	0	0	0	0.378553	0.266933	0	0	0
srp-7 V_+_8182504_8182717_8183029	0.385742	0.386967	0.403117	0	0	0	0.376642	0.414717	0	0.428042	0.412333	0	0.447267	0.398692	0.382867	0.439133	0.417267	0.447267	0.410907	0.414517	0.363942	0.412067	0.395717	0.442242	0.417042	0.367117	-13.652	0.348167	0	0	0.374817	0.3889	0.403717	0.315847	0.447267	0	0.328567	0	0.427642	0	0.414587	0.405167	0.411867	0	0.420467	0.401442
glb-34 IV_-_14572347_14572353_14572406	0	0	0	0	0	0	0	0	0	0	0	0	0	0	0	0	0	0	0	0	-0.261275	0	0	0	0	0	0	0	0	0	0	0	0	0	0	0	0	0.44653	0	0	-0.185255	0	0	0	0	0
F30B5.4 IV_+_4214997_4216062_4216560	0	0.44626	0	0	0	0	0	0	0	0	0	0	-0.11504	0	0	0	0	0	0	0	0	-0.11504	0	-0.10114	0	-0.11504	0	0	0	0	0	0	0	0	0	0	0	0	0	0	0	0	0	0	0	0
gei-4 III_-_345858_346109_346287	0	-0.116027	0	0	0	-0.574925	0	0	0	0	0	0	0	0	0	0	0	0	0	0	0	0	0	0	0	0	0.116027	0	0	0	0	0.379017	0	0	0	0	0.445717	-0.38265	0.132842	0	0	0	0	0	0	0
srt-42 V_+_1808281_1808333_1809104	0	0	0	0	0	0	0	0	0	0	-1.16677	0	0	0	0	0	0	0.44565	0	0	0.292925	0	0	0	0	0	0	0	0	0	0	0	0.4282	0	0	0	0	0	0	0	0	0	0	0	0	0
swp-1 III_-_5704620_5704747_5705196	-0.443125	0	0	0	0	0	0	0	0	0	0	0	0	0	0	0	0	0	0	0	0	0	0	0	0	0	0	0	0	0	0	0	0	0	0	0	0	0	0.443125	0	0	0	0	0	0	0
gcy-29 II_-_14542590_14542701_14542764	0	0	0	0	0	0	0	0	0	0	0	0	0	0	0	0	0	0	0	0	0	0	0	0	0.440825	0	0	0	0	0	-0.440825	0	0	0	0	0	0	0	0	0	0	0	0	0	0	0
F46B6.5 V_-_9780269_9780416_9780620	0	0	0	0	0	0	0	0	0	0	0	0	0	0	0	0.439825	0.439825	0	0	0	0	0	0	-1.65917	0.394375	0	0	0	0	0	0	0	0	0	0	0	0	0	0	0	0.385145	0	0	0	0	0
F08F8.10 III_-_7354442_7355134_7356040	0	0	0	0	0	0	0	0	0	0	0	0	0	0	0	0	0	0	0	0	0	-0.439583	0	0	0	0	0	0	0	0	0	0	0	0	0	0	0	0	0	0	0	0	0	0	0.439583	0
nlg-1 X_-_13630506_13630515_13630558	0	0	0	0	-0.556475	0	0	0	0	0	0	0	0	0.43875	0	0	0	0	0	0	0	0	0	0	0	0	0	0.19715	0	0	0	0	0	0	0	0	0	0	0	0	0	0	0.2799	-0.359325	0	0
plpp-1.1 II_-_3920386_3921803_3924459	0	0	0	0	0	0	0	0	0	0.4385	0	0	0	0	0	0	0	0	0	0	-0.13505	0	0	0	0	0	0	0	0	0	0	0	0	0	-0.151725	-0.151725	0	0	0	0	0	0	0	0	0	0
add-1 X_-_4855415_4855421_4855714	0	0.438358	0.299733	0	0.335633	0	0	0	0	0	0.26455	0	0	0.258033	0.214458	0	0	0	0	0	0	0.3275	0	0.316408	-0.272275	0	-4.58952	0.438358	0	0	0	0	0	0.284833	0.335633	0	0.2648	0.323133	0.293158	0	0.227093	0	0	0	0	0.240108
rrn-1.2 I_+_15063337_15070144_15070534	0	0	0	0	0	0	0	0	-0.435495	0	0	0	0	0	0	0	0	0	0	0	0	0	0	0	0	0	0	0	0	0	0	0	0	0	0	0	0	0	0	0	0.435495	0	0	0	0	0
Y71H2AM.10 III_-_2709717_2709726_2710676	0.274875	0	0.101325	0.121142	0	0.325875	0	0	0	-0.21745	0	0	0.172475	0.13715	0.10665	0.110242	0	0	0	0.4346	0.119725	0	0	-2.90227	0.117225	0	0	0	0	0	0	0.325875	0.1067	0	-1.20429	0.172475	0.135775	0	0.125425	0	0.230315	0.249915	0.252975	0.4346	0	0.268675
F55A11.6 V_+_11781319_11781413_11781419	0	0	0	0	0	0	0	0	0	0	0	0	0	0	0	0	-0.433658	0	0	0	0	0	0	0.433658	0	0	0	0	0	0	0	0	0	0	0	0	0	0	0	0	0	0	0	0	0	0
F31C3.14 I_-_15060577_15065414_15065560	0	0	0	0.1984	0	-0.631733	0	0	0	0	0	0	0	0	0	0	0	0	0	0	0	0	0	0	0	0	0	0	0	0	0	0	0	0	0	0	0	0	0	0	0	0	0	0.433333	0	0
zer-1 III_-_882058_882212_883589	0	0	0	0	0	0	0	0	0	0	0	0	0.1214	0	0	0	0	0.202475	0	0	0	0	0	0	0	0	0	0.11005	0	0	0	0	0	0	0	0.4327	0	0	0	0	-0.866625	0	0	0	0	0
C07H6.4 III_+_7499794_7499850_7499855	0	0	0	0	0	0	0	0	0	0	0	0	0	0	0	0	0	0	0	0	0	-0.21545	0	0	0	0	0	-0.21545	0	0	0.4309	0	0	0	0	0	0	0	0	0	0	0	0	0	0	0
unc-16 III_+_9549457_9549645_9550364	-0.4308	0	0	0	0	0	0	0	0.4308	0	0	0	0	0	0	0	0	0	0	0	0	0	0	0	0	0	0	0	0	0	0	0	0	0	0	0	0	0	0	0	0	0	0	0	0	0
mek-5 I_+_6801514_6801638_6803620	0	0	0	0	0	0.388258	0.400083	0	0	0	0.396558	0	0.425958	-1.1063	0	0.106583	0	0	-0.113365	0.1041	0	0.425958	0	0	0.223425	0	0	0.396333	0	0	-1.04972	-0.823333	0	0	0	0	0	0	0	0	0	0	0	0	0.112092	0.113365
nrx-1 V_+_10827902_10828040_10828515	0	0	0	0	0	0	0	0	0	0	0	0	0	0.4248	0	0	0	0	0	0	0	0	0	0	-0.4248	0	0	0	0	0	0	0	0	0	0	0	0	0	0	0	0	0	0	0	0	0
alp-1 IV_+_8857445_8860080_8860544	-0.2192	0	0	0	0	0	0	0	0	0	0	0	0	0	0	0	0	0	0	0	0	0	0	0	0	0	0	0	0	0	0	0	-0.205125	0	0	0.424325	0	0	0	0	0	0	0	0	0	0
F02A9.1 III_-_9076976_9077186_9077651	0.151225	0.421735	0	0	0	0	-0.10484	0	0	0	0	0	0	0	0	0	-0.10674	0	0	0	0	0	-0.103415	-0.151225	0	-0.10674	0	0	0	0	0	0	0	0	0	0	0	0	0	0	0	0	0	0	0	0
sli-1 X_-_720923_722278_722334	0	0	0	0	0	0	0	0	0	0	0	0.4207	0	0	0	0	0	0	0	0	0	0	0	0	0	0	0	0	0	0	0	0	0	0	0	0	0	0	0	0	0	0	-0.4207	0	0	0
sao-1 V_+_13964598_13964757_13964930	0	0	0	0	0	0	0	0	0	0	0	0	-0.41955	0	0	0	0	0	0	0	0	0	0	0	0	0	0	0	0	0	0	0	0	0	0	0	0	0	0.41955	0	0	0	0	0	0	0
NONE X_+_9928362_9928578_9933245	0	0	0	0	0	0.417842	0	-0.417842	0	0	0	0	0	0	0	0	0	0	0	0	0	0	0	0	0	0	0	0	0	0	0	0	0	0	0	0	0	0	0	0	0	0	0	0	0	0
srx-45 III_-_9304148_9304502_9304555	0	0	0	-0.340975	0	0	0	0	0	0	0	0	0.196633	0.416992	-0.148575	0	0	0	0	0	0	0	0	0	0	0	0	0	0	0	0	0	0	0	0	0	0	0	0	0	0	0	-0.124075	0	0	0
aakg-3 X_+_2978055_2978771_2983461	0	0.41665	0	0	0	0	0	0	0	0	0	0	0	0	0	0.41665	0	0	0	0	0	0	0	0	0.41665	0	0	0	0	0	0	0	0	0	0	-1.24995	0	0	0	0	0	0	0	0	0	0
cki-2 II_+_7816782_7816823_7816826	0	0	0	0	0	0	0	0	0	0	0	0	0	0	0	0	-0.41615	0	0	0	0	0	0	0	0	0	0	0	0	0	0.41615	0	0	0	0	0	0	0	0	0	0	0	0	0	0	0
pqn-80 III_+_12642314_12643709_12644469	0	0	0	0	0	0	0	0	0	0	0	0	0	0	0	0	0	0	0	0	0	0	0	0	0	0	-0.412875	0	0	0	0	0	0	0	0	0	0	0	0	0	0	0	0	0	0	0.412875
nprt-1 IV_-_2875341_2875383_2879260	0.1436	0.242867	0.126975	0	0.262867	0.262867	0.411567	0.411567	0	0.411567	0.235083	0.411567	0	0.411567	0.411567	0.252767	0.411567	0.411567	0.262867	0.221192	0.227142	0.411567	0.411567	0.411567	0.387767	0.247242	-3.32425	0.411567	0.233467	0.262867	0.206167	-8.59298	0.411567	0	0	0	0.4023	0	0.411567	0	0.346247	0.375447	0.408017	0.224417	0.411567	0.411567
pes-8 X_+_9253624_9253707_9254144	0	0	0	0	0	0	0	0	0	0	0	0	0	0	0	0	0	0	0	0	0	-0.410273	0	0	0	0	0	0	0	0	0	0	0	0	0	0	0	0	0	0	0	0.410273	0	0	0	0
unc-85 II_+_4702895_4702963_4702983	0	0	0.149	0	0	0	0	0	0	0	0	0	0	0	0	-0.332317	0	0	0	0.1407	0	0	0	-0.86526	0	0.126025	0.139917	-0.453835	0.40055	0	0.14945	0.13685	0	0.40892	0	0	0	0	0	0	0	0	0	0	0	0
coq-2 III_+_6937474_6937598_6938907	0	0	0	0	0	0	0	0	0	0.407433	0	0	0	0	0	0	0	0	0	0	0	0	0	0	0	0	-0.407433	0	0	0	0	0	0	0	0	0	0	0	0	0	0	0	0	0	0	0
set-2 III_-_4928077_4928577_4928671	0	0	0	0	0	0	0	0	0	-0.3089	0	0	0	0	0	0	-0.3089	0	0	0	0	0	0	0	0	0	0	0	0	0	0	0	0.405	0	0	0	0	0	0	0	0	0	0	0	0	0.2128
csn-3 IV_+_194784_194830_194839	0	0	0	0	0	0	0	0	0	0	0	0	0	0	0	0	0	-0.1344	0	0	0	0	0	-0.1344	0	0	0	0	0	0	0.4032	0	0	0	0	0	0	0	0	0	0	0	0	0	0	-0.1344
sipa-1 V_-_11632461_11632467_11632525	0	0	0	0	0	0	0	0	0	0	0	0	-0.178033	0	0	0	0	0	0	0	0	0	0	0	0	0	0	0	0	0	0	0	0	0.402033	-0.33698	0	0	0	0	0	0	0.11298	0	0	0	0
nhr-66 IV_-_8229062_8229068_8229247	0.400683	0	0	0	0	0	0	0	0	0	-0.159842	0	0	0	0	0	0	0	0	0	0	0	0	0	0	0	0	0	0	0	0	0	0.37285	0	0	0	-0.42075	0	0	0.127408	0	0	0	0	0	-0.32035
patr-1 II_-_11775970_11776211_11776257	0	0	0	0	0	0	0	0	0	0.4	0.4	0	0	0	0	0	0	0	0	0	0	0	0	0.4	0.4	0	0	0.4	0	0	0	0	0	0	0	-3.2	0.4	0	0	0	0.4	0	0	0	0	0.4
C52E12.1 II_+_7027183_7027225_7027231	0	0	0	0	0	0	0	0	0	0	0	0	0	0	0	0	0	0	0	0	0	0	0	0	0	0.3975	0	0	0	0	0	0	0	0	0	0	0	0	0	0	0	0	0	0	0	-0.3975
afd-1 I_+_2203864_2204923_2205211	0.33685	0	0.29525	0	0.374417	0.311917	0.3332	0.353575	0	0.39525	0.353583	0.36495	0	0.273475	0.318325	0	0	0.353575	0	0.290275	0	0.271117	0.35265	0.3664	0.297025	0.334825	0	0.3379	0.36205	0	0.33945	0	0.219225	0.28715	0	0	0	0.378575	0.3412	0	0.26631	0	-9.42667	0.242475	0.37865	0.297025
lin-54 IV_+_13241193_13241234_13241243	0	0	0	0	0	0	0	0	0	0	0	0	0	-0.6916	0	0	0	0	0	0	0	0	0	0	0	0.39365	0	0	0	0	0	0	0	0.29795	0	0	0	0	0	0	0	0	0	0	0	0
etr-1 II_+_167078_167172_167902	0	0	0	0	0	0	0	0.39337	0	0	0	0	0	0	0	0	0	0	0	0	0	0	0	0	0	0	0	0	0	0	0	0	0	-0.39337	0	0	0	0	0	0	0	0	0	0	0	0
nrfl-1 IV_+_9119961_9120193_9127193	0	0	0.393125	0	0	0	0	-0.6327	0	0	0	0	0	0	0	0	0	0	0	0.239575	0	0	0	0	0	0	0	0	0	-0.363	0	0	0	0	0	0	0	0	0	0	0	0	0.363	0	0	0
nop-1 III_+_5960476_5960523_5960529	0	0	0	0	0	0	0	0	0	0	0	0	0	0.3829	0	0	0	0	0	0	0	0	0	0	0	0	0	0	0	0	0.393025	0	0	0	0	0	0	0	0	0	0	0	0	-0.775925	0	0
nurf-1 II_+_14403154_14403524_14403533	0	0	0	0	0	0	0	0	0	0	0	0	-0.5353	0	-0.7024	0	0	0	0	0	0	0	0	0	0.3464	0	0.1671	0	0	0	0.3929	0	0	0	0	0	0	0	0	0	0	0	0.3313	0	0	0
arl-13 I_+_2068827_2068867_2068876	0.237525	0	0	0	0	0	0	0.34785	0	0.30645	0	0	0	0	0	0	0	0	0	0	0.39145	0	0	0	0	0	0	-1.5662	0	0	0	0	0.282925	0	0	0	0	0	0	0	0	0	0	0	0	0
feh-1 III_+_2556678_2556935_2557621	0	0	0	0	0	0	0	0.390458	0	0	0	0	0	0	0	-0.390458	0	0	0	0	0	0	0	0	0	0	0	0	0	0	0	0	0	0	0	0	0	0	0	0	0	0	0	0	0	0
rsp-6 IV_-_7790397_7790745_7790835	0	0	0	0	-0.251775	0	0	0	0	0	-0.432233	0	0	0	0	0	0	0	0	0	0	0	0	0	0	0	0	0	0	0	0	0	0	0	0	0	0	0	0.390267	0	0	0	0	0.293742	0	0
gmps-1 II_-_10868436_10868442_10868641	0	-0.3883	0	0	0	0	0	0	0	0	0	0	0	0	0	0	0	0	0	-0.66984	0	0	0	0.174825	0	0	0	0	0.3883	0	0.206925	0	0.138675	0.149415	0	0	0	0	0	0	0	0	0	0	0	0
nab-1 I_+_4230859_4231141_4233070	0	0.37685	0.38635	0	0	0	0	0.38635	0	0.375925	0	0	0	0.379725	0	0	0	0.38635	0	0	0	0.38635	0	0.350925	0.38335	0	0	0.37165	0	0	0	0	0	0	0	-5.29249	0.381967	0	0	0	0	0.38635	0.363575	0	0	0.376775
srd-60 V_+_2420556_2420881_2528558	0	0	0	0	0	0	0	0	0	0.386	0	0	0	-0.386	0	0	0	0	0	0	0	0	0	0	0	0	0	0	0	0	0	0	0	0	0	0	0	0	0	0	0	0	0	0	0	0
grsp-2 IV_+_8816402_8816636_8816672	0	0	0	0	0	0	0	0	0	0	0	0	0.119125	0	0.22165	0	0	0	0	0	0	0	0.22395	0	0	0	-0.22395	0	0	0	0	0	-0.950675	0	0	0.385775	0	0	0	0	0	0.224125	0	0	0	0
cul-2 III_+_13688677_13688810_13688816	0	0	0	0	0	0	0	0	0	0	0	0	0	0	0	0	0	0	0	0	0	0	0	0	0	0	0	0	0	0	0	0	0	0	0	-0.3846	0	0	0	0	0	0	0	0	0	0.3846
msi-1 III_-_3965877_3965886_3966365	0.114683	0.121633	-0.109	0	0	-0.339288	0.110308	0	0	0.257167	0	0	0	0	0	0.155967	0	0.104683	0	0.132833	0	-1.3079	0	0	0	0	0.139233	0.384383	0	0	0	0.2646	0	0	0	0	0.233767	0	0.245217	-0.862488	0	0.249393	0.104808	0	0	0
ttx-7 I_-_7301774_7302027_7302070	0	0.165807	0	0	0	0	0	0.380092	0	0	0	0	0	0	0.113067	0	0	0	0	0	0	0	0	0	-0.230675	0	0	0	0	0	0.126775	-0.453015	0	0	0	0	0	0	0	0	0	0	-0.10205	0	0	0
nhr-105 IV_+_7051649_7051726_7051774	0	0	0	0	0	0	0	0	0	0.379325	0	0	0	0	0	0	0	0	0	0	-0.379325	0	0	0	0	0	0	0	0	0	0	0	0	0	0	0	0	0	0	0	0	0	0	0	0	0
frpr-7 X_-_17569123_17569132_17569183	0	0	0	0	0	0	0.297675	0	0	0	0	0	0	0	0	0	0	0	0	0	0	0	0	0	0	0	0	0	0	0	0	0	0	0.379175	0	0	0	0	0	0	0	0	0	0	0	-0.67685
F56A4.3 V_+_2453707_2455997_2456779	0	0	0	0	0	0	0	0	0	0	0	0	0	0	0	0	0	0	0	-0.378875	0	0	0	0	0	0	0	0	0	0	0	0	0	0	0	0	0	0	0	0	0	0	0	0.378875	0	0
F58G1.2 II_-_12918777_12918783_12918942	0	0	0	0	0	0	0	0	0	0	0	0	0	0	0	0	0	0	0	-0.37835	0	0	0	0.37835	0	0	0	0	0	0	0	0	0	0	0	0	0	0	0	0	0	0	0	0	0	0
gld-1 I_+_7696653_7696691_7696700	0	0	0	0	0	0	0	-3.31013	0	0	0	0	0	0.2058	0	0	0.3775	0	0	0	0	0	0	0	0	0.232275	0.266933	0	0.2133	0	0.28135	0.2228	0.233775	0.30056	0	0	0.243067	0.1908	0	0	0.30832	0	0	0	0	0.23365
T08G11.1 I_-_8909147_8909353_8909583	0	0	0	0	0	0	-0.37737	0	0	0	0	0	0	0	0	0	0	0	0	0	0	0	0	0	0	0	0	0	0	0	0	0	0	0	0	0	0	0	0	0	0	0.37737	0	0	0	0
ZK673.11 II_+_10460527_10460639_10460867	0	0	0	0	0	0	0	0	0	0	-0.37605	0	0.37605	0	0	0	0	0	0	0	0	0	0	0	0	0	0	0	0	0	0	0	0	0	0	0	0	0	0	0	0	0	0	0	0	0
pck-2 I_+_7837719_7837842_7838608	0	0	0	0	0	0	0	0	0	0	0	0	0	0	0	0	0	0	0	0	0	0	0	0	0	0	0	0	0	0	0	0	0	0	0.374925	0	0	0	-0.374925	0	0	0	0	0	0	0
Y59C2A.2 II_-_2199875_2199884_2200773	0	0	0	0	0	0	0	-0.2	0	0	0	0	0	0	0	0	0	0	0	0	0	0	0	0	0	0	0	0	0	0	0.373675	0	0	0	0	0	0	0	0	0	0	0	0	0	0	-0.173675
rbpl-1 I_-_9009937_9009946_9010065	0	0	0	0	0	0	0	0	0	0	0	0	0	0	0	0	0	0	0	0	0	0	0	0	0	0	0	0	0	0	0.34856	0.372993	0.30696	0	0	0	0	0	0	0	0	-1.24937	0	0	0	0.22086
T23G7.2 II_-_9169392_9169776_9172579	0	0	0	0	0	0	0	0	0	0	0	0	0	0	0	0	0	0	0	0.372475	0	0	0	0	-0.372475	0	0	0	0	0	0	0	0	0	0	0	0	0	0	0	0	0	0	0	0	0
npp-10 III_-_6018526_6018535_6018580	0	0	0	0	0	0	0	0	0	0.372175	0	0	0	-0.362005	0	0	0	0	0	0	0	0	0	0	-0.89445	0.369325	0	0.2006	0	0	0	0	0	0	0	0	0.204725	0	0	0	0.10963	0	0	0	0	0
csn-6 IV_+_13302898_13302935_13302950	0	0	0	0	0	0	0	0	0	0	0	0	0	0	0	0	0	0	0	-0.195425	0	-0.20605	0	0	-0.336525	0	0	0.3694	0	0	0.3686	0	0	0	0	0	0	0	0	0	0	0	0	0	0	0
unc-62 V_+_4504230_4504973_4505357	0	0	0	0	0	0	0	0	0	0	0	0	0	0	0	0	-0.12405	0	0	-0.12405	0	0	0.366333	0	0	0	0	0	0	0	0	0	0	0	0	0	0	0	0	0	0	0	0	0	-0.118233	0
lgx-1 X_-_5528213_5529096_5529268	0	0	0	0	0	0	0	0	0	0	0	0	0	0	0	0	0	0	0	0	0	0	0	-1.86294	0	0	0	0	0	0	0.3144	0.36315	0.314125	0.28849	0	0	0	0	0	0.28715	0	0	0.295625	0	0	0
mvk-1 III_-_6131747_6133104_6136113	0	0	0	0	0	0	0	0	0	0	0	0	0	0	0	0	0	0	0	0	-0.18462	0	0	0	0	0	0	0	0	0	0	0	0	0	0	0	0	0	0	0	0	0.36289	0	-0.17827	0	0
asd-1 III_+_4197327_4198867_4199983	0	0	0	0	0	0	0	0	0	0	0	0	0	0	0	0	0	0	0.358975	0	0	0	0	0	0	0	0	0	0	0	0	0	0	0	0	0	0	0	-0.358975	0	0	0	0	0	0	0
nid-1 V_+_12913946_12913990_12914439	0	0	0	0	0	0	0	0	0	0	0	0	0	0	0	0	-1.40567	0	0	0	0	0.357667	0	0	0	0	0	0	0	0	0.357667	0	0.357667	0	0	0	0	0	0	0	0	0	0	0	0	0.332667
Y47G6A.19 I_-_3525939_3526168_3526492	0	0	0	0	0	0	0	0	0	0	0	0	0	0	0	0	0	0	0	0	0	0.354467	0	0	0	0	0	0	0	0	0	0	0	0	0	0	0	0	0	0	0	-0.354467	0.257775	0	0	-0.257775
shw-1 II_-_8307445_8309460_8309724	0	0	0.353755	0	0	0	0	0	0	0	0	0	0	0	0	0.272688	0	0	0	0	0	0	0	-0.752258	0	0.335905	0.318688	0	0	0	0	0	0	0	0	0	0	0.295605	0.301105	0	0.16184	-1.65354	0	0.20798	0	0.15823
F01G4.4 IV_+_11145304_11145400_11145409	0	0	0	0	0	0	0	0	0	0	0	0	0	0.35255	0	0	0	0	0	0	0	0	-0.35255	0	0	0	0	0	0	0	0	0	0	0	0	0	0	0	0	0	0	0	0	0	0	0
W05F2.7 I_+_3352565_3353155_3353206	0	0	0	0	0	0	0.351025	0	0	-0.103125	0	0	0	0	0	0	0	0	0	0	0	-0.12395	0	0	0	0	0	0	0	0	0	0	0	0	0	0	0	0	0	0	0	0	0	0	0	-0.12395
grd-6 V_+_9223215_9223264_9223483	0	0	0	0	0	0	0	0	0	0	0	0	0	0.25165	0	0	0	0	0	0	0	0	0	-0.86433	0	0	0	0	0	0	0	0	0	0	0	0	0	0.35015	0	0	0.26253	0	0	0	0	0
C33D3.5 X_+_10491528_10491842_10493665	0	-0.35004	0	0	0	0.35004	0	0	0	0	0	0	0	0	0	0	0	0	0	0	0	0	0	0	0	0	0	0	0	0	0	0	0	0	0	0	0	0	0	0	0	0	0	0	0	0
M04F3.2 I_+_4766198_4766281_4766854	0	0	0	0	0	0	0	0	0	0	0	0	0	-0.34775	0	0	0	0	0	0	0	0	0	0	0	0	0	0	0	0	0	0	0.34775	0	0	0	0	0	0	0	0	0	0	0	0	0
jmjd-3.1 X_+_8571122_8571393_8571718	0.265775	0	0	0	0	0	0.34715	0	0	0	0	0	0	0.280675	0	0	0	0	0	0.298125	0	0	0	-2.45325	0.29285	0	0.34715	0	0	0	0	0	0	0.32715	0	0	0	0	0	0	0	0	0.294375	0	0	0
pgam-5 II_-_7598013_7598016_7598079	0	0	0	0	0	-0.1935	0	0.173025	0	0.259825	0.202675	0	0	0	0	0	0.161125	0	0	-1.29503	0	0.346025	0.169975	0	0	0	0	0	0	0	0	0	0	0	0	0	0	0	0	0	0	0	0	0	0	0.175875
lgc-27 II_+_4652650_4653051_4653060	0	0	0	0	0	0	0	0	0	0	0	0	0	0	0	0	0	0	0	0	0	0	0	0.3443	-0.3443	0	0	-0.268535	0	0	0	0	0	0.268535	0	0	0	0	0	0	0	0	0	0	0	0
pha-1 III_+_11132557_11132663_11132670	0	0	0	0	0	0	0	-0.16961	0	0	0	0	0	0	0	0	0	0	0	0	0	0	0	0	0	0	0	-0.174235	0	0	0	0	0	0.343845	0	0	0	0	0	0	0	0	0	0	0	0
nstp-1 IV_+_8985108_8985398_8985541	0	0	0	0	0	0	0.34154	0	0	0	0	0	0.34154	0	0	0	0	0	0	0	0	0	0	0	0	0	0	0	0	0	0	0	0	0	0	0	0	0	0	0	0	-0.68308	0	0	0	0
F26F12.8 V_-_5854973_5854979_5855188	0	0	0	0	0	0	0	0	0	0.27555	0.338167	0	0	0	0	0	0	0.305725	0	0	0	0	0	0	0	0	0	0	0	0	0	0	0	0.3319	0	0	0.2729	0	0	0	0	-1.52424	0	0	0	0
Y105C5B.25 IV_-_16146162_16146928_16147059	0	0	0	0	0	-0.3373	0	0	0	0	0	0	0	0	0	0	0	0	0	0	0	0	0	0.3373	0	0	0	0	0	0	0	0	0	0	0	0	0	0	0	0	0	0	0	0	0	0
F56A12.2 V_-_14376217_14376226_14376275	0	0	0	0	0	0	0	0	0	0	0	0	0	0	0	0	0	0	0	0	0	0	0	0	0.337075	0	0	0	0	0	0	0	0	0	-0.337075	0	0	0	0	0	0	0	0	0	0	0
mrp-1 X_-_579653_580143_581628	0	0	0	0	0	0	0	0	0	0	0	0	0	0	0	0.3333	0	0	0	0	0	0	0	0	0	0	0	0	0	0	-0.3333	0	0	0	0	0	0	0	0	0	0	0	0	0	0	0
lgc-41 X_+_10458064_10458114_10458123	0	0	0	0	0	0	0	0	0	0	0	0	0	0	0	0	0	0.33285	0	0	0	0	0	0	-0.33285	0	0	0	0	0	0	0	0	0	0	0	0	0	0	0	0	0	0	0	0	0
Y43F8B.3 V_+_19514522_19514624_19515762	0	0	0.3327	0	0	0	0	0	0	0	0	0	0	0	0	0	0	0	0	0.3327	0	-3.29822	0	0	0	0	0	0	0	0	0.31345	0.323167	0.3327	0.3327	0	0	0	0.3327	0	0	0.3327	0	0.3327	0	0	0.3327
F49E2.5 X_+_9555325_9555414_9556626	0	0	0	0	0	0	0	0	0	0.331425	0	0	0	0	0	0	0	0	0	0	0	0	0	0	0	0	0	0	0	0	0	0	0	0	0	0	0	0	-0.632465	0	0	0.30104	0	0	0	0
larp-5 I_-_3737478_3738758_3740255	0	0	0	0	0.329925	0	0	0	0	0	0	0	0	0	0	0.321992	0	0	0	0	0	0	0	0	0	0	0	0	0	0	0	0.329925	0	0	0	0	0	0	-0.981842	0	0	0	0	0	0	0
fbn-1 III_+_7637256_7637354_7637798	0	0	0	0	0	0	0	0	0	0	0	0	0	0	0.327658	0	0	0	0	0	0	-0.327658	0	0	0	0	0	0	0	0	0	0	0	0	0	0	0	0	0	0	0	0	0	0	0	0
adr-1 I_+_7774270_7774396_7774641	0	0	0	0	0	0	0.319217	0	0	0	0	0	0	0	0.274142	0.326967	0	0.305317	0	0	0	0	0	0	0	0	0	0	0	0	0	-1.22564	0	0	0	0	0	0	0	0	0	0	0	0	0	0
flh-1 IV_-_9262602_9262611_9262656	0	0	0	0	0	0	0	0	0	0	0.324533	0	0	0	0	0	-0.324533	0	0	0	0	0	0	0	0	0	0	0	0	0	0	0	0	0	0	0	0	0	0	0	0	0	0	0	0	0
sel-7 X_-_14339737_14339749_14340033	0	0	0	0	0	0	0	0	0	0	0	0	0	0	0	0	0	0	0	0	0	0	0	0	0	0	0	0	0	0	0	0	0	-0.32424	0	0	0	0	0	0	0	0	0	0	0	0.32424
cid-1 III_+_5175469_5175621_5175630	0	0	0	0	0	0	0	0	0	0	0	0	0	0	0	0	0	0	0	0	0	-0.324233	0	0	0	0	0	0	0	0	0.324233	0	0	0	0	0	0	0	0	0	0	0	0	0	0	0
ZC262.2 III_+_8332276_8332318_8332321	0.172375	0	0	0	0	0	0.3239	0	0	0	0.198633	0	0	0	0	0	0	0.206825	0	0	0	0	0	-1.23618	0	0	0	0	0	0	0	0	0	0.12363	0	0	0	0	0.1803	0	0.13197	0	0	0	0	-0.10145
lgc-38 III_+_7016873_7016936_7017355	0	0	0.3229	0	0	0	0	0	0	0	0	0	-0.11505	0	0	0	0	0	0	0	0	0	0	0	-0.10035	0	0	0	-0.1075	0	0	0	0	0	0	0	0	0	0	0	0	0	0	0	0	0
gpcp-1 X_-_3108640_3108813_3108929	0	0	0	0	0	0	0	0	0	0	0	0.320825	0	0.2535	0	0	0	0	0	0	0	0.320825	0	0	0	0	0	0	0	0	0	0	0	0	0	0	0	-1.1993	0	0	0	0	0	0.30415	0	0
flap-1 III_-_6927716_6927825_6928558	0	0	0	0	0	0	0.320767	0	0	0	0	0	0	0	0	0	0.320767	0.320767	0	0	0	-1.60383	0	0	0	0.320767	0	0	0	0	0	0	0	0	0	0	0	0	0.320767	0	0	0	0	0	0	0
stim-1 III_-_403637_408574_408911	0.3207	0	0	0	0	0	0	0	0	0	0	0	0	0	0	0	0.3207	0	0	0	0	0	0	0	0	0	0	0	0	0	-1.17376	0	0	0	0	0	0	0	0	0	0	0.28404	0	0	0	0.248325
Y54E2A.10 II_+_14791315_14791357_14791458	-1.54163	0	0.320617	0	0	-1.73112	0	0.320617	0	0	0	0	0	0.320617	0	0	0.320617	0	0	0	0	0	0.10525	0	0	0	0.13745	0	0	0	0.320617	0	0	0	0	0	0	0.320617	0.283867	0	0.246017	0.11755	0.320617	0.138292	0	0
vab-10 I_-_11748857_11749161_11749273	0	0.253825	0	0	0	0	0	0	0	0	0	0.28715	0	0	0	0	0	0	0	0	0	0	0	0	0	0	0	0	0	0	0	0	-0.28715	0	0	0	0	0	0.31925	0	0	0	-0.573075	0	0	0
tag-273 IV_-_14503724_14504036_14505030	0	0	0	0	0	0	0	0	0	0	-0.319177	0	0	0	0	0	0	0	0	0	0	0	0	0	0	0	0	0	0	0	0	0	0	0.319177	0	0	0	0	0	0	0	0	0	0	0	0
nlp-56 IV_-_14784028_14784037_14784089	0	0	0	0	0	0	0	0	0	0	0	0	0	0	0	0	0	0	0	-0.1593	0	0	0	0	0	0	0	0	-0.15905	0	0	0	0	0	0	0	0	0.31835	0	0	0	0	0	0	0	0
ncap-1 II_-_2914991_2917500_2918574	0	0	0.132425	0.140692	0	0.173925	0	-4.43701	0.135575	0.313092	0.162025	0.173925	-1.03413	0.276592	0.278692	0.130692	0	0	0.173925	0	0	0.156392	0.162975	0.304342	0.250092	0	0.313092	0	0.16735	0.173925	0	0.162425	0.150975	0.304572	0	0	0.305858	0.143475	0.1444	0	0.114205	0.116385	0.1329	0	0.114792	0.161425
rrn-1.2 I_+_15063621_15069822_15070818	0	0	0	0	0	0	0	0	0	0	0	0	0	0	0	0	0	0	0	0	0	0	0	0	0.311867	0	-0.311867	0	0	0	0	0	0	0	0	0	0	0	0	0	0	0	0	0	0	0
pxn-1 V_+_8498878_8498928_8498948	0	0	0	0	0	0	0	0	0	0	0	0.310958	0	0	0	0	0	0	0	0	0	0	0	0	0	0	0	0	0	0	0	0	0	0	0	0	0	0	0	0	0	0	0	0	0	-0.310958
Y105C5A.15 IV_+_15705538_15710801_15712866	0	0	0	0	0	0	0	0	0	0	0	0	0	0	0	0	0	0	0	0	0	0	0	0	0	0	0	0	0	0	0	0	0	0	0	0	0	0.3106	0.300975	-0.899635	0.28806	0	0	0	0	0
T10E10.3 X_+_6313446_6313635_6313641	-0.309992	0	0	0	0	0	0	0	0	0	0	0	0	0	0	0.309992	0	0	0	0	0	0	0	0	0	0	0	0	0	0	0	0	0	0	0	0	0	0	0	0	0	0	0	0	0	0
shk-1 II_+_9762079_9765424_9765427	0.3076	0.29946	0	0	0	0	0	0	0	0	0	-0.911435	0	0	0	0	0	0	0	0	0	0	0	0	0.304375	0	0	0	0	0	0	0	0	0	0	0	0	0	0	0	0	0	0	0	0	0
sprr-1 X_+_15469324_15469479_15469871	0	0	0.3055	0	0	0	0	0	0	0	0	0	0	0	0	0	0	0	0	0	0	0	0	0	-0.3055	0	0	0	0	0	0	0	0	0	0	0	0	0	0	0	0	0	0	0	0	0
T13H5.1 II_-_8492630_8493756_8495719	0	0	0	0	0	0	0	0	0	0	0	0	0	0	0	0	0	0	0	0	0	0	0	0	0	0	0	0	0	0	0	0	0	0	0	0.3	0	0	0	0	0	0	0	0	0	-0.3
sre-6 V_-_10762270_10762622_10762667	0	0	0	0	0	0	0	0	0	0	0	0	0	0	0	0	0	-0.298175	0	0	0	0	0	0	0.298175	0	0	0	0	0	0	0	0	0	0	0	0	0	0	0	0	0	0	0	0	0
F32B4.4 I_+_11521997_11522123_11522129	-0.296492	0	0	0	0	0	0	0	0	0	0	0	0	0	0	0	0	0	0	0	0	0.296492	0	0	0	0	0	0	0	0	0	0	0	0	0	0	0	0	0	0	0	0	0	0	0	0
npr-7 X_-_9315760_9315772_9315817	0	0	0	0	0	0	0.29625	0	0	0	0	0	0	0	0	0	0	0	0	0	0	0	0	0	0	0	0	0	0	0	0	0	0	0	-0.29625	0	0	0	0	0	0	0	0	0	0	0
arx-3 III_-_12052714_12053506_12053584	0	0	0	0	0	0	0	0	0	-0.296075	0	0	0	0	0	0	0	0	0	0	0	0	0	0	0	0	0	0	0.296075	0	0	0	0	0	0	0	0	0	0	0	0	0	0	0	0	0
acl-6 V_+_5433979_5434023_5434027	0	0	0	0	0	0	0	0	0	0	0	0	0	0	0	0	0	0	0	0	0	0	0	-0.29585	0	0	0	0	0	0.29585	0	0	0	0	0	0	0	0	0	0	0	0	0	0	0	0
trak-1 I_+_6125593_6125643_6125649	0	0	0	0	0	0	0	0	0	0	0	0	0	0	0	0	0	0.271215	0	0	0	0	0	0	-0.13805	0	0	-0.808497	0	0	0	0.293617	0	0.24561	0	0	0	0	0	0	-0.133165	0.13257	0.1367	0	0	0
rgef-1 V_-_9552826_9556830_9557588	0.180875	0	0	0.160192	0	0	0	0	0	0	0	0	0	0	0	0	0.291942	0	0	0	0	0	0	-0.70065	0	0	0	0	0	0	-0.113233	0	0	0	0	0	0	0.180875	0	0	0	0	0	0	0	0
M03F8.6 V_-_5954235_5954241_5954363	0	0	0.101575	0	0	0	0.291067	0.114875	0	0	0	-1.15361	-0.482192	0	0	0	0	0	0	0	0	0	0	0	0	0	0.291067	0	0.274917	0	0	0	0	0	0	0	0	0	0	0	0	0.14562	0.291067	0	0.125617	0
nkcc-1 IV_-_14110546_14110549_14110633	0	0	0	0	0	0	0	0	0	-0.288775	0	0	0	0	0	0	0	0	0	0	0	0	0	0	0	0	0	0	0	0	0	0	0	0	0	0	0	0.288775	0	0	0	0	0	0	0	0
ani-1 III_-_12449756_12450868_12452275	0	0	0	0	0	0	0	0	0	0	0	0	0	0	0	0	0	0	0	0	0	0	0.287733	0	0	0	-0.287733	0	0	0	0	0	0	0	0	0	0	0	0	0	0	0	0	0	0	0
scd-1 X_-_12505909_12506029_12506149	0	0	0	-0.286783	0	0	0	0	0	0	0	0.286783	0	0	0	0	0	0	0	0	0	0	0	0	0	0	0	0	0	0	0	0	0	0	0	0	0	0	0	0	0	0	0	0	0	0
nhr-62 I_+_9844234_9844287_9844296	0	0	0	0	0	0	0	0	0	-0.2864	0	0	0	0	0	0	0	0	0	0	0	0	0	0	0	0	0	0	0	0.2864	0	0	0	0	0	0	0	0	0	0	0	0	0	0	0	0
klp-4 X_-_3172190_3172586_3173068	0	0	0	0	0	0	0	0	0	0	0	0	0	0	0	0	0	0	0	0.2848	0	0	0	0	-0.7588	0.22365	0	0	0	0	0	0	0.25035	0	0	0	0	0	0	0	0	0	0	0	0	0
Y57G11C.9 IV_+_14789514_14789848_14790146	0	0	0	0	0	0	0	0	0	0	-0.283783	0	0	0	0	0	0	0	0	0	0	0	0	0	0	0	0	0	0	0	0	0	0	0	0	0	0	0	0	0.283783	0	0	0	0	0	0
C39D10.11 X_+_7903409_7903481_7903495	0.28075	0	0	0	0	0	0	0	0	-0.140375	0	0	0	0	0	0	0	0	0	0	0	0	0	0	0	0	0	0	0	0	0	0	0	0	0	0	0	0	0	0	0	0	0	0	0	-0.140375
F13B9.1 X_+_8290327_8290407_8290710	0	0	0	0	0	0	0	0	0	0	0	0	0	0	0	-0.14005	0	0	0	0	0	0	0	0.2801	0	0	0	0	0	0	0	0	0	0	0	0	0	-0.14005	0	0	0	0	0	0	0	0
fzr-1 II_-_9641204_9641210_9641287	0	0	0	0	0	0	0	0	0	0	0	0	0	0	0	0	0	0	0	0	0	0	0	0	-0.279675	0	0	0	0	0	0.279675	0	0	0	0	0	0	0	0	0	0	0	0	0	0	0
ymel-1 III_+_10418307_10418799_10418817	0	0	0	0	0	0	0	0	0	0	0	0.278373	0	0	0	0	0	0	0	0	0	0	0	0	0	0	0	0	0	0	0	0	0	-0.278373	0	0	0	0	0	0	0	0	0	0	0	0
cit-1.2 III_+_8013021_8013118_8013124	0	0	0	0	0	0	-0.136925	0	0	0	0	-0.2139	0	0	0	0	0	0	0	-0.277475	0	0	0.2428	0	-0.105875	0.277475	0	0	0	0	0.2139	0	0	0	0	0	0	0	0	0	0	0	0	0	0	0
smk-1 V_+_8612752_8612797_8612803	0	0	0	0	0	0	0.2759	0	0	0	0	0	0	0	0	0	0	-0.2759	0	0	0	0	0	0	0	0	0	0	0	0	0	0	0	0	0	0	0	0	0	0	0	0	0	0	0	0
gpa-18 IV_-_5189176_5189182_5189224	-0.274825	0	0	0	0	0	0	0	0	0.274825	0	0	0	0	0	0	0	0	0	0	0	0	0	0	0	0	0	0	0	0	0	0	0	0	0	0	0	0	0	0	0	0	0	0	0	0
ceh-43 III_-_4447574_4447601_4448970	0	0	0	0.273683	0	0	0	0	0	0	0	0	0	0	0	0	0	0	0	0	0	0	0	0	0	0	0	0	0	0	0	0	0	0	0	0	-0.273683	0	0	0	0	0	0	0	0	0
unc-58 X_-_10106298_10106721_10106826	0	0	0	0	0	0	0	0	0	0	0	0	0	0	0	0	0	0	0	0	0	0	0	0	0	0.273125	0	0	0	0	0	0	0	0	0	0	0	0	0	0	0	-0.109705	0	0	0	-0.16342
strm-1 III_+_2405538_2405655_2406091	0	0	0	0	0	0	0	0	0	0	0	0	0	0	0	0	0	0	0	0	0	0	0	0	0	0	0	0	0	0	0	0	0	0	0	0.27275	0	0	0	0	0	0	0	0	0	-0.27275
Y69H2.3 V_-_18660965_18660980_18661086	0	0.266065	0	0	0	0	-1.64869	0.1805	0	0.2611	0	0	0	0	0	0	0	0	0.263485	0	0	0	0	0	0	0	0	0.23135	0	0	0	0	0	0	0	0	0	0	0	0	0	0.175565	0	0	0.270625	0
rcor-1 I_-_26681_26690_26731	0	0	0	0	0	0	0	0	0	0	0	0	-0.14245	0	0	0	0	-0.126825	0	0	0	0	0	0	0	0	0	0	0	0	0.269275	0	0	0	0	0	0	0	0	0	0	0	0	0	0	0
ctn-1 I_+_2614489_2614795_2615075	0	0	0	0	0	0	0	0	0	0	0	0	0	0	0	0	0	0	0	-0.136135	0	0	0	0	0	0	0	-0.129885	0	0	0	0	0	0.26602	0	0	0	0	0	0	0	0	0	0	0	0
sup-37 V_+_8788055_8788192_8788198	-0.514705	0.249055	0	0	0	0	0	0	0	0	0	0	0	0	0	0	0	0	0	0	0	0	0	0	0	0	0	0.26565	0	0	0	0	0	0	0	0	0	0	0	0	0	0	0	0	0	0
unc-77 IV_-_6166047_6166173_6166242	0	0	0	0	0	0	0	0	0	0	0	0	0	0	0	0	0	0	0	0	0	0	0	0	0.264125	0	0	0	0	0	0	0	0	0	0	0	0	0	0	0	0	-0.264125	0	0	0	0
NONE I_-_15060459_15065414_15065560	0	0	0	0	0	0	0	0	0	0	0	0	0	0	0	0	0	0	0	0	0	0	0	0	0	0	0	0	0	0	0	0	0	0	0	0	0	0	0	-0.262025	0	0	0.262025	0	0	0
flp-1 IV_+_9145435_9145486_9145519	0	0	0	0.260942	0	0	0	0	0	0	0	0	0	0	0	0	0	0	0	0	0	0	0	0	0	0	0	0	0	0	0	0	0	0	0	0	0	0	0	0	0	0	0	-0.260942	0	0
W09H1.1 II_-_13178637_13178640_13178904	0.2336	0	0	0	0	0	0	0.15075	0	0.259325	0	0	0	0	0	0	0	0	0	0	0	0	0	0	0	0	-0.84915	0	0	0	0	0	0.205475	0	0	0	0	0	0	0	0	0	0	0	0	0
mspn-1 IV_+_10178104_10178146_10178155	0	0	0.255525	0	0	0	0	0	0	0	0	0	0	0	0	0	0	0	0	0	0	0	0	0	0	0	0	0	0	-0.255525	0	0	0	0	0	0	0	0	0	0	0	0	0	0	0	0
H24G06.1 V_+_9456881_9457079_9457843	0	0	0	0	0	0	0	0	0	0	0	0	0	0	0	0	0	0	0	0	0	0	0	0.253767	0	0	-0.394133	0	0	0	0	0	0	0	0	0	0	0	0	0	0	0	0	0	0	0.140367
alh-13 X_+_12782634_12783390_12783396	0	0	0	0	0	0	0	0	-0.424167	0	0	0	0	0	0	0	0	0	0	0	0	0.251867	0	0	0	0	0	0	0	0	0	0	0	0	0	0	0	0	0	0	0	0	0	0	0	0.1723
csn-3 IV_+_194966_196838_196844	0	0	0	0	0	0	0	0	0	0	0	0	0	0	0	0	0	0	0	0.2386	0	0	0	-1.44155	0	0.2435	0	0	0.245625	0	0	0	0	0.235075	0	0	0	0	0.251475	0	0.227275	0	0	0	0	0
unc-32 III_+_8906274_8906522_8906965	0	0.25093	0	0	0	0	0	0	0	0	0.194767	0	0	0	0	0	0	0	0	0	0	0	0	0	0	0	0	0	0	0	0	0	0	0	0	-0.445697	0	0	0	0	0	0	0	0	0	0
cars-1 I_-_2627196_2627199_2628089	0	0	-0.70435	0	0	0	0.225125	0	0	0.250525	0	0	0.250525	0	0	0	0	0.226725	0	0	0	0	0	0	-0.830675	0	0	0.229425	0	0.250525	0	0	0	0	0	0	0	0	0	0	0	0.102175	0	0	0	0
gbb-2 IV_-_4495713_4495719_4496267	0.1921	0	0	0	0	0	0	0	0	0	0	0	0	0.222225	0.25	0	0	0	0	0	0	0	0	0	0	0	0.25	0.241075	0	0	0.25	0	0.225	0	-2.51476	0	0	0	0	0	0.21196	0.25	0.1871	0	0	0.2353
Y43H11AL.1 II_-_223797_226774_227934	0	0	0	0	0	0	0	0	0	-0.24945	0	0	0	0	0	0	0	0	0	0	0	0	0	0	0.24945	0	0	0	0	0	0	0	0	0	0	0	0	0	0	0	0	0	0	0	0	0
alp-1 IV_+_8859881_8860006_8860080	0	0	0	0	0	0	0	0	0	0	0	0	0	0	-0.24845	0	0	0	0	0	0	0.24845	0	0	0	0	0	0	0	0	0	0	0	0	0	0	0	0	0	0	0	0	0	0	0	0
fln-1 IV_-_369148_371090_371404	0	0	0	0	0	0	0	0	0	0	0	0.2484	0	0	0	0	0	0	0	0	0	0	0	0	0.1467	0	0	0	0	0	-0.3951	0	0	0	0	0	0	0	0	0	0	0	0	0	0	0
nlp-57 X_+_11317377_11317413_11317427	0	0	0	0	0	0	-0.2468	0	0	0	0	0	0	0	0.2468	0	0	0	0	0	0	0	0	0	0	0	0	0	0	0	0	0	0	0	0	0	0	0	0	0	0	0	0	0	0	0
lron-7 X_+_7295244_7295324_7295330	0	0	0	0	0	0	0	0	0	0	0	0	0	0	0	0	0	0.23365	0	-0.940925	0	0	0	0.2429	0	0	0	0	0	0	0	0	0	0	0	0	0	0	0	0	0	0	0	0.2429	0	0.221475
Y39A3CL.7 III_+_1841910_1842868_1844371	0	0	0	0	0	0	0	0	0	0	0	0	0	0	0	0	0	0	0	0	0	0	0	0	0.242675	0	0	0	0	0	-0.242675	0	0	0	0	0	0	0	0	0	0	0	0	0	0	0
eva-1 I_-_14832132_14832867_14834696	0	0	0	0	0	0	0	0	0	0	0	0	0	0	0	0	0	0	0	0.241375	0	0	0	0	0	0	0	-0.110275	0	0	0	0	0	0	0	0	-0.1311	0	0	0	0	0	0	0	0	0
rrn-1.2 I_+_15062634_15069680_15069803	0	0	0	0	0	0	0	0	0	0	0	0	0	0	0	0	0	0	0	0	0	-0.241053	0	0	0	0	0	0	0	0	0	0	0	0.241053	0	0	0	0	0	0	0	0	0	0	0	0
rrn-1.1 I_+_15062948_15069805_15070108	0	0	0	0	0	0	0	0	0	0	0	0	0	0	0	0	0	0	0	0	0	0	0	0	0	0	0.240925	0	0	0	0	0	0	0	0	0	0	0	0	0	0	0	0	0	0	-0.240925
alg-4 III_-_9890789_9891230_9891275	0	0	0	0	0	0	0	0	0	0	0	0	0	0	0	0	0	0	0	0	0	0	0	0	0	0	0	0	0	0	0.2403	0	0	0	0	0	0	0	0	0	0	0	-0.2403	0	0	0
C34F6.10 X_-_11234311_11234438_11234506	0	0	0	0	0	0	0	0	0	0	0	0	0	0	0	0	0	0	0	-0.4596	0	0	0	0	0	0	0	0	0	0	0	0	0	0	0	0	0	0.239475	0	0	0	0	0	0	0	0.220125
row-1 I_-_10477961_10477964_10478014	0	0	0	0	0	0	0	0	0	0	0	0	0	0	0	0	0	0	0	0	0	0	0	0.2372	-0.472175	0	0	0	0	0	0	0	0.234975	0	0	0	0	0	0	0	0	0	0	0	0	0
osm-12 III_-_12191328_12192693_12193199	0	0	0	0	0	0	0	-0.690725	0	0	0	0	0	0	0	0	0	0	0	0	0	0	0	0	0	0	0.23465	0.22975	0	0	0	0	0.226325	0	0	0	0	0	0	0	0	0	0	0	0	0
T06G6.6 I_+_12718439_12718765_12718953	0	0	0	0	0	0	0	0	0	0	0	0	0	0	0	0	0	0.233845	0	0	0	0	0	0	0	0	0	0	0	0	0	0	0	-0.233845	0	0	0	0	0	0	0	0	0	0	0	0
egrh-3 IV_-_2686713_2686719_2687844	0.1346	0	0.170275	0	0	0	0	0.23175	0	0.10675	0	0	0	0	0	0	0.218417	0.18175	0	0.172625	0	0.23175	0.195875	0.165125	-3.89193	0	0.20145	0.169775	0	0.23175	0.23175	0.184117	0	0.14009	0	0	0	0	0.187525	0	0	0.14971	0.223125	0.210925	0.1528	0
F59A7.5 V_+_2023749_2023798_2023805	0	0	0	0	0	0	0	0	0	0	0	0.2314	0	0	0	0	0	0	0	0	0	0.2314	0.2064	0.22445	0	0	0	0	0	0	0	0	0	0.2314	0	0	0	0	-1.35645	0	0	0	0	0	0	0.2314
H05L14.2 I_+_7992434_7992522_7992529	0	0	0	0	0	0	0	0	0	-0.533825	0	0	0	0	0	0	0	0	0	0	0	0	0	0	0	0.106325	0	0	0	0	0.196175	0.231325	0	0	0	0	0	0	0	0	0	0	0	0	0	0
lgc-33 IV_+_848043_848245_848254	0	0	0	0	0	0	0	0	0	0	0	0	0	0	0	-0.225833	0	0	0	0	0	0	0	0	0	0	0	0	0	0	0	0	0	0	0	0	0	0	0	0	0	0	0	0.225833	0	0
F31C3.15 I_-_15063468_15063698_15070472	0	0	0	0	0	0	0.2255	0	0	0	0	0	0	0	0	0	0	0	0	0	0	-0.65446	0	0	0	0	0	0	0	0	0	0	0	0	0	0	0	0	0	0	0	0.20346	0.2255	0	0	0
ced-5 IV_+_10487587_10487682_10487782	0	0	0	0	0	0	0	0	0	0	0	0	0	0	0	0	0	0	0	0	0	0.22465	0	0.22465	0	0	0	0	0	0	-0.4493	0	0	0	0	0	0	0	0	0	0	0	0	0	0	0
trr-1 II_-_11672698_11672707_11672767	0	0	0	0	0	0	0	0	0	0	0	0	0	0	0	0	0	0	0	0	0	0	0	0.21785	0	0.209725	0	0	0	0	0.224425	0	0	0	0	0	0	0	0	0	0	0	0.224425	0	0	-0.876425
col-113 IV_-_7150789_7150801_7150878	0	0	0	0	0	0	0	0	0	0	0	0	0	0	0	0	0	-0.398517	0	0	0	0	0	0	0	0	0	0	0	0	0	0.221467	0.17705	0	0	0	0	0	0	0	0	0	0	0	0	0
Y6B3B.7 I_+_13746924_13747294_13747597	0	0	0	0	0	0	0	0	0	0	0	0	0	0	0	0	0	0	0	0	0	0.219808	0	0	0	0	0	0	0	0	0	0	0	0	0	0	0	0	-0.219808	0	0	0	0	0	0	0
unc-42 V_-_9766987_9767032_9767441	0	0	0	0	0	0	0	0	0	0	0.110753	0.218487	0	0	0	0	0	0	0	0	0	0	0	0	0	0	0	0	0	0	0	0	0	0	0	0	0	0	0	0	-0.32924	0	0	0	0	0
npr-34 II_-_14737500_14738082_14738126	0	0	0	0	0	0	0.21125	0	0	0	0	0	0	0	0	0	0	0	0	0.21745	-0.4287	0	0	0	0	0	0	0	0	0	0	0	0	0	0	0	0	0	0	0	0	0	0	0	0	0
Y51H7C.13 II_-_1464321_1464468_1464560	0	0	0	0	0	0	0	0	0	0	0	0	0	0	0	0	-0.216267	0	0	0	0	0.216267	0	0	0	0	0	0	0	0	0	0	0	0	0	0	0	0	0	0	0	0	0	0	0	0
pqn-83 III_-_13089349_13090464_13090793	0	0	0	0	0	0	0	0	0	0	0	0	0	0	0	0	0	0	0	0	0	0.215967	0	0	0	0	0	0	0	0	0	0	0	0	0	0	0	0	0	-0.215967	0	0	0	0	0	0
vacl-14 I_+_8042909_8042950_8042956	0	0	0	0	0	0	0	0	0	0	0	0	0	0	0	0	0	0	0	-0.2152	0	0	0.2152	0	0	0	0	0	0	0	0	0	0	0	0	0	0	0	0	0	0	0	0	0	0	0
dgk-5 II_-_6458826_6459961_6460150	0	0	0	0	0	0	0	0.2143	0	0.2143	0	0	0	0	0	0	0	0	0	0	0	0	0	0	0	0	0	0	0	0	0	0	0	0	0	-0.4286	0	0	0	0	0	0	0	0	0	0
plx-2 II_-_14422847_14422856_14422899	0	0	0	0	0.211225	0	0	0	0	0	0	0	0	-0.2181	0	0	0	0	0	0	0	0	0.211225	0	-0.20435	0	0	0	0	0	0	0	0	0	0	0	0	0	0	0	0	0	0	0	0	0
arrd-15 III_+_8934868_8934915_8934919	-0.801275	0	0	0	0	0	0	0	0	0.196475	0.210375	0	0	0	0	0.210375	0	0	0	0	0	0	0	0.18405	0	0	0	0	0	0	0	0	0	0	0	0	0	0	0	0	0	0	0	0	0	0
gab-1 III_-_12777195_12777493_12779212	0	0	0	0	0	0	0	0	0	0	0	0	0	0.208817	0	0	-0.329758	0	0	0	0	0	0	0	0.120942	0	0	0	0	0	0	0	0	0	0	0	0	0	0	0	0	0	0	0	0	0
hpo-30 V_-_12308942_12308950_12309028	0	0	0	0	0	0	0	0	0	0	0	0	0	0	0	0	0	0	0	0	0	0.2083	0	0	0	0	0	0	0	0	0	0	0	0	-0.2083	0	0	0	0	0	0	0	0	0	0	0
F33D4.6 IV_-_7715147_7715383_7715467	0	0	0	0	0	0	0	0	0	0	0	0	0	0.20755	0	0	0	0	0	0	0	0	0	0	0	0	-0.20755	0	0	0	0	0	0	0	0	0	0	0	0	0	0	0	0	0	0	0
rbg-3 III_+_4755830_4755877_4756029	0	0	0	0	0	0	0	0	0	0.206525	0	0	0	0	0	0	0	0	0	-0.40805	0	0	0	0	0	0	0	0	0	0	0	0	0	0	0	0	0	0	0	0	0	0.201525	0	0	0	0
cpna-2 II_+_7730160_7730504_7750278	0	0	0	0	0	0	0	0	0	0	0	0	0	0	0	0	0	0	0	0	0	0	0	0	0	0	0	0	0	0	0	0	0	0	0	0	0	0	0	0	0	0	-0.203425	0.203425	0	0
D1007.3 I_-_4576814_4576821_4576891	0.2032	0	0	0	0	0	0	-0.2032	0	0	0	0	0	0	0	0	0	0	0	0	0	0	0	0	0	0	0	0	0	0	0	0	0	0	0	0	0	0	0	0	0	0	0	0	0	0
ggr-2 X_+_6077942_6078298_6079230	0	0	0	0	0	0	0	0	0	0	0	0	0	0	0	0	0	0	0	0	0	0	0	0.178675	0	0	0.197975	0	0	0	0	0	0	0	0	0	0.197975	0	0	0	0	0	-0.574625	0	0	0
Y24F12A.1 IV_+_11605618_11605658_11605664	0	0	0.15655	0	0	0	0	0	0	0	0	0	0	0	0	0	0	0	0	0	0	0	0	0	0	0.177025	0	0	0	0	0	0	0	0	0	0	0	0	0	0.19625	0	0	0	0	0	-0.529825
pod-2 II_+_1137047_1140340_1140466	0	0	0	0	0	0	0	0	0	0	0.19445	0	0	0	0	0	0	0	0	0	0	0	0	0.19445	0.19445	0	0	0.19445	0	0	0	0	0	0	0	-1.1667	0	0	0	0	0	0	0.19445	0	0	0.19445
cat-1 X_-_5710619_5710625_5710671	0	0	0	0	0	0	0	0	0	0	0	0	0	0	0	0	0	0	0	0	0	0	0	0	0	0	0	0	0	-0.19415	0	0	0	0	0	0	0	0	0.19415	0	0	0	0	0	0	0
tub-1 II_-_8156144_8156186_8156799	0.17835	0	0	0	0	0	0.185125	0	0	0	0	0	0	0	0	0	0	0	0	0	0	0	0	0	0	0	0.190225	-1.09995	0	0	0	0	0.1658	0	0	0	0	0	0	0	0.190225	0	0.190225	0	0	0
sams-1 X_+_11967406_11967572_11969653	0	0	0	0	0	0	0	0	0	0	0	0	0	0	0	0	0	0	0	0	0	-0.186967	0	0	0	0	0	0	0	0	0	0	0	0	0	0	0	0.186967	0	0	0	0	0	0	0	0
him-4 X_+_9722901_9723062_9747149	0	0	0	0	0	0	0	0	0	0	0	0	0	0	0	0	0	0	0	0	0	-0.186433	0	0.186433	0	0	0	0	0	0	0	0	0	0	0	0	0	0	0	0	0	0	0	0	0	0
H34C03.2 IV_+_6758314_6758455_6759544	0	0	0	0	0	0	0	0	0	0	0	0	0	0	0	0.186042	0	0	0	0	0	0	0	0	0	0	0	0	0	0	0	0	0	0	0	0	0	0	0	0	0	0	0	-0.186042	0	0
M03E7.2 V_+_5617766_5617875_5617886	0	0	0	0	0	0	0	0	0	0	0	0	0	0	0	0	0	0	0	0.17925	0	0	0	0	0	0	-0.7152	0	0	0	0	0	0.16395	0	0	0	0	0.186	0	0	0	0	0.186	0	0	0
ampd-1 II_+_5204991_5205038_5206576	0	0	0	0	0	0	0	0	0	0	0	0	0	0	0	0	0	0	0	0	0	0	0	0	0	0	0	0	0	0	0	0	0	0	0	0	0.184967	0	0	0	0	0	0	0	-0.184967	0
pmk-3 IV_+_8139302_8140244_8140362	-3.08448	0.154945	0.1649	0	0	0	0	0	0	0.133525	0.183525	0	0.183525	0.13825	0	0.155325	0.142858	0.1749	0	0.164225	0	0.183525	0	0.17785	0.11605	0	0.141858	0.168825	0	0	0	0	0	0	0	0	0.103092	0	0	0	0.124845	0.176145	0.139425	0	0.156892	0
H28G03.2 X_+_5215560_5216001_5216361	0	0	0	0	0	0	0	0	0	0	0	0	0	0	0	0	0	0	0	0	0	0	0	-0.71165	0.1758	0	0	0	0	0	0	0	0	0	0	0	0	0	0	0	0	0.18255	0.1758	0	0.1775	0
nepr-1 I_+_8399509_8400065_8401385	0	0	0	0	0	0	0	0	0	0	0	0	-0.181583	0	0	0	0	0	0	0	0	0	0	0	0	0	0	0	0.181583	0	0	0	0	0	0	0	0	0	0	0	0	0	0	0	0	0
F52H2.6 X_-_2562249_2562276_2562512	0	0	0	0	0	0	0	0	0	0	0	0	0	0	-0.18145	0	0	0	0	0	0	0	0	0	0	0	0	0	0	0	0	0	0	0	0	0	0	0	0	0	0	0	0	0	0	0.18145
F48C5.2 X_-_11453488_11453494_11453535	0	0	0	0	0	0	0	0	0	0	0	0.17965	0	0	0	0	0	0	0	0	0	0	0	0	0	0	0	0	0	0	0	0	0	0	0	0	0	0	-0.17965	0	0	0	0	0	0	0
F32B5.6 I_+_2669747_2670047_2670251	0	0	0	0	0	0	0	0	0	0	0	0	0	0	0.16855	0	0	0	0	0	0	0	0	0.17855	0	0	0	0	0	0	0	0	0	0	0	-0.52565	0	0	0.17855	0	0	0	0	0	0	0
spe-39 V_+_6785595_6785759_6785766	0.175	0	0	0	0	0	0	0	0	0	0	0	0	0	0	0	0	0	0	0	0	0	0	0	0	0	0	0	0	0	-0.175	0	0	0	0	0	0	0	0	0	0	0	0	0	0	0
ztf-13 X_-_3100554_3100609_3101079	0	0.17125	0	0	0	0	0	0	0	0.15655	0	0	0.17125	0	0	0	0	0.17125	0	0	0	0	0	0	0	0	0	0	0	0	0	0	0	0	0	0	0	0	0	0	0	0	0	0	-0.6703	0
cyk-7 III_-_7794343_7794358_7794627	0	0	0	0	0	0	0	0	0	0	0	0	0	0	0	0	0	0	0	0	0	0	0	0	0	0	0	0	0	0	0.1707	-0.1707	0	0	0	0	0	0	0	0	0	0	0	0	0	0
jmjd-3.1 X_+_8571122_8571393_8571446	0	0.17051	0	0	0	0	0	0	0	0	0	0	0	0	0	0	0	0	0	0	0	0	0	0	0	0	0	0	0	0	0	0	0	0	0	0	0	0	-0.17051	0	0	0	0	0	0	0
Y54E10A.17 I_+_3209015_3209103_3209778	0.1702	0	0.159325	0	0	0	0	0.1702	0	0.1702	0.1702	0	0	0.16305	0.148275	0	0	0.1602	0	0	0	0	0	0	0.153	0	-2.26859	0.150975	0	0	0	0	0	0	0	0	0	0.1702	0	0	0.14792	0.1702	0	0	0	0.16465
pqn-32 II_+_13108378_13108421_13108427	0	0	-0.1702	0	0	0	0	0	0	0.1702	0	0	0	0	0	0	0	0	0	0.107575	0	0	0	0	0	0	0	0	0	0	0	0	0	0	0	0	0	0	0	0	0	0	0	0	0	-0.107575
apr-1 I_+_8052440_8052480_8052486	0	0	0	0	0	0	0	0	0	0	0	0	0	0	0	0	0	0	0	0	0	0	0	0.169675	-0.169675	0	0	0	0	0	0	0	0	0	0	0	0	0	0	0	0	0	0	0	0	0
polq-1 III_-_5802460_5802467_5802509	0	0	0	0	0	0	0	0	0	0	0	0	0	0	0	0	0	0	0	0	0	0	0	-0.1687	0	0	0	0	0	0	0.1687	0	0	0	0	0	0	0	0	0	0	0	0	0	0	0
T10B10.3 X_-_15180197_15180203_15180243	0	0	0	0	0	0	0	0	0	0	0	0	0	0	0	0	0	0	0	0	0	0	0	0	-0.28496	0.117125	0	0	0	0	0	0	0	0.167835	0	0	0	0	0	0	0	0	0	0	0	0
srv-2 II_-_10601038_10601047_10601087	0	0	0	0	0	0	0	0	0	0	0	0	0.16625	0	0	0	0	0	0	0	0	0	0	0	0	-0.16625	0	0	0	0	0	0	0	0	0	0	0	0	0	0	0	0	0	0	0	0
npr-29 III_-_9208987_9209029_9209196	0	0	0	0.16515	0	0	0	0	0	0	0	0	0	0	0	0	0	0	0	0	0	0	-0.16515	0	0	0	0	0	0	0	0	0	0	0	0	0	0	0	0	0	0	0	0	0	0	0
T25F10.3 V_+_6745219_6746062_6746065	0	0	0	0	0	0	0	0	0	0	0	0	0	0	0	0	0	0	0	0	0	0.1606	0	0.120983	0	0	-0.714388	0.145508	0	0	0	0	0.153383	0	0	0	0	0	0	0	0.133913	0	0	0	0	0
ttn-1 V_-_6190460_6195647_6196225	0	0	0	0	0	0	0	0	0	0	0	0	0	0	0	0	0	0	0	0	0	0.159867	0	0	0	0	0	0	0	0	-0.159867	0	0	0	0	0	0	0	0	0	0	0	0	0	0	0
fln-2 X_+_9422225_9422382_9423945	0	0	0	0	0	0	0	0	0	0	0	0	0	-0.159425	0	0	0	0	0	0	0	0	0	0	0	0	0	0	0	0	0	0	0	0	0	0	0	0	0	0	0	0	0	0	0	0.159425
clp-1 III_+_7981270_7981363_7981448	0	0.1591	0	0	0	0	0	0	0	0	0.1591	0	0	0	0	0	0	0	0	0	0	0	0	0.1591	0	0	0	0.1591	0	0	0	0	0	0	0	-0.7955	0	0	0	0	0	0	0	0	0	0.1591
Y32G9B.1 V_-_1828859_1829767_1829810	0	0	0	0	0	0	0	0	0	0	0	0	0	0	0	0	-0.158667	0	0	0	0	0.158667	0	0	0	0	0	0	0	0	0	0	0	0	0	0	0	0	0	0	0	0	0	0	0	0
D2005.4 I_+_7815083_7815246_7815253	0	0	0	0	0	0	0	0	0	0	0	0	0	0	0	0	0	0	0	0	0	0	0	0.15725	0	0	0	0	0	0	-0.15725	0	0	0	0	0	0	0	0	0	0	0	0	0	0	0
Y55F3AM.5 IV_+_1000982_1002044_1003392	0	0	0	0	0	0	0	0	0	0.157075	0.149825	0.157075	0.157075	0	0	0	0	0	0	-0.9352	0	0	0	0.157075	0	0	0	0.157075	0	0	0	0	0	0	0	0	0	0	0	0	0	0	0	0	0	0
Y61A9LA.11 V_-_4606142_4606148_4606764	0	0	0	0	0	0	0	0	0	0	0	-0.1568	0	0	0	0	0	0	0	0	0	0	0	0	0	0	0	0	0	0	0.1568	0	0	0	0	0	0	0	0	0	0	0	0	0	0	0
pptr-2 V_-_11029270_11029282_11029320	-0.156375	0	0	0	0	0	0	0	0	0	0	0	0	0	0	0	0	0	0	0	0	0	0	0	0	0	0	0	0	0	0.156375	0	0	0	0	0	0	0	0	0	0	0	0	0	0	0
exos-2 IV_+_6415642_6415694_6415702	0	0	0	0	0	0	0	0	0	0	0	0	0	0	0	0	-0.1551	0	0	0	0	0	0	0	0	0	0	0	0	0	0.1551	0	0	0	0	0	0	0	0	0	0	0	0	0	0	0
F54F12.2 III_+_13045360_13047703_13047715	0	0	0	0	0	0	0	0	0	0	0	0	0	0	0	0	0	0	0	0	0	0	0	0	0	0	0	0	0	0	0	0	0	0	0	0	0	0	0	0	0	0.14741	0	0	0	-0.14741
gon-1 IV_-_9942055_9942355_9942442	0	0	0	0	0	0	0	0	0	0	0	0	0	0	0	0	0	0	0	0	0	0	0	-0.14705	0	0	0	0	0	0	0.14705	0	0	0	0	0	0	0	0	0	0	0	0	0	0	0
bli-4 I_+_6345556_6348290_6353970	0	0	0.14415	0	0	0	0	0	0	-0.14415	0	0	0	0	0	0	0	0	0	0	0	0	0	0	0	0	0	0	0	0	0	0	0	0	0	0	0	0	0	0	0	0	0	0	0	0
cutl-26 IV_-_700346_701202_707666	0	0	0	0	0	0	0	0	0	0.143125	0	0	0	0.125075	0	0	0.140958	0	0	-1.21621	0	0.143125	0	0.143125	0	0	0.133325	0.129225	0	0	0	0	0.129975	0	0	0	0	0	0	0	0	0	0.128275	0	0	0
T26H2.15 I_+_385225_386067_386074	0	0	0	0	0	0	0	0	0	0	0	0	0	0	0	0	0	-0.14175	0	0	0	0	0	0	0	0	0	0	0	0	0.14175	0	0	0	0	0	0	0	0	0	0	0	0	0	0	0
NONE II_+_8785048_8785136_8785143	0	0	0	0	0	0	0	0	0	0	0	0	0	0.106308	0	0	0	0	0	0	0	0	0	0.117933	0.109233	0	0	0.133533	0	0	0	0	0	0	0	0	0	0	0.105758	-0.937647	0.139533	0.107813	0	0.117533	0	0
stg-1 II_-_10060212_10060263_10060463	0	0	0	0	0	0	0	0	0	0	0	0	0	0	0	0	0	0	0	0	0	0	0	0	0	0	0	0	0	0	0	0	0	0	0	0	0	0	-0.139125	0	0.139125	0	0	0	0	0
rrn-1.2 I_+_15063625_15070563_15070822	0	0	0	0	0	0	0	0	0	0	0	0	0	0	0	0	0	0	0	0	0	0	0	0	-0.1389	0	0	0	0	0	0	0	0	0	0	0.1389	0	0	0	0	0	0	0	0	0	0
egl-9 V_+_10474016_10474091_10474810	0	0	0	0	0	0	0	0	0	0	0	0	0	-0.138842	0	0	0	0	0	0	0	0	0	0	0	0	0	0	0	0	0	0	0	0	0	0	0	0	0	0	0	0	0	0	0.138842	0
C54G4.5 I_+_7996438_7996481_7996487	0	0	0	0	0	0	0	0	0	0	0	0	0	0	0	0	0	0	0	0.13795	0	0	0	0	0	0	0	-0.13795	0	0	0	0	0	0	0	0	0	0	0	0	0	0	0	0	0	0
uba-1 IV_-_9993346_9993349_9994727	0	0	0.125925	0.113333	0	0	0	0	0	0	0	0	0	0.108875	0	0	0	0	0	0	0	0	0	0	0.11525	0	0	-0.716383	0	0	0	0	0	0	0	0	0	0	0	0	0.11654	0.13646	0	0	0	0
F27D4.1 I_+_7703040_7703084_7703099	0.1183	0	0	0	0	0	0	0	0	0	0	0	0	0.11975	0	0	0	0.13635	0	0	0	0	0.131975	0	0.115175	0	0	0	0	0	0	0	0	0	0	-0.740883	0.119333	0	0	0	0	0	0	0	0	0
F59B2.13 III_-_9025237_9025718_9025775	0	0	0	0	0	0	0	0	0	-0.254633	0	0	0	0	0	0.122383	0	0	0	0	0	0	0	0	0.13225	0	0	0	0	0	0	0	0	0	0	0	0	0	0	0	0	0	0	0	0	0
M03E7.1 V_+_5624567_5624615_5625353	0	-0.643725	0	0	0	0	0	0	0	0	0	0	0	0	0	0	0	0	0	0	0	0	0.12718	0.12808	0	0	0.13218	0	0	0	0	0	0	0	0	0	0	0	0	0	0	0	0	0.124105	0	0.13218
hot-9 IV_-_5041122_5043774_5044632	0	0	0.1271	0	0	0	0	0	0.1243	0	0	0	0	0.123625	0	0	0	0.1241	0	0	0	0.130275	0	0.12015	0	0	0	0.130275	0	0.130275	0	0	0	0.130275	0	0	0	0.130275	0	0	0	0	-1.27065	0	0	0
mai-1 X_-_3114689_3115578_3116157	0.116	0.12835	0	0.122567	0	0	-2.03091	0	0	0.10135	0	0.12835	0	0	0	0	0	0.12835	0	0	0	0.12835	0	0.119725	0.12835	0.12835	0	0	0.12835	0	0	0	0.103225	0.11783	0	0	0.107917	0	0	0	0.10121	0.12391	0	0	0	0.118725
unc-68 V_-_6919020_6919026_6919076	0	0	0	0	0	0	0	0	0	0	0	0	0	0	0	0	0	0	0	0	0	0	0	0.116175	0	0	0	0	0	0	0	0	0	0	0	0	0	0	-0.243625	0	0	0	0.12745	0	0	0
lid-1 I_-_10192582_10192587_10192632	0	0	0	0	0	0	0	0	0	0	0	0	0	0	0	0	0	0.12545	0	0	0	0.12545	0	0	0.12545	0	0	0	0	0	-0.5018	0	0	0	0	0	0.12545	0	0	0	0	0	0	0	0	0
Y51H4A.8 IV_-_16575498_16577006_16578304	0	0	0	0	0	0	0	0	0	0	0	0	0	0	0	0	0	0	0	0	0	-0.248258	0	0	0	0	0	0	0	0	0	0.123067	0.125192	0	0	0	0	0	0	0	0	0	0	0	0	0
ubl-1 III_+_3068467_3068572_3068580	0.118892	0.114267	0	0.1193	0	0	0.122642	0	0	0.118992	0.123533	0	0	0.121167	0.116542	0	0	0.114867	0	0	0	0	0	0	0.122617	0	0	0.119067	0	-2.00797	0	0	0	0	0	0	0.112667	0.118367	0	0	0.114747	0.114387	0.110817	0	0.1251	0
cnb-1 V_+_11377217_11377334_11377840	0.116075	0.12274	0.109425	0.1198	0.1247	0.1247	0.11705	0	0	0.1147	0.104217	0	0	0.105975	0	-3.46518	0.1247	0.10845	0	0.1247	0.1247	0	0.1064	0.11075	0	0.10665	0	0	0.1084	0.1247	0	0	0.10315	0.10408	0.1247	0.1247	0	0.116225	0.114275	0	0.11108	0.11844	0.117725	0.112075	0.1199	0
unc-49 III_+_10524325_10527968_10530584	0	0	0	0	0	0	0	0	0	0	0	-0.071375	0	0	0	0	0	0	0	0.121892	0	0	0	0	0	0	0	0	0	0	0	0	-0.175183	0	0	0	0	0.124667	0	0	0	0	0	0	0	0
octr-1 X_-_5610375_5610844_5611120	0	0	0.12436	0	0	0	0	0.12436	0	0	0	0	0	0	0	0	0	0	0	0	0	0	0	0	0	0	0	0.12436	0	0	0	0	0	0	0.12436	0	0	0	0	0	0	-0.49744	0	0	0	0
F26F12.8 V_-_5855312_5855322_5856280	0	0	0	0	0	0	0	0	0	0	0	0	0	0	0	0	0	0	0	0	0	0	0	0	0.121775	0	0	0	0	0	0	0	0	0	0	0	0	0.1153	0	0	0	0	0	-0.237075	0	0
gcy-28 I_+_4500922_4501782_4502568	0	-0.12114	0	0	0	0	0.12114	0	0	0	0	0	0	0	0	0	0	0	0	0	0	0	0	0	0	0	0	0	0	0	0	0	0	0	0	0	0	0	0	0	0	0	0	0	0	0
npr-15 III_-_3682989_3683548_3683620	0	0	0	0	0	0	-0.12025	0	0	0.12025	0	0	0	0	0	0	0	0	0	0	0	0	0	0	0	0	0	0	0	0	0	0	0	0	0	0	0	0	0	0	0	0	0	0	0	0
herc-1 I_+_1238105_1239437_1245178	0.11905	0.11905	0.11905	0	0	0	0	0.11905	0	0	0.11905	0	0	0.11905	0	0	0	0.11905	0	0	0	0	0	0.11905	0.11905	0	0	0.11905	0	0	0	0	0	0	0	-2.02385	0.11905	0	0.11905	0	0.11905	0.11905	0.11905	0	0.11905	0.11905
F49H12.4 X_+_2080649_2081377_2084373	0	0.110225	0	0	0	0	0	0	0	0.112125	0	0	0	0	0	0	0	0	0	0.117625	0	0	0	0	0	-0.4576	0	0	0	0	0	0	0	0	0	0	0	0	0	0	0	0	0	0.117625	0	0
F34D10.6 III_-_3756534_3756544_3757041	0	0.11752	0	0	0	0	-0.11752	0	0	0	0	0	0	0	0	0	0	0	0	0	0	0	0	0	0	0	0	0	0	0	0	0	0	0	0	0	0	0	0	0	0	0	0	0	0	0
F49E2.5 X_+_9554158_9554297_9555797	0	0	0	0	0	0	0	0	0	0	0	0	0	0	0	0	0	0	0	-0.116675	0	0	0	0	0	0	0	0	0	0	0	0	0	0	0	0	0	0	0	0	0	0.116675	0	0	0	0
C17H12.10 IV_+_6808171_6809464_6812106	0	0.1156	0	0	0.1156	0	0	0	0	0	0.1156	0.1156	0	0	0	0	0.1156	0	0	0	0	0	0	0	-0.68665	0	0	0	0	0	0	0	0	0	0	0	0.10865	0	0	0	0	0	0	0	0	0
metr-1 II_+_10927076_10927127_10927131	0	0	0	0	0	0	0	0	0	0	0	0	0	0	0	0	0	0	0	-0.114	0	0	0	0	0	0	0	0	0	0	0	0	0	0	0	0	0	0	0	0	0	0	0	0	0	0.114
saeg-1 V_-_10851896_10852966_10853190	0	0.1115	0.10985	0	0	0	0.1115	0.1115	0.109975	0	0	0	-2.44983	0	0.1115	0	0.1115	0.1115	0	0.1115	0	0	0	0.1115	0.1115	0	0.1115	0.1115	0	0	0	0	0	0.1115	0	0	0.1115	0.1115	0.1115	0	0.1115	0.1115	0.1115	0	0.1115	0.1115
C50E10.13 II_+_3898372_3898416_3898437	0	0	0	0	0	0	0	0	0	0	0	0	0.11085	0	0	0	0	0	0	0	0	0	0	0	0	0	0	0	0	0	0	0	0	0	0	0	0	-0.11085	0	0	0	0	0	0	0	0
pqn-27 II_-_13454970_13454979_13455035	0	0	0	0	0	0	0	0	0	0	0	0	0	0	0	0	0	0	0	0	0	0	0	0	0	0	0	-0.11065	0	0	0.11065	0	0	0	0	0	0	0	0	0	0	0	0	0	0	0
pac-1 III_+_8517465_8517515_8517589	0.102075	0.10688	0.109275	0.10965	0.11	0.11	0.11	0	0	0.11	0	0.11	0.11	0.11	0.11	0.101267	-3.47783	0.11	0	0.11	0.11	0.11	0.11	0	0.1077	0.11	0	0	0.108725	0	0.11	0.11	0.10785	0.1029	0.11	0	0.107267	0.11	0.11	0	0.10424	0	0	0.11	0.11	0
F09C3.2 I_-_14272830_14273375_14273964	0	0.1095	0.1095	0.1095	0.107167	0.1095	0.1095	0	0	0	0	-3.38983	0	0.1095	0.1095	0	0.1095	0.1095	0	0.1095	0	0.1095	0.1095	0.1095	0.1095	0	0.107167	0.1095	0	0	0.1095	0.1095	0.1095	0.1095	0	0.1095	0.1095	0.1095	0.1095	0.1095	0.1095	0.1095	0.1095	0	0.1095	0.1095
ins-29 I_+_14018958_14019585_14021080	0	0	0	0	0.10855	0	0.10855	0	0	0	0	0	0	0	0	0	0	-0.966775	0	0	0	0	0	0	0.100975	0.10855	0.10855	0.10855	0	0	0.10855	0	0	0	0	0	0	0.10595	0	0	0	0	0.10855	0	0	0
vhp-1 II_+_5334801_5336188_5338170	0	0	0	0	0	0	0	0	0	0	0	0	0	0	0	0	0	0	0	0	0	0	0	-0.1047	0	0	0	0	0	0	0	0	0	0	0	0.1047	0	0	0	0	0	0	0	0	0	0
T15B12.1 III_+_5296610_5297703_5302216	0	0	0	0	0	0	0	0	0	0	0	0	0.10334	0	0	0	0.10334	0	0	0	0	0.10334	0	0.10334	0	0	0	0.10334	0	0	0	0	0	0	0	0	0.10334	0	0	0	0	-0.72338	0	0.10334	0	0
srap-1 II_+_11207721_11207932_11208444	0	0	0	0	0	0	0	0	0	0	0	0	0	0	0	0	0	0	0	0	0	0	0	0	0	0	0	0	0	0	-0.10305	0	0	0	0	0	0	0	0	0	0	0	0	0	0	0.10305
abt-2 I_-_2264844_2266075_2266902	0	0	0	0	0	0	0	0	0	0	0	0	0	0	0	0	0.102125	0	0	0	0	0	0	0.102125	0	0	0	0	0	0	0	0	0	0	0	0	0	0	0	0	0	0	0	-0.306375	0	0.102125
npr-16 X_+_3531167_3531553_3537639	0	0	0	0	0.101475	0	0	0	0	0.101475	0	0	0	0	0	0	0	0	0	0	0	0	0.101475	0	0	0	0	0	0	0	0	0	0	0	0	0	0	0	0	0	0	0	-0.4059	0	0	0.101475

## Sheet: A5S
	ADL	AFD	AIM	AIN	AIY	ASEL	ASER	ASG	ASI	ASK	AVA	AVE	AVG	AVH	AVK	AVL	AVM	AWA	AWB	AWC	BAG	CAN	DA	DD	DVC	I5	IL1	IL2	LUA	NSM	OLL	OLQ	PHA	PVC	PVD	PVM	RIA	RIC	RIM	RIS	RMD	SMB	SMD	VB	VC	VD
inx-1 X_-_6951518_6956322_6974680	-1.74473	-1.59557	-1.57753	11.4609	0	-1.7724	-1.64443	-1.88607	-2.13267	-1.64893	-1.91887	-1.16312	32.5501	6.07184	-1.73783	-1.90803	-3.7631	-1.9997	0	-1.63118	-1.69513	-1.62667	-0.305525	0.0287133	4.40833	-1.74763	0.610047	-0.28215	0	-0.846233	-2.13987	-1.34766	-1.12868	-0.958317	-1.9997	-1.81453	-0.207367	-0.945042	-1.96378	0	-1.60525	-1.92256	-0.5017	-0.883167	-2.3349	-0.749817
C30D11.5 V_-_1361311_1363738_1370931	5.69396	-3.37026	-3.16442	12.9168	0	-4.96571	-4.77356	-4.96571	0	-4.96571	-4.82186	-4.96571	23.4607	-1.48015	-2.74526	13.5565	-4.90107	18.9517	0	9.87401	-1.2341	-4.96571	-4.87261	-4.83883	28.2684	0	-4.69271	-4.10313	0	0	-2.2573	-1.2073	-2.15028	-3.52306	0	-1.2073	-2.31975	-4.74696	-1.93165	0	-4.56643	-4.91377	-4.85493	-4.79071	0	-4.42618
hmr-1 I_-_11088545_11093797_11094101	-4.1814	0.161545	-7.86714	-0.576975	0	-7.75188	-6.20932	5.84922	0	3.06482	10.3559	4.24432	28.1289	12.5072	7.99606	1.2102	22.1007	-0.698922	-5.45918	-5.0027	3.14814	-6.77043	-5.85198	15.2863	9.78722	-4.05567	-5.1028	-5.04475	-5.64543	-4.48302	-2.57563	-2.46249	-3.4084	-3.47308	-12.3058	4.85782	-8.46773	-9.29152	16.1693	-2.82083	-7.72964	-9.38077	-5.5094	-10.3656	-4.76133	12.386
nlp-21 III_-_11388785_11389283_11389393	24.0021	12.2596	-5.43924	-0.692443	0	8.1123	21.8022	3.00916	-4.54271	-3.03055	25.9449	26.8407	-0.137018	-7.00233	-8.20023	-11.2524	0.58604	0.222115	-3.69946	-5.52094	-4.1802	2.85263	-11.8625	-4.52279	-2.28436	-4.07958	-3.65468	2.44543	-1.90044	-7.15778	-0.3127	-2.65294	10.4419	-7.35978	0	-0.891995	1.43686	-11.3914	24.8747	-4.66413	-9.28706	-5.63612	-11.7734	-12.3442	-5.34349	-4.01376
bkip-1 II_+_14101499_14102437_14102646	-4.13692	-0.52823	-4.05765	-3.21651	-4.2099	26.5409	23.8798	-2.53498	0	-2.33752	25.2508	0	-4.2099	0.667773	-2.92498	-3.85398	-3.13868	0	0	5.26289	0	0	-2.26246	-4.2099	-4.15915	-3.8914	-2.76578	18.3705	-4.1735	0	-3.67848	-3.23752	-3.40638	-0.90732	-3.71326	-2.98498	-1.89752	-3.64293	-3.95825	0	-3.01566	-4.05898	-3.05151	-3.37238	0.860465	-3.29651
tbc-3 IV_+_9899094_9899770_9899907	-0.829925	0	-0.825675	0	0	0	-0.86205	-2.02949	0	-1.64339	-1.967	-2.17533	-2.34199	-1.75267	-0.80125	25.9635	-0.771267	-2.34199	0	0	0	-0.814467	0	-2.14562	-2.04812	-0.596075	1.87732	-1.7435	0	-1.9809	-0.836	2.70429	3.13719	2.84551	0	0	-1.6306	-0.895175	-0.82225	-0.919667	-0.73122	-0.871	-0.826275	0	0	-1.32495
zyg-8 III_+_12058895_12061925_12062923	-1.03052	-2.46897	-0.912825	-1.01428	0	0	-2.35341	-2.35116	0	-2.51181	0.320783	0	0	4.03451	12.3371	22.5624	2.6995	-2.38686	0	-2.43749	-1.10038	-1.91838	-1.94426	-1.03487	4.05335	-0.5754	-2.07721	-2.20911	0	-0.702367	-2.24871	-2.34521	-1.01523	-0.52324	0.41262	-1.48663	-1.00641	-1.08813	-2.26641	0	-1.07031	-2.40015	-2.21121	-1.06913	-0.965975	2.30573
lin-33 IV_+_5925949_5930696_5931628	-0.534267	0	-0.509142	-0.534267	-0.534267	0	-0.409267	-0.534267	0	0	-0.534267	-0.534267	-0.534267	-0.530067	-0.519192	21.1316	-0.534267	-0.534267	-0.534267	-0.534267	0	-0.534267	-0.534267	-0.534267	-0.507592	-0.534267	-0.534267	-0.534267	-0.516817	-0.534267	-0.534267	-0.534267	-0.534267	-0.534267	-0.534267	-0.534267	-0.534267	-0.534267	-0.534267	-0.534267	-0.534267	-0.534267	-0.534267	-0.534267	-0.508733	-0.534267
unc-94 I_-_5998803_5999093_6000753	0.401833	-5.81025	2.36563	-0.533625	0	0	-8.6066	-7.51839	0	-6.98072	0.636342	0.132333	-0.632408	0.0898083	21.126	-8.55747	-4.47733	-3.21529	-0.521815	-8.90382	-1.36347	0.343533	3.80314	2.13687	-4.30216	3.90525	5.62913	1.86745	4.06668	0.500575	3.36172	1.84966	3.24965	2.46808	-1.15128	-1.69629	6.58482	-0.907142	-2.94743	0	3.50557	-0.935412	0.616758	-0.4632	-1.39331	2.27655
cle-1 I_-_8714902_8719250_8720517	-0.9483	0	-0.92325	0	0	0	-1.12015	0	0	0	-1.1864	-0.408853	0	-1.2752	-0.6864	-1.09753	-1.29655	0	0	-1.08115	-0.52922	-0.63422	-1.31907	-1.32995	-1.1239	-0.9095	-1.11947	-1.00505	0	0	-0.0422833	-0.572153	-0.97835	-0.98596	0	-1.1864	-1.10623	-0.958	-0.42422	0	20.8009	7.90485	-0.654345	-1.33505	-1.14937	-1.31923
pnc-1 IV_+_184709_186431_189484	-4.88129	-5.55819	1.69604	-2.47282	-4.54116	-4.79926	-4.43979	-5.64619	-1.19641	17.4617	-2.47436	-4.11865	0	-2.83399	0	-4.11865	-0.468067	-3.94039	0	-3.40138	-4.15914	19.3326	2.26085	-2.85379	-0.406525	-0.333775	0.929962	-3.98361	-1.75094	2.17557	20.2293	19.8461	-3.26204	0.313285	3.68338	0	-3.36949	0	-2.66269	0	1.04899	-3.73193	-4.83201	-0.261875	0	-2.47939
pct-1 IV_+_8178681_8185385_8185623	-6.09748	-10.6807	-0.474705	-1.66051	0	0	-2.51182	-8.20034	0	-10.2555	18.9446	0.545658	13.2641	-0.271255	-0.539065	19.5546	-8.64954	-6.34301	-3.88346	-6.42638	-7.58861	9.88813	0	-1.23736	-13.8344	5.05917	0.390585	-1.79878	0	10.3045	7.78469	4.09206	4.61209	5.89646	-6.64778	-1.8202	-1.26366	-2.54572	-7.15444	14.1253	-4.33736	-4.1104	-4.06022	-1.42206	7.04364	2.3091
F15G9.1 X_+_9706487_9707243_9707360	-0.7438	0	-1.68775	0	0	0	0	0	0	0	-2.09532	-0.84775	0	-1.15765	-1.06275	0	0	-1.3704	0	1.62184	0	0	-1.99663	0	-1.3544	-2.07163	0	12.1102	-1.65835	-1.62782	0	-1.54382	-2.08272	0	19.5018	-1.68775	0	-1.1726	-1.42975	0	-2.02045	-1.50443	-1.1592	-1.5211	0	-1.43775
mnk-1 II_-_10547662_10548574_10553494	-1.71287	-5.06224	-1.69282	-3.01091	-1.97838	-1.61058	-4.31114	-5.36431	0	-3.37089	2.08387	1.08712	-0.488867	1.0314	0.777893	-0.8374	-0.35405	-1.4768	-1.0094	3.69369	0.41818	2.3431	-0.437192	-0.454545	-0.066815	2.5837	-0.202167	-2.27617	0.184983	1.16687	0	8.87973	0.25238	4.03664	-5.51766	0.96503	0.399502	-0.78775	1.54535	-0.303567	-2.86311	-4.40266	-1.25544	-1.43054	19.0786	1.75018
scpl-1 I_-_10093777_10093863_10100662	-0.114383	-4.17454	-0.595633	18.852	-0.546	0	-0.479333	-5.97524	0	-2.04689	0.505382	-0.730825	-0.546	-0.511708	0.794897	-1.35276	-2.28657	-1.95579	-1.80114	-0.529208	-5.10705	2.42538	4.86931	-0.940158	-3.4785	0	-2.81787	-1.03206	0	0	0	5.16834	8.3594	0	0.376332	-0.465033	4.50697	-1.81788	-3.09863	0	1.05872	-4.36519	-1.59977	-0.785558	0.396157	1.84076
soc-2 IV_-_5132236_5133586_5144713	-5.49684	12.978	7.75545	4.25317	0	0	0	5.39715	0	18.7339	-5.35888	2.19135	0.958097	0.207737	-10.5609	0	-9.33857	6.34204	0	2.10911	9.34715	2.42582	-4.94719	5.78247	15.6049	-4.42512	-5.32741	2.07651	0	-3.41817	-0.891095	-3.06953	-4.25164	-1.7249	-5.37074	0	-1.62583	4.87531	-10.3025	7.39065	-4.57871	-10.5225	-9.81987	0	-7.38615	-0.0123233
rig-6 II_-_4801777_4801820_4808286	0	0	-0.4794	0	0	0	0	0	0	18.6084	-0.861117	-0.9375	-0.884267	-1.32315	0	-1.9676	-2.1048	0	0	0	0	2.70105	-1.43745	-0.798125	0	-0.767475	-0.8462	5.89328	0	0	-2.0214	-0.870833	-1.2245	-0.71412	0	0	-1.42117	0	-2.0907	0	-1.83168	-2.1048	-1.9536	-0.875	0	0.312145
ldb-1 X_+_11029803_11037333_11037408	16.9403	4.56562	-6.13999	7.82014	0	11.6967	18.5608	6.82406	0	3.25068	-7.67515	-7.83702	-1.1255	-3.20279	0.58984	-3.75095	-4.15951	4.22826	0	-1.384	3.32038	-3.32045	0	1.28401	-10.5512	-9.10473	8.71333	5.35155	-0.58975	-2.00167	-1.2124	2.04136	4.00159	-3.91817	-2.1383	-0.161175	-1.6074	1.99585	-8.6113	4.7099	-8.05663	-8.00508	-7.98493	-1.69437	-1.46642	-0.195533
hum-2 V_+_9394210_9396680_9396745	-4.34424	-7.58968	1.51086	0	0	0	-3.48268	-10.2699	0	-8.04208	6.14483	1.00028	-2.33959	1.31051	-2.32143	-5.67463	-12.1859	-3.80913	3.60725	-3.67788	-4.31147	6.96873	5.62043	-1.43497	-11.743	3.29993	-1.64289	-0.083955	0	4.18478	11.3409	11.3309	4.78688	12.5989	-1.13337	-7.70604	0.538237	-0.2649	18.1397	0	-1.11237	-5.91504	6.5413	-3.31225	1.33688	2.13621
pab-2 X_-_13525823_13527210_13531177	-0.912167	-0.896387	-0.912167	-0.769383	-0.796783	-0.771117	-0.743733	-0.896192	-0.783633	-0.734483	18.076	14.0785	0.0233833	-0.621383	-0.783733	-0.912167	-0.903667	-0.763433	-0.796783	0	-0.752483	-0.907767	-0.900692	-0.910142	-0.732633	-0.796783	-0.729383	-0.714333	-0.773283	-0.401283	-0.796783	-0.727383	-0.900767	-0.736863	-0.763483	-0.767083	-0.886567	-1.02807	-0.905267	-0.796783	-0.776943	-1.02047	-0.776483	-0.886592	1.23567	-1.02807
ZK287.1 V_+_9668974_9668986_9669715	3.62431	15.2513	-7.01095	-7.54844	0	0	0.397875	9.58252	3.49837	6.91757	7.71076	2.56323	-2.22204	-2.29566	0.64955	2.70002	-9.51567	0.643375	0	17.9601	0.073525	-0.460592	2.65496	-0.354907	8.39279	-0.393725	-7.81242	-6.55268	0	0	-2.5064	-3.43168	2.20656	-3.78111	0.406352	-4.98428	2.71	-6.59588	12.8023	0	-7.53841	-7.14877	-8.51962	-3.27803	-6.46559	-2.32862
dgk-1 X_-_991235_991312_995309	17.8711	-0.428725	-0.428725	-0.426425	-0.428725	-0.428725	-0.428725	-0.428725	0	-0.33515	-0.428725	-0.428725	-0.428725	-0.426375	-0.428725	-0.428725	-0.428725	-0.428725	0	-0.428725	-0.428725	-0.428725	0	-0.428725	-0.428725	-0.428725	-0.428725	-0.428725	-0.428725	-0.428725	-0.428725	-0.428725	-0.4219	-0.422665	-0.428725	-0.428725	-0.427775	-0.42485	-0.4266	-0.428725	-0.421545	-0.428725	-0.4271	-0.4245	-0.428725	-0.424425
gpb-1 II_-_11747811_11748517_11756310	0	-0.864485	-0.885525	-0.859225	-0.885525	-0.834392	-0.2161	0	17.8599	0	-0.765158	-0.885525	-0.885525	-0.846125	-0.866275	-0.885525	-0.875258	0	0	0	-0.859225	-0.787125	-0.874175	-0.862775	-0.885525	-0.859225	-0.230683	-0.867825	-0.854625	-0.288383	-0.2554	0	10.0693	-0.795365	-0.885525	-0.29635	-0.881692	-0.855625	-0.865525	0	-0.831605	-0.885525	-0.842875	-0.848425	-0.885525	-0.875525
che-10 II_-_4634577_4635279_4635330	0	0	-0.7924	0	0	0	0	0	0	-0.843	0	-0.9055	-0.738833	-0.7805	-0.8555	-1.26273	-0.8146	-0.801325	0	-1.81281	-0.815225	0.1662	0	0	-0.74995	-0.6944	17.7803	-0.844075	0	0	-0.2828	-0.4273	-0.418875	-0.54502	0	0	0	0.416025	-0.6505	-0.8449	-0.70368	-0.34716	-0.654225	0	0	-0.77725
M60.6 X_-_8250741_8252194_8253910	17.3768	1.08666	-2.38523	0	0	0	-2.52386	-1.71612	-2.25311	-0.4052	-0.552108	0	0	-1.78934	-1.22362	-1.67864	14.9198	1.5678	0	-2.02861	-1.76615	-0.74105	-1.3541	0	-2.92065	-1.82862	-1.98701	-1.43494	0	0	0.168025	-1.02865	-0.971425	-1.09136	0	0	0	-2.27636	-2.24385	0	6.17677	-1.92058	-0.998725	0	-1.72524	-0.451225
flp-34 V_-_1029822_1031527_1033328	-3.23857	0	-1.14195	-4.168	-1.37123	0.294942	-0.435875	-1.9602	0	17.2782	-0.551917	0	0	-1.8618	-2.1804	4.35431	-0.9581	0.4021	0	-0.427767	-4.11007	0.214133	0	0	-1.8284	-0.960833	9.50944	-2.1459	-0.555475	6.93124	1.00989	0.200175	-1.88824	-0.49466	-1.37123	-0.7797	0	-0.141217	-0.4065	0	-1.19735	-1.90508	-1.6949	-0.56185	0	-1.8572
twk-49 II_-_6497711_6498493_6499121	0	0	-2.52547	-2.72093	0	0	0	0	0	-2.82267	17.1328	10.5576	0	-2.62457	0	-0.67745	-2.67413	0	0	-2.79957	-1.95584	-0.45785	0	0	-2.32777	-1.18578	-1.98622	-0.890133	-1.94369	0	-1.16688	-1.91002	-1.61272	-0.538443	12.8201	6.83882	0	-2.82267	-2.68377	-0.47745	-2.68955	-2.81723	-2.59277	0	0	-0.445833
ctbp-1 X_+_5864632_5867928_5869361	-0.660325	0	-1.71322	-2.68702	0	0	0	0	0	-0.177075	-0.761975	7.08753	-1.49122	-2.76635	-2.3721	-5.82057	-2.88848	0	0	-0.42035	-0.4365	0	-0.508225	-0.449975	-2.42545	0.134275	-0.485308	0	-0.486525	-0.903175	2.67624	0.319225	0.278975	-0.008775	0	-0.903175	-2.29205	-2.13338	10.908	0	-2.38179	-1.96869	17.0764	-0.89955	0	-0.4394
Y46E12A.12 III_-_1589444_1590252_1599265	0	0	0	0	0	0	0	17.0678	0	0	-0.895067	-3.76218	-1.81099	-2.78477	-2.16803	-2.08869	-1.69865	0	0	4.58758	0	3.82454	0	-2.39144	-0.7095	-0.68215	-0.684017	-0.662125	-0.741325	0	1.29722	10.0528	5.58656	-0.47097	-3.59558	0	0	-3.04628	-1.95453	0	-1.49931	-2.61258	-1.13567	-1.28527	-3.77577	-1.96154
unc-104 II_+_7008394_7008403_7008623	-9.8864	-11.0213	-3.57177	-8.5932	-7.73737	-5.23636	-8.57881	-13.725	0	-10.4186	2.37445	-5.52573	12.4803	11.4919	16.8088	12.628	3.60014	-9.12002	-2.34007	2.43833	-10.5507	4.85814	8.22116	8.96636	13.165	8.65007	-4.63394	-3.72045	0	0	1.81474	-0.905715	2.57754	7.79783	-2.05653	0	-1.68078	-10.9457	-7.59033	-3.10149	-4.46028	14.1746	1.84104	0	0	11.5121
vbh-1 I_-_3161789_3161916_3162075	0.2562	-6.56536	1.13691	-5.41739	-3.31577	0.30465	-3.61353	-6.08475	-0.15475	-11.0458	-4.22611	-4.97728	-3.97622	-0.745407	1.35757	-5.47802	-1.86365	-3.61537	-2.90701	10.9106	-4.465	0.881013	4.73204	0.127875	-1.06833	7.24832	-1.9692	-5.89829	9.41884	8.7423	16.7524	11.0352	7.43122	2.01708	-2.78383	-0.14795	2.22693	-1.73405	-0.31629	1.94744	-3.92263	-2.12725	-3.1669	-0.616167	2.19221	3.48363
ptb-1 II_+_10679819_10686613_10686754	-4.98027	14.2735	-17.4384	-20.7797	-19.3549	6.67712	5.91826	15.866	0	9.97569	12.907	10.0968	14.7996	-20.2811	-15.36	-10.8781	4.06104	10.7006	13.0738	14.8195	5.48441	6.10633	0	0.384875	16.5046	-9.40783	-1.49116	-9.7322	1.86158	0.1084	1.35888	7.48545	8.89235	4.99351	0	-15.4199	-4.96528	-15.7851	12.7538	-17.853	4.78957	2.12008	-3.26533	-1.99955	-13.6715	-3.34925
sipa-1 V_-_11635372_11636982_11637009	-8.17273	11.7574	-7.94225	-8.95814	-5.96992	15.8051	13.9221	14.7314	0	-6.28071	15.3956	7.01705	0	-8.10081	15.7635	-0.83195	-0.612847	-3.95591	-4.70866	-3.34705	16.2453	-1.06984	-5.09668	1.39053	-10.6525	-6.22345	4.58052	-6.8438	0	2.78049	-6.6634	-4.3667	-3.79423	-3.6314	-9.47514	-0.726525	-5.38444	-5.39663	-7.7046	-4.40623	2.65671	3.97417	14.73	-5.61066	0	5.17734
pde-3 II_+_14933205_14944655_14945215	0	0	-6.73263	-8.09835	0	0	0	4.30187	-5.70287	-8.49648	0	0	13.1642	-6.19578	3.08815	16.0982	0.404808	-8.01248	0	0	-4.08953	-1.06096	0	-0.368383	3.24364	6.1002	-3.60764	15.4398	3.16246	7.49811	3.05984	0	-1.15029	6.5965	4.53412	4.56772	-3.01132	-6.36198	-7.19348	-1.35543	-4.65446	-7.62946	-8.10428	-3.32132	0.0747167	3.81289
pqn-41 III_+_1917304_1919900_1927675	10.1262	-6.79755	-9.95289	0	-1.14832	-0.879117	-8.38274	-10.3193	0	-11.9444	-6.15309	0.153675	4.66807	-0.247838	-10.0636	0	-7.88921	10.3712	0	0.842937	-7.42049	10.4125	0	2.46287	-10.7188	7.63857	1.9413	16.0338	0	0	9.96207	8.37335	9.65362	8.32757	13.5212	-0.6768	4.1452	-5.68901	-9.06447	0	-4.06738	-9.31494	-9.58524	4.52697	0	7.15407
F53E4.1 V_-_15654487_15655161_15655179	-0.377957	-9.49333	-1.00448	0.690768	0	-0.427683	0.58241	-1.91437	0	-6.27578	16.0305	-0.465017	-0.667617	1.55252	-0.413817	-0.216623	0.378943	-2.27913	0	-4.01185	0	-0.193073	0	1.99945	-1.66805	0.251368	3.72953	0.44046	0.293893	0.34706	-2.0879	-0.543657	-1.9466	0.220603	0.37821	11.6974	-1.03405	0.520593	-1.53786	-0.38009	-0.747817	0	-0.179032	-0.629317	-1.68619	1.06758
flcn-1 II_+_6942777_6944555_6944736	5.74459	-2.05678	0.789465	0	-0.160792	-1.75743	-1.09236	-3.99733	0	7.485	0.71994	11.1601	0.576557	1.4663	15.8114	-2.61876	-9.41088	-1.72566	-0.74045	-2.01603	-0.756333	-0.26731	-0.545425	-0.891883	-1.61723	-2.17711	-1.38732	-0.79185	0	0	0	-1.50832	-0.493743	-1.24418	-0.137725	0	2.14858	1.75869	0.117782	0	-3.76558	0.490522	-1.07146	-4.23754	0	-1.79951
F54G2.1 X_-_2629673_2640157_2650065	-7.80499	15.706	0	0	-5.76258	0	-0.24724	0	0	-2.81096	-3.94048	-2.93011	7.45025	-0.640623	3.26453	2.87347	0	0	0	-3.62069	-5.73102	-0.772157	-3.44528	-6.11402	13.1077	10.0146	9.14026	-7.8677	-0.491765	-7.60292	1.35238	-0.87104	-0.600965	-2.97618	0	0	-2.37622	0	10.4253	-4.2796	1.46922	0	1.72599	0	0	-5.64317
DH11.5 II_+_7977041_7985508_7985638	-12.5567	-11.4886	5.25182	-2.08967	0.990625	0	-1.24641	0.78069	0	-5.42014	7.66981	4.04024	-0.973993	-0.910243	2.12821	0	0	-3.18681	-12.0318	8.14122	-1.76242	0.780465	0.36115	8.04372	-6.61688	-4.09538	2.63854	1.31254	1.00283	15.5199	3.29604	7.60682	-1.58691	4.01511	0	0	-0.673562	-0.699275	0.48664	-1.45947	-6.26098	0	-4.16989	-0.643835	1.28442	2.52217
F59B10.3 II_+_10509158_10510731_10511022	-0.52135	0	-0.52135	0	0	0	15.4749	-0.52135	0	-0.3785	-0.52135	-0.52135	0	-0.52135	0	0	-0.52135	-0.52135	0	-0.52135	-0.52135	-0.52135	-0.52135	-0.52135	-0.52135	-0.52135	-0.52135	-0.52135	0	0	-0.52135	-0.52135	-0.498625	-0.52135	0	0	-0.52135	-0.52135	-0.52135	0	-0.52135	-0.52135	-0.52135	0	-0.52135	-0.52135
kcnl-2 I_+_8208030_8208050_8208452	-1.71157	-5.25416	0	-1.19387	0	1.96434	5.10859	-5.2511	0	-5.94595	0	0	-0.637333	-0.205177	-1.59071	-2.29171	15.3712	-4.52727	-1.86986	0	-0.315367	3.19482	0.4647	0	-5.79472	-0.222167	1.74104	9.37294	0	0	-0.449467	-0.477233	-2.59666	-0.509607	-0.349467	7.23149	-0.8985	-2.73554	-4.72827	0	-1.07452	0.9601	1.96606	0	0	3.25492
unc-11 I_-_3800279_3800807_3803009	9.54944	-2.69296	-2.04033	-0.593767	0	0	-2.08907	-2.59975	-0.580025	-3.00477	-0.365933	-2.00219	-4.36642	2.01161	-0.7833	-2.4733	0	-3.3237	-0.334	7.14329	3.45258	15.3424	0	0	-2.87913	0	-0.601733	5.35368	-0.424525	0	0	0	5.70212	0	-3.165	1.3286	-2.74548	0.92304	-3.57305	0	-3.38722	-1.9254	-3.60915	-1.24653	0	0
guk-1 I_-_3860583_3860640_3862496	0	0	-0.795525	0	0	0	0	0	0	-0.735183	-0.71235	-1.73518	-1.73518	-1.42753	0	0	-0.767467	-0.6875	0	0	14.5972	0	0	-1.48468	-1.50561	0	-0.835233	1.86572	0	0	0	0	-0.584125	0	0	0	2.23282	-0.6481	-1.59441	0	-0.99495	-1.63684	-0.815875	0	0	0
unc-62 V_+_4505120_4505516_4505827	-0.511725	0	-0.634717	0	0	0	-0.755117	0.4442	0	0	0	0	0	-0.720567	0.247175	-0.493283	-0.962917	-0.4528	0	-0.549275	0	-0.09895	0	-1.07973	-0.788267	-0.784517	-0.251992	-0.813917	-0.786117	1.05736	-0.739817	-0.749383	-0.551625	-0.643437	-0.55995	-0.5287	3.01464	14.555	-0.347825	0	-0.52797	-0.46905	-0.656167	-0.796367	-1.49232	-1.57183
unc-2 X_-_2722699_2723233_2723257	11.6748	0	-3.73801	0	0	-5.69765	0	-2.75132	0	-4.53205	-3.11097	0.8937	14.2381	-6.9691	-4.08705	0	-6.6438	0.55105	0	0	-4.62605	-3.95851	0	-5.3908	-3.43291	7.73017	-2.66877	6.75031	0	0	0.33266	1.15898	3.86717	1.70248	-0.843032	-2.53586	-3.07682	9.78467	-6.9299	-2.59011	11.6013	-4.44871	-4.18485	10.7316	5.82741	-4.6282
C24B5.1 V_+_9193991_9194012_9194643	10.2188	9.36974	5.42668	0	-3.70904	3.08055	7.46786	0	0	12.8765	-1.21812	0	0	-2.02202	-4.11333	-1.99541	-6.35253	11.9684	0	9.85319	-0.831225	-2.56736	-5.21664	0	-1.4461	-5.55005	-4.62541	-0.45485	0	0	-3.26905	-0.90768	-0.905982	-4.54475	-5.69163	-0.537875	5.10098	-6.03194	14.2315	0	-5.37431	-6.21118	-5.07462	-6.68847	0	-4.25463
akap-1 III_+_6346490_6353780_6354397	0.8159	2.1099	-2.55815	-10.3081	-3.32019	-1.60236	-4.88476	-8.19232	0	1.06311	4.29795	5.3949	-0.51145	-1.10363	-10.3302	-9.70988	-10.248	1.98043	1.47273	2.22717	-3.48498	8.73652	6.30291	11.3385	-8.6365	0.89765	-3.0185	0.324592	0	10.088	5.22196	3.28765	0.448508	7.00733	3.33264	-3.73679	1.38986	-9.70886	-2.71824	0	-2.58113	-2.03392	-5.99433	2.32055	14.1718	10.4516
madd-4 I_-_8935077_8937502_8939467	-0.201935	0	-1.34288	-1.39386	0	-2.5284	-2.4363	0	0	-0.328285	-0.42751	0	-1.66819	1.74706	0	-6.60907	2.38239	0.142365	-0.45192	0	-0.45746	2.91253	4.51253	-5.70763	-0.41116	0.334115	4.48412	4.07806	0	0	1.45168	1.36801	2.21886	3.27443	1.17973	0	1.38531	-5.00672	-6.81346	-0.62226	13.9308	-0.113705	-5.36032	0.737657	0	-4.25854
exp-2 V_+_6141056_6141494_6141707	0	10.6672	-0.755225	0	0	0	0	11.2756	0	0	0	-3.5387	0	-3.5387	-3.5387	-0.742958	-2.68149	11.4472	0	13.9013	0	0	0	-0.734625	-3.2887	-0.753375	-3.46029	-0.734625	-3.5387	0	0	-3.16096	0	-3.5387	-0.784625	0	0	0	0	0	0	-3.5387	-3.1349	-2.7887	0	-3.0387
F09G2.8 V_-_7190619_7191655_7191670	-0.98785	-1	0	0	0	0	0	-1	0	0	0	0	0	-1	0	0	0	-1	0	-1	0	-1	0	0	-1	0	0	-1	0	0	0	0	-1	-0.97778	0	13.8448	0	0	-0.95	0	0	0	-1	0	0	-0.929175
guk-1 I_-_3860583_3860640_3861760	0	0	-1.68383	0	0	10.0573	13.8397	0	0	0	-1.66043	-1.70807	-1.77473	-1.56263	0	0	-1.7192	-1.15808	0	0	0	0	0	-1.68268	-1.75093	0	-0.763367	0	0	0	0	0	-0.77995	0	0	0	0	-0.83425	-1.69748	0	-1.69089	-1.69097	-1.73948	0	0	0
ZK154.6 X_-_7790648_7790755_7792707	-3.44048	-7.4415	2.28204	-1.37027	-0.989433	-0.49785	2.21224	-0.0054	0.172575	-14.5455	13.3355	4.03461	-9.85021	-6.75463	-0.0492	-3.40356	-6.50597	-1.6807	-6.04023	1.90097	1.36057	8.42109	3.2935	0.02245	1.01979	0.180208	2.25079	-2.35316	3.15692	0	4.94347	1.70847	0.360208	1.41727	-0.9383	0.06825	-0.0474167	-1.7529	1.84427	0	2.2586	-0.00833667	6.07	1.34811	1.90364	2.10957
daf-16 I_+_10765283_10772149_10772958	0	10.911	-0.98642	6.31475	0	-0.213955	13.3139	-12.8662	0	-1.85057	-0.352842	0.103222	4.77473	-3.05432	3.22765	-1.27039	-4.83756	-0.512053	0.0121017	-8.257	0.90506	1.35481	-0.507425	0.423505	-0.60317	0.962905	2.29908	-4.37423	1.49546	-0.61698	2.03051	0.213525	3.82653	4.83873	1.08533	-3.14204	1.77743	-2.81133	-2.67351	0	-0.0612183	-9.09038	-1.33627	-0.834513	-0.693255	1.07538
cle-1 I_-_8710057_8710270_8710627	0	0	-1.23053	0	0	0	-0.757342	0	0	0	1.4627	0	-3.33078	0	-0.247217	-3.33078	0	0	0	0.456775	-0.665967	13.2255	0	0	0	0.8735	0	0	0	6.1448	-0.653767	-1.6203	-1.1888	-1.44188	-0.965967	-0.665967	0.51548	-1.67515	-1.54173	0	0	0	-1.07083	-1.80853	-0.483167	0
Y43F8B.2 V_-_19521846_19522605_19531464	0	11.6531	-1.51254	-1.45713	-1.36033	11.9985	9.49002	1.29963	-1.64447	-1.68947	-1.05608	-1.40192	-1.43992	-1.87709	-1.86537	-1.53116	-1.68549	13.1474	2.71853	-0.8697	-0.895855	-1.75437	-2.04992	-1.89185	-1.92078	-1.66009	5.19469	-1.77302	-1.90007	-1.99114	-2.07172	-0.212033	-1.84489	-1.49559	-1.99114	-1.86624	-1.47121	-1.87482	1.68423	-0.331925	-1.63877	-1.5274	0	-1.86974	-1.98594	-1.77692
snt-6 II_-_746761_747100_749122	-11.1654	0	3.85667	0.499217	0	0.262667	2.57987	-12.5666	-7.95333	-6.15615	0	-0.411167	0	6.59543	0.178742	-1.01808	13.1335	7.35268	-1.87363	-4.11198	0.927317	2.27473	0	-0.429833	2.33492	7.1698	0.0793583	-13.84	0.556075	-3.28198	-9.04833	3.42247	-5.59086	-2.4759	8.44991	9.28197	0	-0.855933	-0.437608	0	4.36465	0	4.42855	0	0	3.46837
zyx-1 II_+_13065078_13067394_13068738	1.9485	-1.1042	1.05286	6.76449	0.0683567	2.13534	-0.003485	3.95799	0.291757	1.95801	13.0795	2.44194	-1.62358	2.43566	5.82406	5.09553	-4.83775	1.26164	-0.637787	-3.25883	-0.50501	-0.43271	-8.37148	4.16158	3.543	2.14213	1.53428	1.10439	1.09752	-0.784783	0.486682	0.296748	-2.09993	-1.39667	1.54568	-1.44639	-0.566252	1.92486	3.04365	0.180182	-4.10482	-18.7243	-3.90943	-14.6384	0	-0.93061
NONE X_-_85857_86322_88627	0	12.9334	0	0	0	0	0	0	0	0	0	0	0	-0.99488	0	0	0	0	0	0	0	-0.99488	0	0	-0.99488	0	0	-0.99488	-0.99488	-0.99488	-0.99488	-0.99488	-0.99488	0	-0.99488	0	0	0	-0.99488	0	0	0	-0.99488	0	0	-0.99488
pdxk-1 I_+_4849360_4849390_4849545	-0.43195	-1.52988	-0.471525	0	0	0	0	-1.18282	0	-3.00855	-1.20832	0	0	-0.5169	-0.988675	-2.60942	-0.463967	0	0	-0.3951	-0.5478	12.8658	0	-0.4528	-0.4997	1.65281	-0.860383	0	0	0	0.0719667	0.138833	-0.18335	1.11495	0	-0.63305	0	1.58238	0.497933	-0.5997	-0.10562	-0.43414	-0.424275	0	0	-0.376775
nep-21 V_-_14220136_14220421_14226061	0	0.86675	-2.35858	-2.5405	0	0	0	0	0	1.1001	0	0	0	0	0	-0.508933	-2.60325	0	0	-0.691175	0	0.669583	-1.43693	0	-0.760825	1.26828	0	0	0	12.8511	-0.8221	0	-0.213058	-1.21912	0	0	-1.22269	-2.39508	0	0	-1.42762	0	0	-1.88805	0	3.33216
T04C9.1 III_+_5997434_6002905_6003149	-0.39197	-0.68224	-6.71382	3.84974	0	-16.2529	-16.3381	-9.33263	0	6.65562	3.57283	0.48613	-0.677478	-0.0616533	6.86401	1.53079	-10.4261	-13.7753	-1.48227	-6.75694	-2.06394	-4.71323	12.7743	7.44692	7.47663	5.22582	-3.67944	3.33502	1.96505	2.47353	4.65917	-0.527795	2.55635	6.59969	10.7921	-12.0696	-1.67125	1.82763	0.97123	0	7.44202	-11.0148	6.35818	4.5151	0	9.25356
cnt-2 III_+_10656973_10664312_10664472	1.39025	5.79841	6.70768	2.33993	0	-2.7624	0	7.91136	0	12.5709	-5.66758	-12.3544	-3.26671	-2.30261	-0.816462	1.39132	-13.8374	-1.36886	1.0275	1.94583	2.56989	0.726692	0.4803	0.911442	-9.69526	1.32444	1.31534	9.22552	0	6.5492	3.77132	1.32458	1.60108	0.865867	0	-3.33582	2.99922	0.766042	6.30095	0	-1.32468	-3.85294	-13.0579	-4.98766	-3.83399	0.649683
vab-10 I_-_11780633_11783047_11787760	-1.62475	-0.093085	0.30545	-0.990358	0	-1.44627	-1.02933	0	-0.26455	-0.410225	-1.42647	-0.818717	-0.477033	0	-2.63345	12.5218	-2.09747	5.21904	-3.59816	3.46771	2.00174	0	-1.0347	0	-0.11627	-0.837025	-1.71382	7.30344	-2.58875	0	0	-0.207725	-0.783325	-1.16378	0.8619	0	-0.151225	0	0.22403	0	-0.482445	1.57481	-0.5102	-2.62568	2.26891	-6.62402
ZK470.2 X_+_4137899_4145553_4146446	-1.22849	7.19091	-0.560075	-1.77465	0	-2.2343	0.3204	-1.66478	0	2.79475	8.11556	2.41401	0.51925	-1.82857	-0.780153	-2.76318	-2.96059	12.5173	-1.84122	-0.61657	-2.3895	-0.495025	-1.84273	-0.101933	-3.21235	-0.32675	-1.5319	5.50875	0	0.201675	-1.863	-1.73943	7.13583	-1.40112	-0.302775	-2.66623	0.017705	-5.31875	0.0210167	0	-1.89544	-1.35497	0.690697	-1.93927	0.811842	-1.62593
lim-9 I_-_9195124_9198807_9205585	0.843275	0	-0.223733	-10.4501	0.429167	0	0	-6.7316	0	-8.44326	-8.36336	-0.473617	0	1.06942	5.33554	2.95832	0.3224	0	0	-0.751475	-1.14635	3.9995	0	10.9164	2.32255	-1.39787	2.69077	-5.83198	2.86832	1.54934	1.55262	1.12767	4.34729	1.78444	0	-0.31015	0.783642	-0.522233	-2.54049	0	-1.01658	1.8222	-9.98265	-1.02248	0	12.4852
vab-10 I_-_11789242_11791962_11800622	-0.462975	-1.53048	0	0	0	0	-0.4136	12.4476	0	0.22025	-1.2951	-1.2467	0	-0.46805	2.07376	-0.598133	-0.5525	-0.47515	0	-1.54563	-1.71575	0	0.99945	0	-0.472525	3.36393	-0.487267	-1.31107	-0.530825	0	0	0	0	0	0	-0.7886	-0.434683	0	-1.10932	0	0.179825	-0.974935	0	0	-2.87148	0
jun-1 II_+_9116896_9118580_9120174	-1.28985	-13.1996	-16.7249	-23.1988	-2.85961	-1.27955	1.31573	-13.1621	0	-9.2572	6.11405	4.07544	10.353	-14.3981	-14.068	1.56512	5.79322	-5.534	3.03263	-3.61927	-12.1437	3.42106	8.65521	9.83382	10.8607	4.67107	5.74902	2.64843	0	1.34902	3.84181	5.12116	0.445483	2.12589	4.99619	3.28348	5.64855	-10.9294	2.86667	0.557883	3.51785	-1.25013	1.60819	6.55985	12.3313	10.5725
ppk-1 I_+_5364120_5364208_5364669	3.45712	10.3171	-0.379248	3.98773	-10.7535	0	2.832	7.53909	0	5.34412	2.37888	4.99534	7.22821	1.55973	1.21949	1.18543	3.6278	2.08162	1.72219	4.70877	5.16679	-4.10536	-10.0044	0	0	-1.73631	-5.08264	3.84937	0	-1.20679	-3.47214	-4.19819	-3.63793	-5.65636	-0.508875	1.02206	2.97696	-0.859848	12.1879	0	0	-10.9175	-10.6477	-8.21718	-8.00372	0
unc-132 V_+_3692058_3696235_3697450	0	-11.5502	0.369412	1.02281	0	-9.85043	-17.3072	-1.30567	0	0.348987	1.57951	1.04875	0	3.62264	2.85379	0	0	-0.38263	-0.433315	1.15911	1.63062	-1.04655	0	-0.269875	1.17501	0.433195	1.11108	1.60946	0.337375	2.8132	0.821612	0.765478	0.298637	0.114505	12.1709	0.969445	0.747425	3.60311	1.06885	0	-0.573213	0.742172	0.953512	0.776945	0	-1.42835
larp-5 I_-_3733703_3734338_3734431	1.30429	5.70425	1.04749	5.38765	0	-3.48285	3.38887	4.96063	0	12.1063	-1.63245	0.380348	4.04598	1.86683	4.55817	9.10963	5.62934	4.34255	0	-1.04305	4.45095	-16.6837	-0.915225	-0.283523	3.5546	-8.62672	1.48382	3.30048	0	-0.587958	-20.8733	-10.7226	-9.17609	-10.9747	5.04828	5.72078	0.516192	5.66767	4.8845	0	4.29909	1.73867	1.50218	1.47261	-14.8814	-7.58852
lsy-2 X_+_2088757_2089826_2090003	-1.42443	0	-2.27999	0	0	0	0	0	0	0	0	0	2.49277	10.47	0	-1.06568	-1.61613	-1.59055	0	10.3536	0	-1.91552	-1.6096	-2.91789	-2.60829	-0.555875	0	-1.91552	0	-2.21552	-2.21552	-1.86553	-1.58238	-1.92081	0	0	0	0	-1.50475	0	0	-2.59861	11.9268	0	0	-1.84052
lmd-3 V_-_8434307_8438345_8444736	-0.852392	-3.69951	0.942643	0	-3.74529	0	-3.74529	-3.39529	0	-3.64169	0	6.43743	0	0	0	0	-2.14498	-1.13929	-0.369725	-0.923042	-2.17144	11.918	0	2.12816	-0.869242	4.18988	0	-0.13552	0	0	-1.80354	-0.700792	-0.899842	1.40923	-1.63159	-2.05359	0	0	-0.669392	0	-1.797	-0.807872	-0.485692	0	0	10.6566
nex-4 V_+_4851528_4853751_4855323	-0.669215	11.8163	0.25686	0	0	-1.35814	-2.36073	-1.99532	-0.485665	0	0	0	0	0	0	0	-0.40254	-1.66645	-0.864133	0.372367	-1.35972	0	0	0	-0.40254	0	-0.569207	0	0	0	-0.81919	0	-0.52004	-0.47794	0	0	0	0	0	3.99833	-1.65434	-0.46366	-0.37504	0	0	0
hrpu-2 IV_+_2178025_2178031_2178075	-0.788135	-0.386305	4.01409	-0.450525	-4.25844	-0.267027	0	-1.26771	0	1.22382	-0.238142	-0.450692	-1.18898	-0.947885	-1.43266	0	0	-0.86976	-1.34335	-0.409875	0	-1.09884	-1.24631	-1.45979	4.37887	0.188	0.349517	-1.30391	11.6383	1.3335	0.028525	0.159533	-1.10959	0.1836	0	0	-0.96831	0	-1.30553	0	-1.23382	4.6395	-1.30459	-0.41015	-0.216192	-2.18072
cest-24 V_+_6317086_6323489_6323614	-0.547375	0	-1.12573	0	0	0	-0.63905	11.4828	0	0	-0.971442	0	0	-1.24077	-0.4519	0	-0.431067	-1.13977	0	0	0	-1.09264	-1.06303	-0.979425	-0.4397	-0.3519	6.35492	0	0	-1.26858	-1.07308	-0.509842	-0.634625	-1.03733	0	0	0	0	-0.183375	0	-1.1445	-0.4519	0	0	0	-1.06072
F56A8.3 III_+_13257587_13260639_13260737	0.433717	-0.852245	-0.798123	0	0	1.56455	0.677123	-0.77324	1.72841	-3.05186	-2.52151	-1.10427	0.1761	-1.03415	0.568263	-5.66575	-1.7518	-0.798965	0	0.017975	-0.506775	0.315767	-1.12969	-0.393273	-1.15114	3.13807	-0.531873	-2.03894	4.38297	0	11.3834	2.95431	5.78106	5.61925	-6.8541	2.99521	-0.446277	-0.2042	-0.924865	0	-2.38575	-3.67021	-2.27494	-1.98666	-3.54153	4.65592
myrf-2 X_-_10187958_10188297_10190216	0	1.57718	0	0.873207	0	9.55125	11.3415	4.23933	3.58947	0.524873	-1.63065	0	-8.5931	0	1.65886	-4.37941	0	6.44741	-1.30391	0	8.36756	0	2.29654	0	-5.45297	-6.41601	-0.97565	1.34912	0	0	0	-2.79235	-2.33128	-2.18615	0	-0.538975	0.165098	0	-6.31766	0	-0.601973	-6.58174	-0.0712433	-1.80835	0	0
crh-2 II_-_5180619_5180812_5183686	0.977575	-3.3593	0.127967	-0.837375	0	-0.342675	-0.344225	-2.25853	0	-3.65593	0	-2.53186	-2.31657	0.413008	-0.2634	-3.49531	-2.70813	-1.3015	-0.301955	0.282125	-1.69165	1.29534	0	0.873975	-0.569675	5.54883	0.391467	11.2721	0	0	1.76319	4.26427	3.10704	2.84711	-1.18607	-0.325725	-0.280608	-1.03903	-1.4749	0	-1.59373	-1.76307	-1.1995	-1.6966	0.153833	3.21956
Y71H10B.1 X_-_2837990_2838544_2840237	-1.93168	11.1911	-14.3801	-15.9886	-6.13715	0.9417	-0.956865	9.85264	0	8.33288	7.77694	6.29946	1.97977	-12.5073	1.61889	0.45936	1.27994	5.81166	0	-1.76741	0.3067	0.936243	-8.00477	5.5735	6.54974	-4.87047	-3.3961	4.20796	-3.01518	0.898127	-2.53462	-2.78548	1.34047	-5.85182	-1.06066	0	5.76951	-1.38597	1.37094	-4.94218	-2.54173	0.604973	0.694768	-0.837948	9.89647	1.2023
cal-4 IV_+_10521623_10525341_10526097	-23.2369	0	-1.64264	1.86126	-25.0166	7.23387	9.7793	9.84912	10.1525	-4.2427	-11.3509	-19.4089	6.99065	6.47542	-3.64651	-4.13799	-11.1545	6.66598	6.86076	0.149805	3.4694	-3.1824	-2.1052	7.48405	11.1666	5.55431	4.39114	-7.47182	1.46385	-0.016795	5.43306	6.29035	4.99505	3.15785	-14.3795	-1.35764	10.6157	3.28216	-9.29897	-0.582033	-4.37898	10.4405	-3.6385	0	2.21006	4.27669
abl-1 X_-_10607415_10608429_10608441	-0.510135	0	-0.533235	0	0	0	0	0	0	-0.489285	-0.35436	0	0	-0.97946	-0.46706	-0.470127	0	-0.59346	0	0	0	0.349825	-0.50281	0.680915	-1.53028	0	-0.501527	0	0	0	-0.57951	-0.511527	-0.346435	-0.46164	-0.65596	0	0	-1.08671	-1.02618	0	-0.50476	11.1426	0	-0.963835	0	0.894915
peli-1 V_+_5709832_5709877_5709928	-0.307425	-0.307425	-0.307425	-0.307425	0	0	-0.307425	-0.307425	-0.307425	-0.307425	-0.307425	0	0	-0.307425	-0.307425	-0.307425	-0.307425	-0.307425	-0.307425	11.0523	-0.307425	-0.307425	-0.307425	-0.307425	-0.307425	-0.307425	-0.307425	-0.307425	0	-0.307425	-0.307425	-0.307425	-0.307425	-0.307425	0	0	-0.307425	-0.307425	-0.307425	0	-0.307425	-0.307425	-0.292375	0	-0.307425	-0.307425
rbf-1 III_+_6671459_6676231_6679022	-7.80461	-9.72423	0.465925	3.30184	0	-5.14035	-8.27908	0	0	0.653425	0.62365	0	11.0101	-10.2517	-1.93568	0	-9.02148	-8.03761	0	0	-8.55663	0	3.63596	0	9.54859	0	7.69692	0	0	0	2.34069	0.795083	6.34587	0.47057	-0.80889	-6.90713	5.70797	2.39516	0	0	9.19789	3.38047	4.53257	4.02079	0	0.3439
prdx-2 II_+_5377860_5378206_5378840	-0.7491	-0.75	0	-0.587967	0	-0.6373	-0.74705	-0.75	0	-0.75	0	0	0	0	0	0	-0.5625	-0.75	0	-0.7476	-0.70645	0	10.9386	0	-0.403025	0	0	0	0	0	0	0	-0.715575	0	0	0	0	0	-0.697225	0	-0.727	0	-0.65785	0	0	0
shk-1 II_+_9756831_9760898_9761949	0	-0.11808	0	-2.01485	0	0	-1.68017	-2.6201	0	-2.6357	0	0	0	10.9295	7.58453	0	0	-1.80117	0	-0.103375	0	0	0	0	-0.567325	-0.560175	0	0	0.9126	0	-0.61575	-1.52235	-1.3468	-1.03791	0	0	0	-1.14325	-0.55325	0	-0.4573	-0.64906	0	0	0	0
NONE I_+_7330477_7333135_7339202	0	0	0.147442	-4.32524	10.9039	0	0	0	0	8.90788	-3.76688	-0.576325	9.37947	-6.99936	-2.07243	-0.542958	8.68717	0	0	-1.75886	0	-0.687425	0	-6.78433	-1.52608	0	-6.64038	0	-3.04033	5.36475	-2.78436	0	7.67748	0.32014	0	-1.64367	8.672	0.43035	-0.248525	0	-6.9304	-7.95246	-6.56971	4.35915	0	0
pyp-1 IV_-_9996791_9997557_9998191	0	-2.00458	0	0	0	3.72609	9.99168	-1.92958	0	0	-1.03145	-0.59095	0	0	0	0	10.9035	0	-0.52429	-1.22273	-0.59095	0	0	0	-1.96513	0	-0.59095	-2.00458	0	0	0	-1.53075	0	0	0	0	-0.454383	-2.00458	-1.87123	0	-0.48237	-1.96708	-1.85106	0	-2.00458	0
nhr-40 X_+_2594109_2599489_2600804	-0.166608	4.72634	-2.12085	-5.84388	0	-0.382092	-1.88887	9.43598	0	-5.93708	0	-0.494425	-5.24211	1.73522	-0.062075	0.329	-7.31238	-0.938775	0	1.10577	-1.03107	10.8402	0	3.29942	-1.65274	1.66253	1.69079	2.05803	0	0	0	-0.073	1.41609	0.936367	1.37162	-2.53035	0.558533	0.244642	-2.92132	0	-3.19241	-2.99165	-0.574325	0	2.86243	1.08309
twk-13 V_-_12326575_12328214_12335821	5.84056	0	-0.059	0	0	0	0	0	0	5.69646	0	-1.09904	0	0	-1.7438	0	0	0	0	-1.09435	-0.4357	-2.98818	-3.60805	-3.17643	-1.7438	-0.590475	0	10.8234	0	0	-2.2584	-0.573942	3.613	0	0	0	0	5.34014	0	0	-3.27488	-1.9556	-3.24218	-3.4698	0	0
unc-73 I_-_4016971_4017322_4021227	-1.33468	-0.795887	-4.57335	-1.40654	0	0	-7.93654	-9.86143	0	-6.68608	-6.77787	1.96928	10.8228	-7.86153	-7.67369	1.5841	6.39124	0.37285	0	-4.03043	-8.35689	0	0	0	7.18725	0.97449	-4.31205	1.55894	0.39495	-3.47005	4.52774	2.42958	-4.32315	5.58332	-4.92012	9.46878	1.87167	-1.55741	9.3092	0	8.3153	6.05703	7.0592	0	0	0
F53C11.5 V_+_13787615_13790159_13791015	0	0	0	0	0	0	0	-1.48495	0	-2.36447	0	-1.0933	0	-0.91025	-0.97815	0	-1.76192	-0.9399	0	-1.66169	-1.0433	-0.8239	0.821933	0	-0.538725	0	-1.25253	-1.26333	1.5108	2.08908	10.7144	0	4.74859	0	-1.0933	0	-0.8504	0	0	0	-1.33111	0	0	0	0	-0.493625
rskn-2 I_+_8017231_8017255_8017782	-4.89961	-3.01589	-0.816425	0	-2.71571	0	-7.20808	-5.66561	0	-7.8218	2.05243	0.874633	0	3.05556	1.88322	10.5765	0.777425	-5.87968	0	5.17692	-7.90671	2.59972	0	1.92935	3.06972	1.07895	0.25255	-0.720725	0	3.28365	0	0.270817	2.80181	1.44363	0.930075	-4.27874	-0.44335	-5.81298	4.87254	0	2.98507	3.05635	1.06292	0	0	3.1515
C24A3.2 X_+_8998156_8998280_8998597	0.234183	-0.265427	-1.16839	-0.71442	0	0	0.436782	0.0582817	0.636648	-1.43137	-1.33673	-0.894373	-1.13132	-0.746853	-0.70702	10.5094	-1.82335	2.40929	3.98695	-0.267817	-0.873137	1.99527	-0.454537	-1.10257	-1.17866	-0.533937	-0.717137	-1.39501	-0.602645	0.446382	1.61681	3.04238	-0.248842	2.75508	-0.830387	-1.37751	-0.23952	-1.25231	-0.662187	0	-1.74917	-1.46525	-1.19681	-0.624878	-0.3104	-0.825503
K03A1.4 X_-_7297233_7298644_7299812	0	-1.4594	0.489425	0	0	-3.93291	-6.2715	0	0	-0.79925	-3.82621	-0.781383	0	4.19987	-4.40031	0	7.06125	0	0	-3.81456	0	0	-4.74411	0	0	-4.74411	7.56192	0	-5.29096	0	10.5016	0.426225	0.450375	0.299565	8.76192	0	4.27382	0	0	0	0	0	0.812675	-3.38818	0	-1.38576
F54G2.1 X_-_2650286_2652060_2661755	0	10.4566	-7.27381	-3.24463	0	-0.356387	0	0	0	-3.74423	0	0	0.694388	-4.62275	-2.26572	0	0	-0.819345	0	0	0	-2.37211	0	0.5366	2.44591	0	0	-3.67943	0	0	-1.27932	-0.625087	-1.43762	2.12945	0	0	1.19633	-2.19761	-4.27053	0	3.62754	9.67307	0	5.76121	0	1.66745
mob-3 IV_-_7386839_7387124_7388857	-0.37525	-1.93504	0	-1.07245	0	0	-2.4187	-3.61007	0	-0.53705	-1.58424	-2.74193	0	0.167182	1.80882	-1.06787	-0.1216	0	0	0.0600567	-0.3855	-2.3886	1.90596	-0.378425	0	2.39898	0.0648067	-1.4122	4.53177	1.28694	10.4128	4.95693	1.53024	0	-0.8525	-0.8525	-0.335467	0	0	0	-2.51601	-3.19347	-0.63625	0	-0.4173	-0.292125
odr-2 V_+_7103844_7107201_7112880	0	0	0	0	0	0	-0.135525	0	0	-5.41172	-0.348958	-0.983217	0	-1.11092	0	-4.90468	-1.47525	-0.0552917	0	0	6.96743	-2.13195	0	10.3769	0	-0.202717	0	-0.471325	0	0	0	-1.77685	0.390608	-1.73345	1.74208	0	7.96995	0	-5.31472	0	0	0	-1.39039	0	0	0
rrn-3.1 I_+_15065551_15067402_15067596	-0.61705	-0.67794	-0.7584	0	0	10.3648	0	0	0	0	0	0	0	0	0	-0.922333	-0.656733	-0.87745	0	-0.76445	0	0	0	0	0	0	0	0	0	0	0	-0.939067	-0.78585	-0.82162	0	0	0	-0.51535	-0.7981	0	0	-0.78952	0	0	-0.440967	0
clh-2 II_+_11352088_11358535_11365390	0	0	-2.1096	0	0	0	0	0	0	-2.523	10.3414	0	0	0.30025	0	0.308867	-1.94148	0	0	0	0	-2.31677	0	9.74928	-3.35067	-2.36625	-2.45317	0	0	0	-1.21975	0	-2.21775	-1.70741	0	0.3684	0	-1.76182	0	0	-3.79161	0	-3.70145	0.13905	0	10.2535
prhg-1 I_-_918995_919091_926810	0	8.06518	5.60549	8.69048	2.93863	3.54212	6.60014	-1.61533	2.60222	4.78869	5.97133	0.120567	0	7.80933	2.55233	2.06598	-2.24262	0	-20.1599	3.74422	3.50086	-5.2001	-2.13626	0	-8.93849	7.38528	1.13326	7.15749	0	-9.17959	1.81685	-1.75402	1.76215	3.68661	0	-9.57631	-16.4299	10.1286	4.39142	0	-8.8742	-7.62667	-3.22609	-8.8118	0	-0.28785
nprt-1 IV_-_2882341_2885233_2890398	10.1232	7.55624	2.33997	-4.47016	4.60853	0	-1.58306	3.11085	0	4.42103	0.0907267	-2.72352	0	-3.94636	-6.04679	0.3134	1.40244	7.05998	0	0.03369	4.93966	2.51506	0.089175	-0.860685	-0.491885	0.944495	-6.13835	0.778575	0.577375	3.68229	0	-6.35535	5.80303	0.35112	-0.656025	-1.59684	2.27575	-0.35676	-10.341	0	-5.94722	-5.32116	-12.4338	0.376025	1.85333	4.02303
lit-1 III_+_13715851_13718030_13718352	-18.5096	-26.8466	0.960512	-3.74544	-20.0787	0.677443	0.540862	-3.11732	-8.22552	-11.8046	4.53293	1.519	1.84281	4.2193	4.19703	-3.39301	3.91777	-19.6965	-6.35728	-7.68365	-8.716	4.37047	10.0923	5.48425	4.27402	6.41617	5.71189	5.09115	5.70952	1.72511	3.24241	5.53012	0.942087	5.50723	4.54859	3.99196	1.32354	1.91097	4.24075	3.32321	7.68962	7.5212	8.49285	7.84363	-5.74841	6.53194
dkf-2 V_+_16759245_16764591_16765193	-1.12922	-28.1466	-8.46381	-1.91105	-7.72352	-14.5119	-18.5783	-19.7223	0	4.9145	1.26547	8.05294	6.33451	9.18991	9.49807	9.89224	2.28692	3.23728	-4.13833	-7.59715	-20.9076	5.54791	3.66568	-5.19946	10.0909	0.236745	8.02218	3.55543	0	0.57359	4.77166	6.06085	2.71336	5.34734	-1.53791	8.47909	-5.28636	-7.39314	9.83615	1.18824	5.32384	7.35137	6.6646	4.419	0	3.72688
F43C9.2 X_+_4783823_4786304_4788835	1.33713	0	-0.88305	-2.71342	-2.08168	0.360258	1.72223	0.0703767	0	-3.29549	7.30415	-0.299275	-2.83696	-2.87929	-1.6627	-0.293875	-5.50356	0.471727	0	3.05874	1.54339	-0.126448	-2.04896	9.75302	-2.17377	4.35787	-0.750273	0	0.307727	1.22635	0.092875	-0.751565	1.24803	-1.44704	-2.88753	-0.826625	1.07003	-2.20377	-2.48425	1.05397	2.47033	-4.0341	-0.688725	-3.55132	-0.88194	9.85739
pmr-1 I_+_13004501_13011500_13011589	-18.5544	-13.4657	-6.12896	-0.0649417	9.83459	0.863125	-19.4686	-22.6589	0	-18.0721	6.4158	0	9.05666	6.61113	6.42281	8.23699	2.92465	6.53522	7.66889	0.4688	-18.283	5.37812	0	5.23804	-12.2238	9.50874	-20.226	8.43134	8.42907	9.48889	1.81884	2.49585	5.62728	4.62683	-15.9633	6.59241	-13.5141	5.23991	6.55088	8.68567	-7.72081	9.53471	6.26802	8.85879	0	8.53259
unc-103 III_+_4144967_4145022_4146291	1.27574	1.93237	1.20349	5.86454	0	-9.95478	-8.32443	-11.2571	-4.0397	-12.5023	0.237858	0.398975	8.25681	8.42122	7.46271	9.82926	1.55037	-5.94687	-0.50957	1.98064	-12.7255	2.33825	3.79272	7.27971	9.57296	4.16568	-16.29	-3.8041	0.335425	-4.84051	-0.957825	1.62777	0.131117	2.01233	5.11007	-0.235017	-7.69829	0.0972417	2.38315	0	2.50399	-1.89618	-5.56055	-0.290725	9.58946	7.47966
hecd-1 IV_-_7141225_7141339_7141351	-0.319725	-0.257835	-0.289425	0	0	0	-0.2992	2.38752	0	9.81044	0	-0.342675	0	0.23844	-0.3047	0	-0.0506	1.88527	0	-2.34106	1.00389	0	-0.28405	-0.03891	0.31804	-3.5808	0.2057	0	-1.75518	0	-2.93858	-1.07998	-0.779125	-2.81317	1.70282	-0.493275	-0.379008	-0.3028	0.27684	-2.28781	1.31329	1.62241	-0.310875	0.769965	0	-0.28585
pde-3 II_+_14936365_14944655_14945215	0	0	-1.62235	-0.908317	9.77754	0	0	0	-1.52155	-1.6614	0	0	0	-1.6614	0	0	0	-1.63965	7.30122	0	0	0	0	0	0	0	0	0	0	0	0	0	0	0	0	0	-1.49847	-1.6217	-1.6614	0	0	-1.62112	0	-1.6614	0	0
hecd-1 IV_-_7138502_7138682_7138907	-0.400875	-3.64838	-5.39289	-1.79405	0	0	-3.73075	-12.5516	0	-10.8477	9.14392	0.415013	8.97726	-8.74563	-1.40062	5.3107	1.71061	-11.4791	-1.1599	1.30536	-1.9512	6.04043	6.51162	0.416647	-3.54865	8.17717	-3.70352	-5.10842	6.5526	0	9.75271	6.92103	5.18295	6.50574	-0.2176	4.08735	0.969647	-4.28664	-10.0776	0	-10.1232	1.19114	1.56395	3.17441	2.65243	3.6055
crh-1 III_+_11657805_11675751_11676419	0	0	-2.22971	0.526842	0	-9.30087	0	-4.37991	0	0	-2.36836	-0.0465333	0.964608	0.145125	0.490392	4.68776	-1.6045	-4.97658	-3.03027	0	0.0182417	0	2.11253	4.01757	2.36268	-1.16329	0	-0.490388	0	0	0	0.642075	-0.354433	3.84111	0.355383	0	0.05155	-3.97328	0.618492	0.359167	-0.173948	0.424032	-2.1343	-0.763297	9.64063	5.73147
pitp-1 III_-_3523692_3523824_3523866	-1.22678	-1.28365	3.02832	-0.49618	-1.12435	-0.46018	-1.28365	-1.22678	0	-1.25453	0	-1.12435	-0.590447	-0.56548	-0.28095	-0.530513	-1.22199	0	0	-1.08953	-0.53238	-1.28365	-1.01545	0	-1.28365	-0.58808	-0.283833	9.63471	0	0	0	0	-0.233775	-0.5757	-1.12435	0	0	-0.29985	-0.763405	0	6.21002	0	2.47932	-0.59903	0	0.990187
unc-16 III_+_9550235_9550383_9550719	0	-0.503125	0	0	-0.599525	0	0	-2.32302	0	-1.02895	0	-0.562758	0	0	-0.61015	-1.56187	-1.96672	-0.526875	-0.552485	0	-1.2923	0	1.05599	0	0	3.95335	0.186275	-1.0997	9.57591	0	0	0	0	0	0	0	-0.419475	0	-1.11845	0	0	-0.542965	1.41972	-1.48287	0	0
gei-4 III_-_348427_354661_359006	-3.44263	-0.92947	-0.63347	0	0	0	0	-1.75863	0	0	0	0	-2.09193	3.77198	-0.969878	0	3.62838	-2.63568	0	-0.35322	-0.65322	-2.61484	0	-1.83305	-0.49647	-0.29212	-2.49368	-2.94818	0	0	0	0	-1.76163	0	0	0	0	-1.17912	8.35502	0	9.57078	-0.34936	4.25163	1.0764	0	-3.21763
ZC581.9 I_-_6670141_6673571_6673680	0	0	-0.177525	-5.80528	0	0	-0.676667	4.76147	0	1.94471	-0.359783	2.51064	0	0.0305833	-3.58218	0	0	4.31784	0	4.40342	-6.51338	-0.4408	0	0	0	-0.806875	-2.90193	9.56151	0	0	0.0853	-4.44558	0.367483	-0.69176	0	0	0	-0.425175	0	0	-0.56242	0	0	0	0	-0.593575
aakg-1 III_-_12544841_12547233_12547336	-1.37953	-13.8841	-4.24836	4.92452	0	-3.10913	0	-4.46656	0	-1.26957	2.90108	3.81914	-6.85399	1.87752	-2.51246	-3.8638	4.82989	-0.795667	-0.64063	9.01032	-0.663417	-0.27005	0.886635	-0.1037	-1.24381	-2.83381	2.34371	1.06279	0	-0.23166	-5.33652	-0.43765	1.22212	-0.54449	-2.45521	-1.86464	2.15382	1.36268	5.41955	0.550093	9.49976	-0.967635	5.21141	2.01193	-0.332192	1.22166
lgc-40 X_+_2364295_2364316_2364489	0	0	0	0	0	-0.5797	0	0	0	0	0	-0.5797	0	-0.746367	-0.496367	0	9.43228	0	0	-0.746367	-0.706892	0	0	0	0	-0.663042	-0.6797	0	0	0	-0.746367	-0.698733	-0.704692	0	0	0.612275	0	0	-1.04782	0	-1.05407	0	-0.594742	0	0	0
rab-37 X_-_4231210_4231278_4235754	-9.12769	0	2.73396	0	0	0	-7.92662	0	0	-9.05519	2.30096	-7.14439	3.3121	-1.10329	0	-2.60873	0	5.43953	0	0	0	0	7.14705	-2.2793	3.82428	0	-3.11592	-0.324225	0	-0.721433	2.35155	0.175092	-4.69078	-0.727125	0	1.3624	6.42401	5.1701	-6.79404	0	4.50936	9.25359	-5.89747	6.3768	0	1.13542
syd-1 II_-_7586162_7586702_7586706	6.5478	0	2.9733	3.8197	0	0	1.65767	2.9407	0	6.00314	-5.59743	-0.217918	-8.28147	1.1355	1.1165	-0.380875	2.14614	9.13963	0	0	0.18765	-3.9078	-5.09796	-1.71405	2.72751	-0.554375	-0.48906	1.66248	0	-4.7975	0.26629	-0.9807	0.340623	-1.055	0	0	0.158332	-0.0839767	3.30809	0	0.392017	-7.44644	2.11915	-2.29594	-2.07202	-3.66972
clh-1 II_-_11851311_11854512_11856260	-4.73695	7.44319	0	0	0	-1.54789	6.8823	6.88639	0	0	-1.34767	-6.51112	0	0	-1.52546	3.36598	-1.58684	9.13037	0	0	0	0	0	-5.2408	-1.69211	0	7.98989	0	-4.53948	-5.58256	0	-5.19488	0	0	4.89139	0	0	0	0	-0.59244	0	0	-1.55576	0	0	-4.93555
shk-1 II_+_9758765_9760898_9761949	0	0	0	-0.8375	0	0	-0.8375	-0.8375	0	-0.8375	0	0	0	0	0	0	0	-0.8375	0	0	0	0	0	0	0	0	0	-0.7391	0	0	-0.8375	-0.800467	-0.8375	-0.8375	9.07707	0	0	-0.8375	0	0	0	0	0	0	0	0
fip-5 X_+_10301411_10302791_10302894	-0.50045	0	-0.50045	0	0	0	-0.50045	0	0	0	0	-0.50045	0	0	-0.50045	0	0	0	0	-0.50045	0	-0.50045	-0.50045	-0.50045	9.0081	0	-0.50045	-0.50045	0	-0.50045	0	-0.50045	-0.50045	-0.50045	0	0	0	0	0	0	-0.50045	0	0	-0.50045	0	-0.50045
pde-4 II_-_7649887_7650739_7653772	-1.7456	0	0	0	0	0	0	0	0	0	0	0	0	0	-1.82515	0	9.00256	0	0	0	0	0	-0.7754	-1.8484	-1.80395	0	0	0	0	0	0	0	0	0	7.80551	0	-1.69182	0	-1.79285	0	-1.85991	0	-1.8325	0	0	-1.6325
C34B2.11 I_+_10691406_10692298_10693628	0	0	-0.654058	0	0	0	-0.695733	0	0	0	0	0	0	-0.695733	-0.695733	-0.695733	0	0	0	0	0	8.97013	-0.695733	0	-0.685733	-0.695733	-0.695733	0	0	0	0	0	-0.673008	-0.695733	0	0	0	0	0	0	-0.695733	0	-0.695733	0	0	0
dlk-1 I_-_12567376_12568183_12568204	4.75847	8.47081	0.6089	2.08069	0	1.38328	6.8967	6.3455	0	7.5536	3.08812	0	0.876053	1.94111	2.30822	0.413608	-5.50154	6.15346	0	7.57616	8.93541	-0.657037	-12.3044	-9.37481	4.17554	-3.48421	-1.28249	0.264095	0	-1.88897	-7.38139	-3.82979	-0.128962	-5.96024	-0.472875	-2.26087	0.917825	2.42435	4.70061	1.84381	-9.69147	5.11906	-2.89511	-2.5646	-10.4805	-8.67615
gopc-1 I_-_14188293_14188795_14190919	0	0	2.41354	0	0	0	-1.9242	0	0	0	0	-2.8338	0	0	-4.09358	0	-0.484292	0	0	-1.24235	0	0	0	0	0	8.93139	-1.44938	0	1.01966	0	-1.72685	-1.30732	-0.551992	-1.7372	0	0	0	-1.3864	-0.3999	0	0	-1.09672	7.86939	0	0	0
gnrr-4 X_-_5740290_5740372_5740381	6.78571	0	2.78837	0	0	0	-0.640075	0.032175	0	0.419125	0	-2.81401	0	0.49275	0	-0.974125	0.424008	-2.26813	0	0.087575	-5.08971	-0.367625	1.55923	-1.94802	-8.17734	0.398225	1.41026	0	0	0	-0.1044	0.554167	-0.741625	1.56032	0	0	0	0	-2.83645	0	0.006175	-0.456525	-0.60715	8.92237	0	1.58472
pqn-44 I_-_5376341_5377301_5379731	8.91471	0.105108	4.58287	-4.76956	0	4.95376	6.27193	4.88721	-2.06169	-9.10651	-5.4718	-4.3748	0	0	-7.99256	-2.4113	-10.2196	3.52208	6.44908	0	2.51748	0	0	0	-9.46331	0	0	5.47543	0	0	0	0	-3.23128	0	5.93578	-5.37958	8.00443	-1.48727	0.419438	0	4.48229	2.83578	-2.24721	0	-1.14095	0
K09G1.1 V_+_9586302_9589265_9589412	-2.20581	8.82498	-0.64145	0	0	0	0	0	0.491875	-6.9964	0.682495	0	0	-0.60875	-0.9938	0	0	0.40857	-0.183525	-0.1453	0	0.4565	0	4.82477	-0.91355	0.17025	0	-0.80885	0	-0.214267	-0.1168	-1.40023	-1.85941	-1.93392	4.35307	0	0	-0.45535	-1.20758	0	0	0	-0.2296	-0.1021	0	0.80417
maf-1 I_-_10384275_10385304_10385460	0	0	-0.486708	0	-1.76338	0	0	0	0	0	0	-1.76338	0	4.31927	0	0	8.79136	0	0	0	-0.632533	-1.09678	0	0	0	0	-2.17008	0	0	0	0	-0.817567	-1.00508	-0.306453	0	0	0	-0.638483	-2.71601	0	-2.56965	3.81099	-2.74991	0	0	1.79439
unc-68 V_-_6924806_6924906_6928888	0	2.1444	-2.80255	0	0	0	0	-0.272275	0	-2.42822	0	-0.166983	-7.23996	1.51951	0.47305	-1.4984	-7.43035	4.82368	0	1.81602	0	2.15729	0	0	8.75238	7.76613	-2.06673	-1.65145	0	6.36329	3.06077	0	5.76872	0	-1.82822	0	0	0	-7.87606	0	-5.71973	-5.95533	-2.03427	0	0	4.3253
ptp-3 II_+_10986100_10993702_10993893	6.89621	0	-4.35829	0.88356	0	-1.67672	-2.75128	-7.44702	0	2.84081	-1.64428	-1.54526	0.489602	0	-3.90361	-1.20862	-6.3594	-0.884677	-4.86662	-1.42249	-0.70771	0	0	0	0	0	5.45848	-2.47331	0	0	0	0	0	0	3.1149	0	-1.90641	0	8.72293	0	8.63476	7.16111	-1.59335	0.54667	0	0
glb-29 II_+_12016369_12021347_12022075	8.00192	5.27558	-9.33331	0	7.42895	-14.4796	-15.5628	-1.62087	0	-15.1378	0	0	8.69329	-12.0007	-0.842925	0	8.68246	-0.42625	0	-0.890635	-13.2958	0	0	4.19887	8.49309	0.573842	0.0551817	0	0	0	8.04482	-5.11983	2.35999	5.43292	8.69329	1.26645	0	6.66787	0	0	-0.299735	7.86588	-10.5938	0	0	7.86962
pdfr-1 III_-_6636115_6636400_6636891	3.67858	5.04375	0	0	-4.5449	5.61822	0	5.61336	0	8.60305	-6.04572	-4.94551	0	0	-4.21579	-6.35342	0	0	0	0.101508	-0.579925	0	0	0	0	-1.16495	0	-0.836805	0	-0.804563	3.00311	1.0418	3.00366	-2.99667	0	-0.6665	0	0	-5.44478	0	0	2.89249	0	0	0	0
hxk-1 I_-_9273568_9273665_9278516	0	4.86708	-4.20129	4.95902	0	0.366733	4.28131	-0.567387	0	3.81027	1.0381	6.30862	0	0.97475	0.121247	8.4151	8.60172	0.592075	-4.50116	0	5.18649	-11.8648	-3.64193	2.59988	3.29025	-8.81925	0.453767	3.66858	-4.85202	-10.5982	-3.0555	-11.0802	-5.92377	-7.82698	3.48318	0.431133	0	3.30014	7.16832	-16.0207	7.10138	-0.2993	5.46267	1.66412	8.50731	-3.40085
H10D18.5 V_-_3820194_3820411_3827649	0	-2.50107	0	-2.34392	0	0	0	0	0	0	6.541	0	-2.42417	0	0	-2.48707	0	0	0	-2.40499	0	0	0	8.52248	0	-1.91179	0	0	0	0	0	0	-1.43704	0	-2.50107	0	-1.99667	-2.20939	0	-0.556392	0	0	0	7.71008	0	0
T04B8.5 II_-_620974_621138_624388	-0.918737	-1.15849	-1.07016	0	0	1.68464	1.50606	-4.98366	0	-2.71201	0	0	0	0	0	-3.89499	4.60453	-4.70866	0	-2.18456	0	6.41309	1.33162	-0.370995	-3.37434	2.42222	-0.941153	-0.34367	0	0	2.15724	0	3.36303	8.37974	0	3.69919	0	0	-2.95584	0	0	-4.8444	-0.710687	-1.28347	-0.807687	1.70215
H10D18.5 V_-_3820194_3820411_3831607	7.38818	-5.90949	0	-4.60337	0	8.36438	0	-1.334	0	7.71652	0	0	-4.83936	0	0	-5.95029	5.41736	0	0	-5.73467	2.2958	-0.602133	0	0	0	-1.94132	-2.30518	0	0	0	0	-0.259642	-1.77412	0	-1.15997	0	-3.61685	-2.41622	0	0	3.42999	0	7.83437	0	0	0
kcnl-2 I_+_8199955_8206154_8206270	8.33528	-2.75571	0	0	0	7.62578	-3.51281	0.976125	0	0	0	0	0	0	-3.52916	0	0	-3.13768	0	0	0	0	0	0	-5.00435	-4.07751	0	0	0	0	-1.3899	6.0366	3.32223	0	0	0	-3.24618	-4.19916	6.96308	0	0	0	0	-2.40663	0	0
unc-73 I_-_4002508_4002550_4002595	-1.27481	-0.11856	-0.246033	-4.16466	8.32917	-0.215867	-0.0661	0.2121	0	1.09925	1.11357	0.270133	0	-1.80163	-0.664375	-0.876775	0.384133	0.3253	0	-0.232683	-0.7382	0.648933	0	0.169908	-0.448133	-0.284533	0.460133	-0.296233	0.230008	0	0	0.1304	-0.266233	-0.08949	1.4103	0	-0.04945	-0.232433	-0.0818	-0.929487	-0.31151	-0.08761	-1.33901	-0.12115	-0.0420167	0.195433
Y6B3B.7 I_+_13747709_13747742_13747844	-0.705225	0	0	0	0	0	0	0	0	0	0	0	0	-0.497375	0	0	-0.892725	0	0	0	0	0	0	0	-0.6844	0	0	8.31963	-0.892725	0	-0.745675	0	-0.6776	-0.616525	0	-0.892725	0	0	0	0	0	-0.592725	-0.458375	0	0	-0.66355
unc-1 X_-_1060685_1062376_1062388	7.33503	7.75632	2.04297	0.769632	0	-0.391675	0.36895	5.31326	0	5.44893	-3.92022	0.533673	-15.7718	3.73324	6.7779	3.18627	8.17188	3.20512	4.10784	4.32602	2.17841	0.75206	-11.7409	2.74247	4.4491	4.64223	3.01857	7.34733	3.58757	3.05604	-1.07164	1.41216	0.44876	-9.66969	0.96359	4.90182	-9.09952	-0.323672	-13.6071	3.74704	-11.1676	-12.8316	6.39204	-16.0799	-1.26189	-5.7789
pqn-65 X_-_4616613_4617531_4619553	4.81066	1.28398	-0.81655	-0.510275	0	0	3.2671	-0.83335	0	-1.7315	0	0	0	-1.82715	0	-0.597142	-2.64965	1.29646	0	8.14027	0	-1.1484	0	0	-0.296135	0	-2.17112	0	0	0	0	0	0	0	-1.76368	0	0	0	-0.441125	0	-1.30705	-0.890255	-0.39665	0	0	-1.41845
atic-1 IV_+_7886876_7891490_7891597	0	0	-1.53883	0	0	0.994033	0	2.66909	0	0	-13.269	-10.1573	0	4.8643	5.63065	-2.0322	-0.518375	5.19315	1.14048	4.36194	-0.791575	4.48609	0.510175	0	-10.2128	-0.485167	-6.64185	0	4.69882	4.92457	8.13367	-9.91059	-0.106267	1.83651	4.96292	0.602583	0	1.00153	3.96557	0	-4.94948	-0.426667	3.33016	5.5014	0	-7.76755
cla-1 IV_+_7619038_7619790_7621013	-5.36043	-0.46917	2.08401	0	0	6.02456	0	-2.17366	0	5.77108	-1.26568	0	-4.34476	-2.8584	0.549325	-3.12162	-0.829688	8.02472	0	-0.432975	-1.38975	3.79674	0	-1.10465	-4.10565	1.54787	0	0.265725	0	0	1.5191	0.312458	2.66496	6.25759	-0.28023	-0.619425	-2.6076	-1.9225	1.51204	-1.1982	-3.16818	0.60565	-1.74802	-6.14472	-1.82975	6.03921
D2023.3 V_-_11811543_11811922_11813337	0	-1.85743	-1.10689	0	-1.57797	-1.57797	3.64496	8.02105	0	0	0	0	0	0	0	0	-0.451592	0	0	-2.02839	-0.534925	0	0	0	-1.47237	0	6.48638	0	1.28273	0	-0.534925	0	0	0	-1.57797	0	0	-1.51827	-1.00309	0	-0.953532	-1.92519	-0.457725	0	0	-0.856892
Y39A3CL.1 III_+_1838662_1838714_1838774	-0.37375	0	-0.37375	0	0	0	-0.37375	-0.37375	0	0	-0.363333	0	-0.37375	-0.37375	-0.3425	0	-0.37375	-0.31125	0	8.00659	0	0	-0.37375	0	0	-0.3283	0	0	0	0	-0.36465	-0.37375	-0.345975	-0.34433	0	0	0	0	-0.37375	0	-0.37375	-0.37375	-0.37375	-0.37375	0	-0.37375
gei-17 I_-_9102897_9102997_9103045	0.273025	-4.09946	0.238475	0	0	0	-0.535392	-4.0936	0	-8.51688	0.60636	0	0	0.261252	0.27205	-4.51801	-3.68296	-2.56538	0	2.65105	-3.68646	5.09044	0.3529	0.159933	-3.49716	2.50945	-0.75855	0	0.929485	0	7.99789	2.41125	2.30405	3.05246	-0.39645	0.334425	2.07365	-0.201282	-1.3216	0	0.0633167	-0.783495	-0.265108	0.328725	5.6476	1.36398
pdfr-1 III_-_6633466_6634062_6634093	0	4.46358	2.68024	0.565093	0	0.339792	3.74999	3.42147	2.51111	1.61079	0	1.27135	-0.277775	-4.37255	-9.62009	-0.872915	0	3.688	0	2.81576	1.69045	-1.4865	-0.5358	0	-13.352	0.3753	-1.21256	3.79432	0	3.20135	2.72591	1.24825	-1.37611	0.772625	4.438	-16.1496	2.39469	2.45464	4.691	7.98004	-2.90427	0	-12.3256	1.602	0	0
Y38C1AA.1 IV_+_208822_211022_211745	1.08491	7.92806	1.72562	6.88391	0	0	1.04762	-5.88057	0	-1.07463	0.150975	0.263683	2.51917	-0.940942	1.13987	-6.05936	-1.66318	-0.386408	-0.253575	-1.29252	0	2.59843	-0.303008	-0.563483	3.39859	0.850087	-0.0244833	3.45934	-0.814525	0	0.72475	0	0.2435	1.29171	0	0	4.04252	-0.470133	-8.46716	0	0.846367	-4.36497	-2.5271	-1.6246	-2.27757	-1.21087
unk-1 X_+_8015071_8018174_8019152	-1.59454	-1.12888	0.15055	-2.06564	0	0	1.61801	-0.002175	0	-1.55153	0	1.73528	-2.0575	-0.275475	0.277325	-0.527525	-0.245558	2.03177	-0.478305	7.91025	-0.568242	0.80367	0	-1.46016	-2.52692	-0.520492	2.42053	-1.43115	0.637875	2.11228	0.1273	-0.286458	-0.2453	0.281595	-0.310675	0	-0.274625	-0.292675	2.13886	0	-1.28202	-1.89052	-1.00087	-0.824775	0	0.596695
M01H9.3 IV_-_4469484_4469717_4469822	-2.05498	-2.45816	0.6366	0	7.90901	-7.3708	0	-2.57398	0.148825	1.71917	-0.793408	3.92367	0.194767	1.33486	1.36305	-0.564817	-5.45346	7.49881	0	-0.2368	-0.28615	0.0131333	-1.08579	0.790325	4.82761	-2.30131	0	0.313625	-2.44648	1.68332	-5.02473	-2.90785	3.71243	-1.44833	4.69499	0.23955	3.80619	0.446425	-4.69272	0	-2.804	-1.21556	-0.477158	2.55656	-2.26542	0.648975
Y39A3CL.7 III_+_1830607_1830918_1831813	0	-1.95178	0	0	0	0	0	-1.84068	0	0	-1.95178	-1.81844	0	0	0	0	7.85001	-1.95178	0	0	-1.95178	0	7.46421	0	0	0	0	-1.89623	0	0	0	-1.95178	0	0	0	0	0	0	0	0	0	0	0	0	0	0
cah-2 II_-_7482541_7483044_7485297	0	2.67401	5.2379	0	-9.85172	1.80016	4.01345	0	0	0	-8.96121	0	-9.85172	0	0	2.7739	0.59431	0	0.64392	0	0	-5.22884	0	7.82505	7.68225	0.94441	2.38671	-9.83514	0	0	5.28034	1.07776	0.87061	1.1614	5.2952	-1.682	0	0	6.34809	0	-8.03104	0.53578	-11.1968	0	0	7.49325
dyc-1 X_+_14057242_14058726_14059184	0	0	0	0	0	0	0	0	0	0	0	0	0	-0.416508	0	7.74929	0	-0.515533	0	0	-0.515533	0	-0.492808	-0.515533	0	-0.465533	-0.515533	0	0	0	0	-0.515533	0	0	0	0	-0.511033	-0.499908	0	-0.515533	-0.483493	-0.411953	-0.506283	-0.465533	0	-0.403033
daf-19 II_-_10159821_10159906_10160795	6.056	-18.2655	6.14331	0	0	-0.552283	-4.14588	6.00449	0	6.83229	0	0.988783	7.35279	6.82506	2.07583	0	6.15036	-17.9508	-1.70056	-18.0321	-15.4889	3.89436	0	4.12286	6.62841	6.52424	-13.6719	7.736	0	0	-9.93125	-13.6224	5.06796	3.01132	-14.7489	0	4.67113	6.58409	6.55484	0	6.56028	2.60227	5.90031	2.69115	0	7.13229
dgk-1 X_-_989051_989479_989485	3.16824	-2.60305	2.91541	2.13031	0	0	3.37048	-1.76283	0	-4.38862	-4.45277	-0.5456	-5.24414	0.777408	6.94968	2.9875	7.72785	-3.51507	-0.86797	-0.2403	-1.3886	-1.05672	0	-1.02959	-3.8025	2.30745	1.93981	3.15541	0	0	-0.535	-0.489	-0.54945	0	0	1.37207	2.55687	0	-1.62497	4.73175	1.28469	-1.59084	-3.17476	-4.24661	-0.292617	-3.97392
abts-3 II_+_6147738_6150742_6151145	-8.83222	-5.9234	0	4.7492	0	4.17968	0	4.92592	0	0	2.94443	0.687378	0	1.44811	1.46446	3.68801	0	0.78032	0	0	0	0	0	0	7.71339	2.56833	1.51223	0	0	0.424362	0	1.07999	0	0	0	-8.93657	2.12486	1.99628	-9.94778	0	0	-10.8669	2.21994	0	0	0
sup-26 III_-_4278792_4278854_4278932	-0.628017	-1.13455	-0.180592	0	0	0	-0.585367	-0.32615	0	-3.0252	-0.269883	0.446975	5.93079	-0.530117	-0.540267	0	0	0.452125	0	-2.3232	-0.655017	0.426375	0.443175	0.5446	-0.189517	-0.627417	0.323225	-0.2505	0	0	-0.31545	-0.699567	-2.13047	-0.212782	0	7.70798	-0.158925	-0.304267	0.227768	0	0.369033	-0.506487	-0.522917	-0.213125	0	-0.542267
dmd-10 V_-_13225782_13225837_13236174	0	0	-0.6988	-0.929208	-0.959575	0	-0.76745	0	0	0	0	0	0	0	0	0	0	-0.752425	0.527925	-1.72773	0	0	0	0	-0.790575	0	0	-0.959575	0	0	7.56561	0	0.318475	0.336945	0	0	0	0	0	0	-0.72916	-0.73946	0	0	0	0.305
plc-1 X_-_10796655_10796937_10796982	3.51183	-12.5401	-2.72399	7.0873	0	-12.9014	-9.85808	-16.3725	0	-11.4603	1.49582	2.84523	3.01113	-2.94059	4.22781	6.97162	-9.10469	-2.61567	0	-8.02235	-12.5069	0	6.51769	7.54122	-8.25933	5.02249	2.61878	0	0	0	5.12434	0.456167	4.02681	5.26523	0	0	0	6.36231	5.86869	0.587467	5.67003	7.31082	4.73404	7.51374	0	5.53535
pyk-1 I_+_9171592_9174339_9174993	-4.25703	-8.4285	-2.49105	-0.334513	-0.32728	-7.19984	-10.7492	-8.27772	0	1.96318	2.91506	-0.265597	1.75099	1.9843	3.68104	-10.2451	3.92209	-4.65573	2.41933	0	-3.35543	3.30823	0	0	-0.92104	2.63906	5.17449	-3.53003	0	0	0	3.08791	3.49061	5.46426	2.93781	1.10879	1.45995	-1.25159	3.89779	2.88893	6.76401	-3.37231	5.59626	1.45862	-5.78305	7.53229
pqe-1 III_+_5312137_5315502_5315711	2.5683	0	0	0	0	0	0	1.67055	0	7.52438	0	0	0	-0.397775	0	0.235633	-0.0883	0.23085	0	-0.791775	1.5582	0	-0.856	-0.773775	-0.424675	-0.494525	0.31935	-0.771575	0	0	-2.2208	-1.05733	-1.04852	-0.887305	0	0	-1.67928	0	-0.39305	0	-0.206585	0	-0.440225	0.313975	-0.958325	-0.931425
nurf-1 II_+_14403698_14405890_14406373	-1.59468	7.51116	-1.07489	-0.42582	0.10095	-0.68467	-1.88215	2.09338	0	1.42904	1.26824	-0.24712	-0.472887	-0.57787	-2.13912	-0.729983	-0.245653	3.83096	0	-0.238595	-0.42082	-0.773478	0.1025	-0.44167	-2.01837	-0.596995	-0.227687	0.11823	0.46185	0.917143	0.30038	0.0915967	-1.12559	0.26673	0	0	-0.241287	0	0.886898	-0.273887	-0.52351	-1.28573	-0.41067	-0.48652	0	-0.239395
ZK1128.7 III_+_10135969_10137357_10138211	-8.74001	-0.481775	-0.49027	0	0	0	-3.83541	-14.3058	0	-1.0173	1.20715	0.512325	0	0.5476	7.03912	-13.0663	7.21744	-1.75107	-1.11781	-4.79645	0	1.6718	4.94862	4.16799	2.3502	2.6875	-5.55536	-10.1663	2.7658	0	3.45133	0.378575	-0.21087	4.31714	0	0	2.73047	0	-0.7258	0	4.86275	1.27302	3.49741	3.13733	0	7.49704
K05F1.6 II_+_5783923_5783929_5784059	-0.333133	-0.321373	-0.330808	0	0	0	0	-0.333133	0	-0.321758	-0.333133	0	0	-0.314083	0	7.48587	-0.333133	-0.313908	-0.321373	-0.317008	0	0	0	0	-0.320633	0	-0.321633	-0.244908	0	0	0	0	0	-0.247293	-0.333133	0	-0.302983	-0.333133	-0.310158	-0.309333	-0.301793	-0.282433	-0.323708	0	0	-0.281883
glb-18 I_+_7339302_7342960_7343917	-5.87518	-23.8379	0	-7.08668	0	0	1.78832	-20.4501	0.66035	3.81174	1.0276	-3.46829	7.47248	6.27083	6.86385	2.98014	1.54934	5.30347	0	-20.5154	-25.6109	5.6375	4.93421	4.83461	7.39688	6.34878	3.33514	4.91841	6.45683	0.576575	2.86232	1.07148	0	3.35564	3.98489	5.6026	5.75784	0	-19.33	6.82533	4.88787	1.61692	-1.64687	5.96081	0	3.72854
K07C11.7 V_-_8209650_8210515_8213925	0	0	-3.97545	-0.30325	0	0	-1.70049	1.97487	0	5.61789	0.849287	2.41819	2.00186	0	0	-5.28165	4.48839	0.957292	0	0	7.46367	-2.71265	-5.66696	5.89101	0	-2.2751	0	0.73985	0	0	-3.16187	-1.68969	-3.8732	-3.47925	0	0.666092	6.40793	0	4.8128	0	-0.13589	-4.56607	0	-5.63333	0	0.165722
kcnl-1 V_+_19565505_19576111_19576522	-4.26088	-13.1991	-12.3172	0	0	-12.4367	-11.4152	-13.3409	0	6.47993	6.17946	0.554117	7.41061	6.97753	7.11546	7.33794	4.86559	-2.64392	-3.24765	-14.9925	0	0	0	0	0	0.64655	0.609683	1.11773	6.40761	6.83614	4.16129	4.38266	5.19441	0.65079	0	2.0924	0	0	0	0	1.55398	0	0	0	0	7.28016
egl-2 V_-_1295416_1297518_1297527	-6.12166	-2.23035	0	0	0	0.599917	-0.4702	-3.17438	-0.241475	-0.846508	0	2.04413	-1.44265	-0.291775	1.60419	0	-1.26492	-0.28385	0	-4.35686	-2.11794	3.38919	0	0.95375	-0.72895	2.60555	0	1.49107	0	0	0	0.304633	-1.78777	-0.817877	0	-0.65495	-0.35085	-0.74055	7.38113	0	0.68752	-0.46293	0	0.6041	0	6.72128
hot-2 V_+_19175178_19185286_19185592	0	0	0	0	0	0	-4.53941	2.58188	0	5.25167	-6.39097	3.99369	0	-2.38398	-10.7663	0	4.85747	0	0	-1.61363	-5.45809	0	3.07251	0	-3.57119	0	-3.01615	0.287575	0	0	1.67575	2.51225	-0.4506	-0.97573	-1.16075	0.428	0	7.32255	6.35025	0	-1.46876	5.24795	-1.78602	0	0	0
F55C12.5 II_-_5870710_5870797_5873338	-2.69005	0	2.16585	5.16061	0	0	-7.42864	1.6218	-0.504615	-22.0238	1.78746	0.926742	-7.52313	1.01218	5.58003	-6.01013	3.72833	-1.25013	0.830755	-0.807815	-0.322467	0	0	-0.931255	6.58751	5.42661	1.71265	-1.30333	6.28547	-0.553257	5.88263	4.08276	3.64913	4.99877	-7.94185	0.825175	1.26717	-11.8855	-2.1808	0	3.89884	7.30573	3.84663	2.45338	-3.38273	-4.29673
Y43F8B.1 V_-_19539342_19539412_19543258	1.65625	0	-7.04689	0.906967	0	1.28027	0.3723	-5.2557	-4.93368	0	2.52969	2.14086	1.51673	3.67313	1.8859	-1.49497	-14.2376	0.7089	2.25229	1.77012	0	7.22493	0.707	1.39287	2.32767	1.86124	-0.390042	0	0.7124	0	0.8994	-1.6574	2.25887	2.28803	0	0.3793	4.3238	-2.02105	0.425708	0.887533	-3.79098	-6.94578	3.80588	3.91028	-11.1696	4.84539
unc-2 X_-_2730634_2731399_2743653	0	-4.10176	0	0.168017	1.1631	0	-0.4527	3.30368	0	0.0632833	-2.78864	0	-0.482233	0	0	6.11523	0	1.38794	0.403435	-5.0138	-0.72235	0	0	7.21178	0	1.70782	0	0	0	-2.20494	0	-0.633542	0	0.91484	-1.63922	0	0	0	0	0	0	0	-3.79187	-0.608067	0	0
glna-3 I_-_7829934_7831415_7832378	0	0	-1.28855	0	0	0	0	0	0	0	0	0	0	0	0	-0.057675	0	0	0	0	0	0	3.01353	-1.5061	-1.76145	0.61275	-1.76145	0	7.18607	2.51788	-0.5146	0.372192	0.1817	0.551965	-0.793275	0	0	0	-1.6381	0	-1.72945	0	0	0	0	-3.38543
par-1 V_-_14133295_14141088_14145039	0	0	-4.82578	-0.734408	0	0	0	0	0	-9.73774	0	-7.73116	0	2.65863	0	-8.34239	0	-10.4132	0	-2.37284	0.597675	5.28657	0	7.17554	2.50076	6.83029	0.529208	-8.91132	0	-0.606942	3.28	5.47666	3.83333	5.9964	-0.4221	0	0	0	-5.23527	6.60216	0.486355	-4.67697	5.57128	0	0	7.18523
C40H5.2 X_+_11747241_11754854_11755505	0	0	-1.19644	0	0	0.105585	0.038685	-7.27445	0	0	0	0	0	-0.243015	6.54195	0	0	6.93165	0	1.75467	-3.80744	-3.88265	0.121335	1.14498	3.44744	0	0	7.17735	0	0	0	0	-2.30888	0	0	0	0	0	-0.810565	0	-7.19374	0.836258	-2.3531	0	0	0.97036
rrn-3.1 I_+_15065301_15065673_15067090	-0.170233	0	0	-0.973017	0	0	0	0	-0.557308	-1.04406	0	0	0	0	-0.501383	0	-0.5079	0	0	0	-0.613658	7.15455	0	0.335467	0	-0.641208	0	0	0	0	0	-0.721567	-0.634633	0	0	0	0	0	-0.547883	0	0	0	0	0	-0.577167	0
let-526 I_-_5306447_5306516_5309087	-13.4527	-23.9652	4.70169	5.88544	-9.83189	0.399187	-17.4987	-23.5884	-18.5983	-24.6642	3.92754	4.07032	5.70318	6.27903	6.89945	5.15432	7.1266	-13.2649	1.62617	-21.9175	0.204695	5.6105	5.40569	6.14985	5.96799	5.28039	6.62546	-0.0543117	5.57401	2.62583	5.08509	5.78259	-0.20057	5.10381	6.50298	3.02042	5.09994	6.45531	3.05562	6.18816	6.75056	2.45727	5.16744	0	7.15203	3.99805
psd-1 III_-_7270382_7270948_7275049	-0.186055	6.15199	-3.64314	-2.75475	0	0	-0.393205	0.59465	0	0	0	7.13729	0	-0.41015	-1.30277	-0.407047	1.10733	0	0	-1.04763	0	0	0	0	-0.78433	-0.93758	-0.41718	2.73911	-2.07718	-1.66686	0.7968	-0.812213	-1.65196	-0.89496	0	0	1.76997	-0.499105	0.43665	0	-2.48007	2.50169	-0.4163	0	0	-0.453
ric-4 V_-_10262408_10262509_10270211	4.79367	7.1299	-3.25985	3.74407	-1.96763	0.121505	-10.2897	5.89565	0	3.59988	-17.6961	-3.75204	1.9091	1.96118	-8.51424	5.58603	-11.7725	4.69935	3.20146	3.45444	6.49604	-2.19944	-0.19677	5.11718	7.12408	-4.13825	3.88993	3.45822	-3.77618	-0.0417517	2.77723	1.06156	-0.510128	2.89964	-18.0668	-19.0486	-8.61355	3.74464	6.56332	2.25828	2.24911	6.512	4.91171	-1.53225	6.59544	3.62117
kvs-5 IV_+_738123_742317_748811	0	7.12716	-0.41992	0	-2.05792	-1.19005	-2.02222	-1.9287	-0.44427	-2.05792	0	0	0	-0.440745	0	0	0	0.927705	0	0	-1.98292	0	0	0	0	-0.571695	0	0	0	0	0	0	0	-0.36046	0	0	0	-1.10432	0	0	-0.2313	0	6.75757	0	0	0
F09G2.8 V_-_7191808_7191862_7193033	6.28128	0	0	0	0	0	0	7.06228	0	0	0	0	0	0	0	-1.80238	-1.71351	-1.22738	0	0	0	0	0	0	-1.67738	0	-1.62691	-1.69128	0	0	0	0	0	0	-1.80238	-1.80238	0	0	0	0	0	0	0	0	0	0
dgk-5 II_-_6460257_6460303_6465526	6.25695	-5.48468	-4.96937	0	0	-0.490167	-2.30293	-5.42588	0	-7.0936	0	0	0	0.301	0	0.589367	-3.16303	0	0	-0.515175	-5.48468	0.548283	0	0	0	0.637	5.99878	0	0	0	4.9173	-0.590167	0.201	1.0939	2.8918	2.56335	7.05996	1.354	0	0	0	0	1.107	0	0	0
kin-20 X_-_15272952_15273150_15280585	2.06657	5.23881	0.26872	2.63638	-18.9431	3.34122	2.82938	4.9412	0	1.65813	-2.57622	-8.68617	1.13485	1.36099	1.99337	7.01905	2.66501	0.198183	0	2.19318	4.65723	-2.85135	-7.09881	-8.87312	-0.760988	1.99818	0.35207	0	0	0	0.5354	1.16748	3.2522	1.10263	0	1.18409	-6.97529	4.37993	2.70775	0	0.645953	1.54594	-0.301122	0.6133	0.0219617	-6.64297
M04B2.7 IV_-_11532029_11532114_11540984	-2.36951	0	6.39752	1.91505	0	0	0	0	0	0	6.74788	6.97852	1.36236	5.22868	5.25612	0	0	0	0	5.3682	0	0	0	-7.95203	0	0	-5.2936	-12.7073	0	0	4.30289	1.77619	-3.18785	1.89524	-11.2721	-7.6091	-10.4625	-0.560015	0.89475	0	5.20288	6.97488	0.505675	3.95922	0	-3.35213
lron-9 I_-_7686021_7686156_7686589	0	0	-0.5278	0	0	0	0	0	0	0	0	-0.59805	0	-1.40986	0.525675	0	0	0	0	-1.83151	0	3.27749	0	0	-0.446925	0	-0.66985	0	0	-0.714717	2.16796	0	2.38083	3.11762	0.69025	0	0	0	-2.89601	0	-2.79471	-3.58498	-2.09646	-1.56587	0	6.97688
ZK180.5 IV_-_4515475_4515545_4515680	3.94638	0	-0.645833	0	-0.366267	-0.2325	3.25731	-1.76858	1.64935	0	0	6.41324	0	-2.05873	0	0	-0.267233	-3.6055	0	0.76485	0	0	-3.69415	4.51968	-2.40018	-1.77748	0	-1.61128	0	0	-1.04551	0.799433	-0.994808	-1.3827	1.83176	0.8706	0	-2.06653	-0.920933	0	-1.0479	-1.82044	-2.00233	0	-1.31526	6.97156
Y50D4B.1 V_+_1113141_1116523_1122043	0.417475	0	-6.52502	0	0	3.7254	-1.93945	-5.49314	5.43725	-1.9582	0	0	0	0	0	0	0	0	0	0	0.7008	0	0	2.72713	-0.7981	5.49972	6.94674	-6.83057	0	3.14406	2.37712	3.12457	0.5357	0	0	0	0	-6.71582	0	0	-0.43894	-0.4356	-0.4231	0	0	-3.07803
cpna-5 II_-_7714743_7717106_7718488	0.324892	0	2.42055	6.78865	0	0	0	0	0	0	0	-4.12954	0	-2.29195	1.9213	0	5.1545	0	0	0	0	0	0	-4.29333	4.45835	1.9048	-8.46303	5.55626	0	0	-0.307242	0.46555	4.42011	0.42331	0	0	-4.13043	-6.42224	-4.52235	0	-1.00199	-3.65346	6.93606	0	0	-1.55876
egl-36 X_+_10734419_10739575_10741450	0	0	0	0	0	0	0	0	0	0	0	0	0	0	0	0	0	0	0	0	0	0	0	0	0	0	-1.22411	0	0	0	-1.73487	0	-1.32222	0	6.92743	-0.877775	-1.72697	-1.84997	6.8274	0	-1.64026	-1.58062	-1.79802	0	0	0
ckr-2 III_-_2012825_2013408_2013699	-2.40667	0	0.532025	0	0	1.35295	-0.51705	-5.68448	0	0	-4.63099	-4.57423	-2.39939	0	0	0	0	0	0	-1.37965	0	1.80205	0	5.65417	-6.52606	0.548675	2.40145	0.523675	0	0	0	0	0.333375	0.449215	0	0	0	4.87203	-7.65295	0.398675	2.41743	1.62603	-0.735358	6.87241	0	6.72266
istr-1 V_+_12700100_12703643_12703719	3.41492	6.34352	-4.38692	-1.14959	0	1.76025	-1.0019	4.308	3.54267	-2.53038	0.663583	-0.324802	-16.519	-10.4109	-10.1734	0.533575	2.9095	6.13729	0	4.20965	3.37317	3.93048	-6.48124	0.788865	4.51241	2.37907	-0.73251	4.39425	1.47707	0	-1.2096	1.06827	0.881715	-0.83597	-5.19977	-0.348875	1.41353	0.598365	1.88754	0.131107	-1.06048	1.81206	1.93801	-7.50967	6.80731	-1.34121
ten-1 III_+_6831448_6834097_6834240	0	0	-2.48806	0	0	0	0	0	0	0	0	3.19553	0	-3.53591	0.859665	-4.6392	0	0	1.65936	0.742865	0	-0.132187	0	0.847565	-3.48769	4.61565	0.807772	0	0	0	-0.135728	-1.9554	0	0	0	0	-1.73133	0	0	0	-1.35896	6.73606	0	0	0	0
bre-1 IV_+_8987690_8988059_8988768	1.36919	0	0	0	0	0	0	0	0	6.71604	0	0	0	0	-2.2432	0	0	0	0	0	0	0	0	0	0	0	-1.7867	6.40964	0	0	0	0	-1.611	-2.2432	0	0	0	-2.2432	0	0	-2.17792	0	-2.18965	0	0	0
F19C7.8 IV_-_4613263_4613392_4617228	0	-16.5339	3.79981	6.21781	0	-17.7935	-16.7456	0	0	0.980423	-0.0729833	1.37234	0	6.66568	6.60943	6.27021	6.59961	-13.5151	-15.1654	0	-15.1159	0	0	0	5.91641	5.81981	0	0	6.22981	5.61423	3.40017	3.72491	-4.74425	3.25747	6.70731	6.09086	0	0	1.10567	0	4.03587	1.72566	2.79691	0	0	4.74623
cri-1 I_-_9597197_9598118_9600451	2.08395	3.99634	-2.27832	0	0	0	2.28843	0	0	6.70675	0	0	0	0	0	0	0	0.39975	0	0	0	0	0	0	-0.2775	-0.595975	0	-4.40727	0	0	0	0	-1.9404	0	-3.98765	0	0	5.09345	0	0	0	-0.512155	-1.55782	-2.98765	0	-2.02394
sax-7 IV_+_8079146_8080596_8081433	-2.09764	1.83565	2.69074	-7.14779	1.09642	-8.98988	-2.68799	-6.64227	0	1.76497	-21.5537	2.28753	-5.75726	2.22379	-29.2368	3.79673	-0.00679667	2.19253	2.80008	-3.52799	3.98383	4.84438	6.56517	2.60654	-17.3588	5.31153	4.74117	-8.21711	6.68588	1.5501	4.22833	3.97733	4.7955	2.9028	2.63466	2.10875	3.19513	0.483328	4.90011	0.408733	6.08847	5.19494	3.04306	6.69437	0	5.59139
F47B7.2 X_+_3777020_3777059_3777840	-0.445175	0	0	0	0	0	0	-0.507675	0	0	0	-0.5434	0	6.67384	0	-0.5434	0	-0.4934	0	0	0	0	-0.4303	-0.472375	0	0	0.291133	-0.822633	0	-0.5434	0	0	0	0	0	0	-0.4488	0	-0.5434	0	-0.43068	-0.45366	0	0	0	-0.286675
sto-2 X_-_5311763_5312764_5323317	4.82538	-6.60085	-3.67102	0	0	0	2.93844	0	0	1.07405	0	0	0	3.83225	0	4.77008	0	0	0	0	0	0	0	0	-2.62306	2.63656	-0.642953	-7.1271	0	0	3.15176	-7.00419	-0.357645	-0.55262	0	0	-0.54117	-0.255387	0	0	6.61013	-0.15382	-0.30882	0	0	0
pxl-1 III_-_5895679_5895959_5899804	0	0	0	0	0	0	0	0	0	0	0	0	0	0	0	0	-1.41093	-0.50361	0	-0.340335	0	-1.02946	-1.03869	-1.15869	-0.933643	1.27623	-0.698893	-0.488035	0	1.22361	0.866175	0	-0.315235	0	0	0	0	0	0	0	-0.40214	6.5323	-0.386635	-0.73631	0	-0.45571
T06F4.1 X_-_4061035_4071395_4079337	0	4.17274	0	0	0	0	-0.523	0	-3.38356	-3.27591	-4.16833	0	0	0	0	0	5.52797	-1.81183	0	2.70732	0.5362	0	0	6.52981	0	0	0	-1.97846	1.04832	0	0	0	0	-1.95021	0	-3.43106	0	0	0	0	0	0	0	0	0	0
hlb-1 X_-_13870532_13870646_13876515	3.66679	0	2.91598	0	0	0	6.26364	0	0	6.52664	0	0	4.61561	-9.55203	-5.38697	-5.95907	-3.62058	0	0	-2.27809	0	0	5.06783	0	0	4.66418	0	1.66403	0	-1.70442	4.3035	2.60344	4.18558	-0.155107	0	-7.10183	-6.9454	0	0	3.7702	0.00746	-11.8972	4.34582	0	0	0
spsb-1 II_+_15207571_15216638_15220190	0.93586	-2.80521	-0.163665	1.61435	6.49229	0.61426	3.88891	3.19936	0	6.51613	-0.954875	3.29	0.810393	-0.54085	0.93271	1.34941	3.4805	2.56321	0.29364	0	3.29713	0	0	0	0	-7.3309	0	-0.8286	-2.53075	-0.288667	-7.56671	-3.62498	-3.80123	-8.27118	2.97543	-0.966617	0.940518	1.06921	2.36048	-9.13585	0	1.96277	0	0.75056	-0.686533	0.159493
sto-4 X_+_11639528_11644239_11644377	0	-1.50912	-1.50912	0	0	0	0	0	0	0	0	0	0	6.43788	0	4.52244	-1.50912	-1.43767	0	0	0	-1.28692	0	0	-1.36732	0	0	0	0	-1.50912	0	0	0	0	-0.83195	0	0	0	0	0	0	0	0	0	0	0
gopc-1 I_-_14188293_14188795_14196260	0	0	0	0	0	0	-1.50072	0	0	0	0	-1.5801	0	0	-1.55232	5.43711	0	0	0	-1.55867	0	0	0	0	-0.681275	0	-0.7005	0	0	0	0	-1.38957	0	-0.929767	0	0	0	-1.39592	-0.580075	0	0	0	0	0	0	6.43179
H06I04.6 III_-_3061118_3061743_3061811	-4.81855	-11.2482	2.78462	3.11162	0	1.87753	0	0	0	3.21941	0.538333	0	3.70168	5.10914	4.73088	-13.7074	-1.43897	3.56801	0	-6.78361	0	0	-2.22332	0	3.64371	2.46422	1.74382	-7.76311	0	0.579433	-2.0754	0	2.11949	0.0439	0	0.4708	0	-0.814383	2.83558	6.39558	3.22398	2.69648	5.16208	0.230042	-8.969	-0.4084
kcc-2 IV_+_6053925_6061820_6062093	0	0	-8.05801	-8.10906	0	1.87301	-1.86757	4.39063	0	1.60413	1.96363	0	2.63971	0	0.29638	0.492547	3.79233	3.36715	1.77942	0	0.08988	2.50071	0.491105	0	1.42521	3.03505	0	1.46868	0	0.60198	0	0	1.38721	0	0.24643	6.34823	-7.12723	0	0	-0.561975	-13.8759	1.9016	0	-6.91015	4.81483	0
kcnl-4 V_+_14531199_14533021_14540207	-9.62107	-13.0063	0.65958	0	0	-8.72167	-7.17589	-4.51884	0	0	0	0	0	0	2.0499	0	0.650313	-8.22862	0	0	-6.69554	3.23819	0	6.17485	2.0499	5.74245	6.03939	0	0.36353	0	6.24173	6.01432	-3.50434	0.54808	6.31606	0	0	0	0	0	5.94766	0	3.57585	0	0	5.86045
ZK524.4 I_-_7463234_7463523_7464474	0	0	0	0	0	-4.00598	0.557225	0	0	6.31349	0	0	0	0.1427	0	0	-0.672397	1.39274	0	0	3.23051	0	0	0	0	-6.13817	0	0.529575	0	-2.37973	0	-1.12225	-2.73183	-0.918485	0	0	1.06298	0	2.25534	0	3.13092	0	2.07393	-2.72058	0	0
pde-1 I_-_13314277_13314895_13315856	0	-17.8926	0	2.05705	0	-10.6961	-13.1728	-10.8588	0	0	0	2.08685	0	6.10945	0	0	5.58976	0.679075	-11.9477	-16.741	-12.2642	0	0	6.26852	2.58685	5.8018	1.06157	2.33688	0	0	6.07392	4.93679	5.05	4.79418	0	0	0	2.21185	5.9985	0	5.5996	6.18816	6.12135	5.9922	0	6.02877
R13H7.2 IV_-_6850500_6850727_6859196	0.612592	6.2553	-0.983735	0	0	0	0	0	0	0	0	0	-1.47692	0	0	0	0	-0.764985	0	0	0	-0.833893	0	0	-0.99416	0	-0.851293	-0.96291	0	0	0	0	0	0	0	0	0	0	0	0	0	0	0	0	0	0
C23H3.9 II_-_72612_72710_74288	1.54313	0	1.15383	-6.04984	0	0	0	0	0	0	-6.71037	-6.79637	0	0	-3.96491	0	0	0	1.26814	3.12424	0	6.173	0	0	0	5.16369	-2.68913	1.44314	0	0	4.60839	5.07911	5.32407	6.12991	0	0.88536	0	0	0	0	-9.85177	-4.3499	-7.73539	0	0	6.25167
dop-2 V_+_9612052_9612397_9612730	0	0	-0.77265	0	0	0	0	0	0	0	0	0	0	-0.77265	0	0	0	-0.47265	0	0	0	0	0	0	-0.6951	0	-0.66155	0	0	0	-0.6393	0	-0.71015	-0.70599	0	0	0	0	6.20269	0	0	0	-0.77265	0	0	0
C15C6.3 I_+_12207635_12207656_12208440	-7.12714	0.820765	0.549925	0.248675	0	0	0.879825	-0.40645	0	0.680075	3.68628	0.347267	0	0.350325	0.791525	0	6.18462	1.83478	0	-1.65393	0.595725	-2.35767	0	0.298375	1.71664	-1.06513	-0.35226	0.358875	-2.76608	0	-3.27706	-1.39267	-2.00723	0	0.891225	0	-1.53228	0.739875	3.20407	0	3.41369	5.00149	1.64454	0.30475	-10.7971	0.191665
gar-2 III_+_6319456_6319606_6320317	0	0	1.52563	0	0	0	0	0	0	2.80629	-2.96871	-2.8306	0	0	-0.788525	-0.553625	0	0	0	-0.978475	0.486658	-1.53727	0	0	-0.613575	-1.24927	3.1128	0	0	0	0	0	-1.08547	-2.95587	0	-3.59402	0	-0.448925	0	0	6.04897	-0.552705	6.17669	0	0	0
rgs-4 II_+_12662897_12667743_12669225	-9.7196	0	4.49222	6.16839	-0.459317	0	0	0	0.915733	0	-2.22588	1.70916	0	0	3.00163	0	5.39411	-7.09364	0	0	0	0	5.56844	0	5.65608	-4.17074	0	0	2.38385	-4.71785	0	0	0.46865	0	0	0	2.90506	0	-8.15827	2.74601	0	-4.86402	0	0	0	0
tns-1 I_-_5587928_5588924_5591549	0	0	0.248325	3.54228	0	0	0	0	0	0	-13.3357	0	4.5682	3.30906	2.87856	3.20389	-9.76146	-11.9829	0	-0.186175	0	0.390733	-3.2614	4.72705	-0.608425	2.12026	-0.440242	2.95056	3.93968	0	2.51473	2.76067	-6.12393	0.582625	-16.9737	0	0.369225	1.22903	3.98783	0	2.70969	5.69296	6.16262	-0.4208	2.24289	2.96382
hlh-30 IV_-_4018582_4018692_4026876	2.86947	-1.84205	-9.11971	-1.07341	0.295992	4.62212	3.05133	3.35595	0	4.14585	2.36023	1.15937	0	1.7564	-6.64976	-0.372325	-1.84875	2.1297	-7.37416	4.01539	6.12409	-0.0122917	-1.74758	-0.385783	-0.0312867	3.30874	0.641538	0.905897	-3.33409	0	0.655205	0	0.92718	1.30445	3.25987	0.705405	0.0709083	-5.53293	0.656697	0	-2.09009	-3.26539	2.76147	-5.43351	0	-0.970153
atf-7 III_-_4494092_4494185_4498489	2.75468	0	-8.74519	2.50523	6.04445	-7.22893	-11.841	-6.00055	0	-12.304	4.20655	1.75811	-8.36778	4.79921	4.15123	0.121392	0.826983	-5.73759	-9.35228	0	0	0.202845	0.0443833	-3.87925	4.37773	-1.87738	3.83703	-0.187022	4.4404	1.36547	3.06104	3.69927	3.2281	2.6789	3.88793	-5.60098	-1.68006	0	3.50778	2.8586	4.56198	4.84656	0	3.85843	6.05295	-0.8752
plc-1 X_-_10807572_10807932_10807962	0	0	-1.42052	0	0	0	-0.6111	-1.49682	0	0	0	-0.544433	0	0	0	0	5.02696	-1.49682	0	0	0	0	0	0	-1.33432	-1.30997	0	0	0	0	-1.37182	0	-0.48097	0	0	0	0	0	-0.48015	0	0	6.04774	0	0	0	-0.52777
cnnm-3 X_-_3039025_3040409_3041985	5.35077	0	-5.12645	-11.0263	0	0	0	3.79817	0	2.99462	0	0	0	-4.77907	0	-11.4505	-0.456358	3.47232	0	0	0	0	0	4.3597	-7.28679	1.34727	3.97205	3.80279	0	0.644133	6.03502	0.6677	1.69762	1.65888	3.51147	0	0	0	-7.14419	0	1.41455	3.97035	-4.13118	-2.63939	0	5.34277
twk-2 II_-_4447653_4448628_4449279	0	0	1.12509	0	0	0	2.79726	0	0	0	5.28684	3.57986	6.01089	5.78964	6.01089	5.73056	5.84589	0	0	0	0	0.101182	4.10046	5.29839	5.86064	4.30308	-16.8725	-18.6237	3.27376	0	-12.0629	-4.24556	2.85078	2.64701	-7.27069	6.01089	4.08136	-20.4549	2.66713	5.19051	-14.4673	5.64349	-16.2962	5.63027	6.01089	4.44699
feh-1 III_+_2559471_2559476_2560322	0	0	0	0	0	0	0	0	0	0	-0.291147	-0.384267	0	0	0.903492	6.00497	-3.10635	0	0	-0.0529167	0	1.46215	0	-0.536958	-1.08785	1.00009	-0.364767	-0.276758	0	0	-0.411483	0.702317	0	0.784677	-0.344583	0	1.14652	0	-2.39945	0	0.498063	0	-0.442208	-2.44868	0	-0.354858
W05B5.1 I_+_13035646_13036914_13042974	4.3729	5.62399	-1.11965	1.85083	-0.53077	5.05205	5.98325	-0.836845	-0.84832	3.68876	1.55101	0.298442	0.303242	0.5087	1.20552	0.105142	3.03783	-3.99695	0.239015	-1.34667	5.55198	0	-0.63807	-0.48732	0.807575	-2.02164	-0.500195	0.3508	-2.68827	-4.55898	-1.15824	-3.6505	-0.82507	-2.39943	1.21496	1.56899	0.296575	-0.126295	-1.26595	0	0.849887	0	-10.549	-2.66614	1.65979	-3.90693
daf-16 I_+_10751188_10763347_10763588	-5.45508	-10.8932	-5.03696	-8.23113	-2.12107	-1.20327	-8.58844	2.43686	-2.34043	-7.0134	1.7288	0.355193	-0.445433	-2.26366	0.88261	4.77668	4.6606	-3.87854	-1.47916	-5.52646	-3.77197	0.516675	1.00518	2.46511	-3.96188	1.96803	4.86811	4.2625	0.729735	1.44204	5.55736	0.88016	1.80044	2.64884	5.96223	1.25696	1.56847	0.39746	4.39783	0	3.91968	0.834598	2.04563	1.23988	5.36705	2.23536
sto-4 X_+_11636555_11644239_11644377	0	-0.7463	-0.7344	0	0	0	0	0	0	0	0	0	0	0	0	0	-0.7463	-0.7463	0	0	0	-0.7463	0	0	-0.71505	0	0	0	0	-0.7463	0	0	0	0	-0.7463	0	0	5.92725	0	0	0	0	0	0	0	0
unc-7 X_-_15127175_15131751_15142078	-2.61574	-3.00576	3.39349	0	0	-2.68197	-1.8266	-3.08194	0	0	0	0	0	0	5.91146	0	0	0	0	0	-2.68344	1.39475	0	0	0	0	0	0	0	-0.521908	0	0	0	0	0	5.71767	0	0	0	0	0	0	0	0	0	0
ptb-1 II_+_10673880_10675666_10677588	1.74503	2.23103	-0.2792	-0.331275	0	1.76392	1.73895	2.19378	0	-0.926407	0	1.71223	1.52662	-0.841875	-15.28	0	-0.484042	2.12597	0	3.41919	1.86472	0	0	0.496075	0	-7.24604	-0.239608	0	0	0	-1.18629	0.639725	0.658775	-0.902995	0	0	-0.972475	0	5.87303	0	1.14532	-1.05268	0.608525	0	0	0
mpz-1 II_-_10740438_10741123_10741135	2.91196	4.9993	3.92774	2.85749	0	2.34448	3.22852	3.72354	0	3.96454	3.3218	4.95989	2.08011	-12.8555	3.74054	4.28061	-20.0953	4.75047	0	1.12182	-7.32498	4.15421	1.56861	5.85325	4.47244	2.34161	-3.3033	-2.44018	2.23851	-17.7802	-7.78618	2.65017	3.09845	0.422265	-26.2593	-1.24864	-17.1391	2.57288	4.16207	4.24972	5.74093	3.97905	4.27884	3.72315	5.06074	3.45294
[truncated: 1,693 more rows]

## Sheet: Cassette
	ADL	AFD	AIM	AIN	AIY	ASEL	ASER	ASG	ASI	ASK	AVA	AVE	AVG	AVH	AVK	AVL	AVM	AWA	AWB	AWC	BAG	CAN	DA	DD	DVC	I5	IL1	IL2	LUA	NSM	OLL	OLQ	PHA	PVC	PVD	PVM	RIA	RIC	RIM	RIS	RMD	SMB	SMD	VB	VC	VD
[truncated: 1,137 more rows]

[truncated: 11 more sheets: Composite, Intron, MXE, Differentially Expressed Genes, A3S (tissue), A5S (tissue), Cassette (tissue), Composite (tissue), Intron (tissue), MXE (tissue), Diff. Exp. Genes (tissue)]
