# Supplementary material for: Deep Transcriptomics Reveals Cell-Specific Isoforms of Pan-Neuronal Genes
Source: bioRxiv. 2024 May 20:2024.05.16.594572. Preprint. [Version 1] doi: 10.1101/2024.05.16.594572 (PMC11142100; doi:10.1101/2024.05.16.594572)
Supplement: Supplement 4 [file media-4.xlsx]

## Sheet: A3S
	Gene	WormBase_Gene_ID	Sequence_Name	AS_event_ID	ADL1	ADL2	ADL3	ADL4	AFD1	AFD2	AFD3	AFD4	AFD5	AIM1	AIM2	AIM3	AIM4	AIN1	AIN2	AIN3	AIN4	AIN5	AIN6	AIY1	AIY2	AIY3	ASEL1	ASEL2	ASEL3	ASER1	ASER2	ASER3	ASER4	ASG1	ASG2	ASG3	ASG4	ASI1	ASI2	ASI3	ASI4	ASK1	ASK2	ASK3	ASK4	AVA1	AVA2	AVA3	AVA4
M04D8.7 III_+_10037661_10037856_10038120	M04D8.7	WBGene00010865	M04D8.7	III_+_10037661_10037856_10038120										100%	100%	93.94%	100%																	97.7%	98.22%	97.99%	99.06%
T16G12.6 III_+_10070298_10070336_10070343	T16G12.6	WBGene00011807	T16G12.6	III_+_10070298_10070336_10070343	7.69%	0%	0%	0%	0%	0%		0%		0%	0%	0%	8.7%	0%		9.09%	0%	16.67%	0%				0%	0%		0%	0%	0%	0%	0%	0%	0%	0%	0%	0%	0%	0%	0%	0%			20%	50%	0%	0%
mua-3 III_+_10168124_10168172_10170113	mua-3	WBGene00003482	K08E5.3	III_+_10168124_10168172_10170113	25.93%	16.13%	0%	7.69%	100%		0%	0%	0%	15.46%	33.33%	31.58%	0%	0%	100%	15.91%	0%	14.29%	44%		100%	0%	0%	0%		0%	64.29%	20%		0%	25%		50%	69.23%		80%	40.91%		0%	0%	33.33%	0%	50%	0%	15.38%
K10G9.2 III_+_10287766_10288195_10288201	K10G9.2	WBGene00010756	K10G9.2	III_+_10287766_10288195_10288201	93.55%	97.22%	95.62%	97.67%	97.56%	95.31%	100%	91.3%	100%	93.18%	96.63%	93.55%	97.81%	96.38%	100%	97.94%	97.98%	95.71%	95%	100%	100%	100%	95.18%	96.88%	100%	90.48%	96.44%	98.62%	94.76%	93.75%	100%	83.33%	98.21%	96.3%		93.1%	92%	100%	95.52%	100%	96.15%	96.88%	96.43%	93.75%	95.24%
T07C4.3 III_+_10354265_10354305_10354311	T07C4.3	WBGene00011560	T07C4.3	III_+_10354265_10354305_10354311	6.06%	0%	0%	0%	0%	50%	0%	0%		5.41%		0%	11.76%	25%		7.41%	0%	40%	0%	0%	64.29%		14.29%	0%		0%	30.77%	0%		0%		0%		0%		0%	50%	0%	0%	0%	50%	30.77%	0%	20%	0%
tbc-8 III_+_10367013_10368753_10369380	tbc-8	WBGene00008018	C38H2.1	III_+_10367013_10368753_10369380					50%																100%									33.33%		33.33%	100%	78.57%		60%	0%					90%	100%	0%	50%
M03C11.3 III_+_10408287_10408360_10408368	M03C11.3	WBGene00010840	M03C11.3	III_+_10408287_10408360_10408368	23.53%	50%	15.79%	31.82%	16.67%	0%	7.69%	33.33%	21.43%	12.5%	0%	0%	40%	22.22%		38.46%	11.11%	0%	10%		50%	42.86%	75%			0%	0%	0%		40%	20%	57.14%	44.44%	57.5%		14.29%	33.33%	0%	0%	0%	0%	25%	28.57%	0%	50%
ymel-1 III_+_10418307_10418799_10418817	ymel-1	WBGene00010842	M03C11.5	III_+_10418307_10418799_10418817	22.22%	46.67%	27.03%	51.61%	52.94%	34.62%	40%	42.86%	28.57%	50.91%	20%	80.77%	47.62%	36.36%		48%	13.33%	44.44%	51.72%	100%	27.78%	84.85%	50%	0%		10%	66.67%	0%	100%	55.56%	43.75%	100%	50%	35.29%		36%	100%	46.15%	41.94%	63.16%	100%		60%	50%	83.33%
atx-2 III_+_10466187_10466293_10467036	atx-2	WBGene00000231	D2045.1	III_+_10466187_10466293_10467036	67.68%	87.72%	49.38%	42.86%	75%	97.06%	76.19%	96.3%	88.57%	65%	40.43%	59.46%	62.96%	33.33%	52.54%	91.46%	43.82%	53.97%	46%		100%	14.29%	79.71%	71.43%	100%	100%	45.1%	51.61%	51.16%	72.09%	72.73%	54.05%	50.59%	82.91%	100%	57.14%	63.64%	46%	32.69%	53.97%	67.21%	68.97%	32.14%	53.33%	55.88%
atx-2 III_+_10467254_10467302_10467310	atx-2	WBGene00000231	D2045.1	III_+_10467254_10467302_10467310	23.3%	27.03%	0%	4.23%	8.33%	5.56%	12.5%	25%	12%	14.89%	5.45%	15.38%	39.68%	6.52%	0%	15.22%	9.68%	8.33%	12.5%		0%	0%	18.6%	17.65%	0%	7.69%	2.78%	10.71%	0%	3.57%	2.94%	0%	1.89%	29.61%	0%	6.17%	4.76%	5%	0%	0%	8.33%	14.29%	33.33%	35.71%	13.33%
unc-49 III_+_10524325_10524872_10527968	unc-49	WBGene00006784	T21C12.1	III_+_10524325_10524872_10527968	0%	0%	0%	0%			0%	0%	0%	54.55%	13.33%	0%	33.33%	25%		56.25%	20%	35.29%	42.86%				0%	0%	0%	0%	0%	0%	0%		0%			0%		0%	33.33%	0%		52.38%	0%	0%	0%	0%	20%
unc-49 III_+_10524325_10527968_10530584	unc-49	WBGene00006784	T21C12.1	III_+_10524325_10527968_10530584	44.44%	87.5%	100%	100%		0%	100%	100%	50%	100%	68.42%	90.91%	100%	66.67%		58.33%	100%	100%	88.89%		0%		100%	100%	100%	100%	100%	85.71%	100%	0%	66.67%			46.94%		100%	40%	100%		100%	77.78%	100%	87.5%	100%	66.67%
unc-49 III_+_10528836_10528910_10529336	unc-49	WBGene00006784	T21C12.1	III_+_10528836_10528910_10529336																																										28.57%	0%	0%	21.43%
unc-49 III_+_10528836_10528910_10529430	unc-49	WBGene00006784	T21C12.1	III_+_10528836_10528910_10529430																											20%	0%	0%
rabx-5 III_+_10606295_10609998_10610007	rabx-5	WBGene00012644	Y39A1A.5	III_+_10606295_10609998_10610007	0.93%	5%	0%	0%	0%	0%	0%	0%	0%	2.94%	0%	0%	2.04%	0%	0%	10.71%	0%	3.57%	0%	0%	0%	0%	0%	50%	0%	0%	0%	0%	0%	1.92%	0%	1.18%	3.36%	14.29%		0%	0%	0%	0%	0%	0%	37.5%	0%	0%	0%
M142.5 III_+_10931325_10931373_10931379	M142.5	WBGene00010922	M142.5	III_+_10931325_10931373_10931379	11.11%	0%	0%	0%	0%	0%	100%		0%	40.91%	0%	14.29%	33.33%	0%		31.82%	0%	0%	9.09%		50%	46.15%	50%	50%		0%	0%	0%	0%		0%	0%		14.29%			0%	0%	0%	50%	0%		33.33%	50%
kvs-4 III_+_11024152_11024215_11025051	kvs-4	WBGene00012967	Y48A6B.6	III_+_11024152_11024215_11025051	0%	0%	0%	0%	0%	0%	0%	0%	0%		0%	0%	0%					0%					4.35%	0%	0%	0%	0%	0%	0%				0%	0%		0%	0%	0%	0%	0%	0%
spat-2 III_+_11042259_11042950_11043048	spat-2	WBGene00012973	Y48A6B.13	III_+_11042259_11042950_11043048																							62.5%	100%	0%					100%	100%	28.57%	54.55%									100%	100%	66.67%	100%
spat-2 III_+_11056276_11057276_11057282	spat-2	WBGene00012973	Y48A6B.13	III_+_11056276_11057276_11057282	17.52%	17.24%	8.33%	4.17%	0%	8.33%	0%	35.29%	3.33%	23.75%	5.08%	24.39%	24.29%	10.77%	0%	46.51%	3.12%	11.63%	5.66%		25%	30.77%	14.29%	14.29%	75%	10.53%	26.92%	9.3%	47.37%	6.67%	13.51%	3.7%	6.67%	30.81%		5.26%	15.79%	2.56%	36.36%	11.76%	8.33%	33.33%	38.46%	30%	14.29%
rsa-2 III_+_11064552_11065087_11065096	rsa-2	WBGene00012972	Y48A6B.11	III_+_11064552_11065087_11065096	24.32%	46.15%	16.67%	80%	0%	50%	100%	57.14%	0%	70%	0%	0%	65.22%	0%		64.29%	0%	0%	66.67%		100%		28.57%			0%	66.67%	0%		0%	16.67%	0%	33.33%	23.53%		16.67%	0%	0%		100%	100%	60%	66.67%	100%	0%
pha-1 III_+_11132557_11132663_11132670	pha-1	WBGene00004010	Y48A6C.5	III_+_11132557_11132663_11132670					0%		0%			0%	0%	0%	0%							0%		0%	0%							0%	1.95%	1.52%	1.07%	0%		0%	0%	0%	0%
T28D6.5 III_+_11340822_11340938_11341773	T28D6.5	WBGene00012125	T28D6.5	III_+_11340822_11340938_11341773					14.29%	38.46%	20%	18.75%
Y66D12A.30 III_+_11610009_11610988_11610994	Y66D12A.30	WBGene00219421	Y66D12A.30	III_+_11610009_11610988_11610994	0%	0%	0%	17.39%						0%						0%																		8.82%		0%	0%	10.34%	4.55%	8%	0%		100%
crh-1 III_+_11685303_11688124_11688130	crh-1	WBGene00000793	Y41C4A.4	III_+_11685303_11688124_11688130	6.82%	6%	7.59%	5.83%	8.19%	9.64%	3.68%	7.03%	10.3%	6.38%	6.51%	2.63%	10.71%	9.76%	29.7%	7.14%	4.85%	6.38%	9.52%	0%	24.24%	14.29%	7.26%	6.67%	3.97%	6.01%	7.31%	3.85%	6.93%	10.29%	8.54%	3.7%	5.56%	8.82%	0%	6.64%	9.09%	6.32%	7.19%	9.52%	5.68%	12.5%	10%	16.67%	8%
crh-1 III_+_11688336_11691291_11691300	crh-1	WBGene00000793	Y41C4A.4	III_+_11688336_11691291_11691300	44.44%	33.93%	35.56%	33.33%	48.95%	54.49%	53.12%	57.14%	50%	46.67%	40.85%	30.77%	32%	37.5%	53.19%	45.16%	36.23%	42%	37.14%	35.71%	5.56%	100%	45.33%	36.94%	54.07%	47.11%	32.86%	45.65%	38.97%	32.14%	38.71%	38.46%	43.86%	43.27%	40.22%	30.91%	40%	37.04%	47.79%	47.5%	39.58%	12.5%	40%	37.5%	12.5%
F45H7.10; twk-39 III_+_11799148_11799204_11799213	F45H7.10; twk-39	WBGene00196864; WBGene00006690	F45H7.10; C24H11.8	III_+_11799148_11799204_11799213	6.625%	8.495%	5.335%	8.6%	3.57%	0%	0%	8.695%	0%	12.795%	5.085%	17.085%	39.335%	4.35%		10.715%	6.33%	2.5%	11.25%	0%	30%		14.585%	0%	0%	2.63%	54.785%	8.665%	3.39%	0%	36.665%	10%	20%	25.36%		8.335%	7.145%	2.175%	6.52%	4.84%	0%	0%	12.5%	33.335%	18.335%
F45H7.10; twk-39 III_+_11801774_11802866_11802993	F45H7.10; twk-39	WBGene00196864; WBGene00006690	F45H7.10; C24H11.8	III_+_11801774_11802866_11802993	8.335%	20%	0%	0%	0%	0%	0%	50%	0%	15.705%	10.75%	13.635%	39.85%	21.43%	0%	19.645%	14.645%	5.555%	18.83%	27.27%	25%		37.5%	100%	0%	63.64%	11.11%	18.75%		0%	0%	50%	37.5%	32.67%		7.145%	25%	12.5%	5.555%	75%	25%	11.725%	6.52%	7.14%	14.705%
F45H7.10; rsp-8 III_+_11826481_11826641_11826860	F45H7.10; rsp-8	WBGene00196864; WBGene00004705	F45H7.10; C18D11.4	III_+_11826481_11826641_11826860	0%	0%		0%		0%	0%	0%		0%		0%	33.33%	0%		0%		0%	100%		100%	0%	0%				100%	0%	0%		0%			6.665%			0%					0%	0%	0%
fbxa-218; Y48A6C.7 III_+_12436649_12437051_12438965	fbxa-218; Y48A6C.7	WBGene00013036; WBGene00198409	Y49E10.17; Y48A6C.7	III_+_12436649_12437051_12438965	23.415%	55.18%	6.755%	3.965%	4.165%	9.925%	26.25%	62.5%	13.69%	19.945%	2.725%	38.94%	30.95%	16.595%	0%	20.945%	26.27%	7.29%	6.25%		0%	0%	18.6%	58.825%	0%	3.845%	13.89%	5.355%	0%	1.785%	8.615%	7.145%	10.32%	31.995%	0%	6.21%	2.38%	10.835%	12.5%	0%	4.165%	48.81%	41.665%	17.855%	44.165%
Y48A6C.7 III_+_12530275_12534755_12534758	Y48A6C.7	WBGene00198409	Y48A6C.7	III_+_12530275_12534755_12534758	33.33%	50%			0%					66.67%	66.67%	0%	50%	0%			100%	50%			100%	0%	0%	100%				100%		0%	0%		0%	0%		33.33%		0%					0%
pqn-80 III_+_12635753_12635799_12635808	pqn-80	WBGene00004161	Y111B2A.14	III_+_12635753_12635799_12635808	30.77%	50%	28.57%	50%		0%	0%	100%	0%	40%	0%	8.33%	57.14%	0%		66.67%	71.43%	7.69%	0%		100%		50%	0%		33.33%	75%	50%	88.89%	0%	60%	100%		82.93%		50%		50%		0%			25%	100%	0%
pqn-80 III_+_12642314_12643709_12644469	pqn-80	WBGene00004161	Y111B2A.14	III_+_12642314_12643709_12644469	100%	100%	0%	0%			0%			0%	0%	100%	0%	20%			100%	50%				100%	25%								50%		0%	56.25%		0%	0%	0%			0%				0%
ssl-1 III_+_12742049_12743495_12743504	ssl-1	WBGene00007027	Y111B2A.22	III_+_12742049_12743495_12743504	5.88%	0%	0%	0%	16.67%	0%	0%	0%	0%	0%	0%	0%	14.29%	7.41%	0%	4.35%	0%	3.03%	0%			0%	7.69%	0%		0%	12.5%	0%	0%	0%	6.25%	0%	0%	11.32%	0%	0%	33.33%	0%	0%	0%	0%	0%	20%	0%	10%
lgc-37 III_+_12785243_12785284_12785290	lgc-37	WBGene00013914	ZC482.5	III_+_12785243_12785284_12785290	100%	0%								100%	66.67%	100%	100%	100%		100%	100%	100%	100%				100%	100%		100%		100%	100%					100%		100%					100%	100%	100%	100%	100%
flp-14 III_+_12911717_12913402_12913432	flp-14	WBGene00001457	Y37D8A.15	III_+_12911717_12913402_12913432	0%	0%	0%	0%	0%	0%		0%	0%	0%	0.15%	0%	1.56%	1.83%	0%	0%	0%	0.38%	0%	0%	0%	0%	0%	0%	0%	0%	0%	0%	0%	0%	0%	0%	0%	0%	0%	0%	0%	0%	0%	0%	0%	0%	0%	0%	0%
unc-25 III_+_12942718_12943718_12944959	unc-25	WBGene00006762	Y37D8A.23	III_+_12942718_12943718_12944959	97.73%	95.24%	100%	100%	100%	100%		100%	100%	99.18%	100%	92.67%	100%	98.15%	100%	93.1%	97.87%	96.67%	100%				100%	85.71%		100%	100%	94.74%	100%					100%		90.91%	100%	100%	100%	100%	100%	98%	100%	100%	100%
F54F12.2 III_+_13045360_13047703_13047715	F54F12.2	WBGene00010073	F54F12.2	III_+_13045360_13047703_13047715	0%	100%		0%						15.91%	5.15%	12.2%	7.89%	7.69%		1.89%	34.69%	14.29%	15.79%				0%	0%	0%	0%	0%	0%					0%	14.81%				0%	0%			0%	0%	0%	0%
F54F12.2 III_+_13047644_13047703_13047715	F54F12.2	WBGene00010073	F54F12.2	III_+_13047644_13047703_13047715																					59.09%	100%
Y39E4B.6 III_+_13072238_13073400_13073837	Y39E4B.6	WBGene00012717	Y39E4B.6	III_+_13072238_13073400_13073837	3.03%	11.76%	7.27%	6.15%	6.67%	19.23%	33.33%	0%	42.86%	14.29%	5.48%	0%	9.8%	4%	55.71%	12.5%	13.11%	11.76%	16.67%	0%	15.38%		4.55%	0%		0%	0%	10.71%	0%	0%	14.29%	0%	12.5%	10.14%		7.14%	5.56%	8%	17.65%	0%	0%	0%	0%	25%	0%
dhhc-8 III_+_13111615_13111663_13111675	dhhc-8	WBGene00012718	Y39E4B.7	III_+_13111615_13111663_13111675	10.53%	0%	8%	3.7%	5.88%	9.09%	33.33%	41.18%	0%	25.45%	5.97%	3.03%	38.64%	6.52%		22.22%	10%	4.08%	9.38%		14.29%		12.5%	0%	0%	0%	3.03%	0%	0%	5.88%	6.25%	4.55%	6.94%	18.42%	0%	3.45%	0%	15%	11.76%	0%	33.33%	33.33%	9.09%	0%	12.5%
dhhc-8 III_+_13116644_13118644_13118652	dhhc-8	WBGene00012718	Y39E4B.7	III_+_13116644_13118644_13118652	30.3%	6.67%	3.45%	9.09%	16.67%	11.11%	14.29%	6.25%	0%	11.76%	0%	0%	35.71%	0%	0%	14.81%	2.08%	0%	3.85%		0%		10.53%	0%	29.55%	0%	0%	0%	0%	0%	0%	0%	10.2%	27.59%		0%	14.29%	0%	0%	33.33%	0%	30%	50%	0%	0%
gly-5 III_+_13197738_13200769_13200914	gly-5	WBGene00001630	Y39E4B.12	III_+_13197738_13200769_13200914	43.9%	33.33%	3.23%	8.06%	33.33%	33.33%	0%	50%	0%	46.81%	14.71%	22.92%	21.43%	30%	12.2%	61.76%	19.35%	23.53%	67.65%		55.56%	100%	42.86%	37.5%		55.56%	10.81%	66.67%	44.44%	25%	50%	0%	22.22%	39.62%		30.77%	50%	7.41%	12.5%	0%	26.67%	0%	0%	50%	37.5%
unc-64 III_+_13280657_13281419_13282222	unc-64	WBGene00006798	F56A8.7	III_+_13280657_13281419_13282222	0%	10.71%	0%	0%	0%	1.23%	1.82%	0%	0%	2.4%	0%	9.7%	0%	0%	0%	0%	0.43%	0%	1.59%		0%	0%	0%	0%	0%	0%	2.54%	0%	0%	0%	0%	0%	0%	0.73%		0%	0%	0%	0%	0%	2.5%	0%	0%	12.5%	0%
unc-64 III_+_13280657_13282222_13283785	unc-64	WBGene00006798	F56A8.7	III_+_13280657_13282222_13283785	90%	96.15%	100%	100%	98.85%	96.39%	98.18%	97.22%	100%	98.79%	100%	98.37%	97.01%	99.44%	100%	93.33%	100%	100%	94.42%		100%	100%	92%	100%	100%	100%	98.29%	100%	100%	100%	78.79%	95%	100%	98.55%		99.05%	94.29%	100%	93.44%	100%	97.5%	100%	100%	87.5%	95%
mtm-6 III_+_13352404_13352614_13352620	mtm-6	WBGene00003478	F53A2.8	III_+_13352404_13352614_13352620	65.38%	75%	72.73%	95%	75%	60%		50%	80%	66.67%	100%	53.57%	50%	62.86%		78.26%	71.88%	48.84%	83.33%		79.41%	100%	66.67%	100%	100%	100%	92.86%	60%	92.86%	50%	80%	100%	84.62%	54.1%		57.14%	50%	100%	80%		100%	50%	69.23%	50%	83.33%
kel-3 III_+_13466917_13466959_13466965	kel-3	WBGene00002185	T27E9.4	III_+_13466917_13466959_13466965	15.79%	0%	0%	20.83%	33.33%	0%	0%	0%	0%	0%	14.29%	0%	18.18%	18.18%	0%	30%	0%	0%	0%	0%	100%		0%			0%	0%	0%		14.29%	18.18%	0%	0%	52.08%		12.5%		20%	0%	0%	0%	0%	0%	0%
set-16 III_+_13644140_13644183_13644194	set-16	WBGene00011729	T12D8.1	III_+_13644140_13644183_13644194	0%	0%	0%	0%	0%	0%	0%	0%	0%	9.09%	0%	0%	4%	0%	0%	0%	0%	6.06%	0%		33.33%		0%	0%		0%	0%	6.25%	0%	0%	0%	0%	0%	1.53%		0%	0%	10%	0%	0%	0%	0%	0%	0%	0%
set-16 III_+_13649220_13649496_13649504	set-16	WBGene00011729	T12D8.1	III_+_13649220_13649496_13649504	0%	0%	0%	0%	0%	7.69%	0%	0%	0%	0%	0%	0%	0%	1.82%	0%	5.26%	0%	1.61%	0%	0%	0%	0%	0%	0%		0%	0%	0%	0%	0%	0%	0%	0%	4.27%		0%	0%	0%	0%	0%	0%	28.57%	0%	0%	0%
set-16 III_+_13650686_13651298_13651307	set-16	WBGene00011729	T12D8.1	III_+_13650686_13651298_13651307	0%	10%	0%	4.08%	0%	0%	0%	0%	0%	0%	6.25%	0%	3.57%	0%	0%	12.5%	0%	0%	0%		0%	0%	16.67%	0%		0%	0%	0%	0%	0%	7.14%	0%	0%	9.46%	0%	0%	0%	0%	0%	0%	0%	0%	0%	0%	10%
cul-2 III_+_13688677_13688810_13688816	cul-2	WBGene00000837	ZK520.4	III_+_13688677_13688810_13688816	100%	100%	100%	100%	100%	100%	100%	100%	100%	100%	100%	100%	100%	100%	100%	100%	100%	100%	100%	100%	100%	100%	100%	100%		100%	100%	100%	100%	100%	100%	100%	100%	100%		100%	100%	100%	100%	100%	100%	100%	100%	100%	100%
cul-2 III_+_13691115_13691608_13691614	cul-2	WBGene00000837	ZK520.4	III_+_13691115_13691608_13691614	25.58%	17.07%	19.3%	21.05%	26.67%	4.17%	23.08%	26.32%	22.22%	25%	14.89%	44.44%	37.04%	11.32%	100%	38.78%	23.33%	6.38%	16.67%	0%	65.91%	0%	11.76%	25%		14.29%	0%	6.67%	3.57%	31.82%	17.39%	25%	6.15%	8.84%		11.39%	0%	20%	26.92%	21.43%	14.29%	14.29%	16.67%	50%	18.75%
lit-1 III_+_13702069_13702143_13702183	lit-1	WBGene00003048	W06F12.1	III_+_13702069_13702143_13702183	87.5%	63.64%	66.67%	100%		100%				90%	84.62%	100%	86.67%	75.68%		87.5%	70.83%	80%	72.73%	0%	100%		75%	33.33%		100%		66.67%	100%		33.33%	100%	100%	57.89%		100%	100%		100%	100%	14.29%	100%	100%	100%	100%
lit-1 III_+_13718466_13718754_13719824	lit-1	WBGene00003048	W06F12.1	III_+_13718466_13718754_13719824	4.15%	5.61%	8.11%	1.56%																						0%	6.9%	0%	8.7%	0%	0%	0%	0%									0%	0%	0%	0%
lit-1 III_+_13719941_13720095_13720159	lit-1	WBGene00003048	W06F12.1	III_+_13719941_13720095_13720159	97.79%	95.15%	99.44%	98.15%	100%	100%	93.94%	100%	99.48%	99.26%	100%	100%	100%	100%	89.14%	99.33%	100%	99.65%	100%	100%	100%	100%	100%	100%	100%	100%	100%	100%	100%	100%	100%	100%	100%	99.73%		100%	97.14%	98.79%	98.59%	98.61%	100%	100%	100%	100%	100%
rimb-1; W09G3.13 III_+_1798836_1799506_1799698	rimb-1; W09G3.13	WBGene00006513; WBGene00197271	Y39A3CL.2; W09G3.13	III_+_1798836_1799506_1799698	41.4%	52.38%	40.05%	50%	37.5%	43.585%	23.335%	37.5%	51.125%	53.72%	25%	11.385%	32.665%	41.635%	0%	51.435%	43.2%	43.61%	48.57%	0%	2.24%	50%	41.22%	52.63%	50%	50%	50%	16.665%	7.145%	0.82%	25%	51.56%	41.665%	46.85%		25.475%	50%	32.655%	50%	50%	50%	2.9%	0.98%	3.03%	39.285%
W09G3.13; Y39A3CL.7 III_+_1830607_1830664_1830785	W09G3.13; Y39A3CL.7	WBGene00197271; WBGene00021443	W09G3.13; Y39A3CL.7	III_+_1830607_1830664_1830785	100%	0%		0%	0%	0%	0%	0%	0%		0%	0%	0%	41.665%		100%	43.75%	50%	90.91%				50%	50%	0%	0%	2.33%	1.56%	0%	0%	0%	2.35%	3.33%	50%		50%		100%	0%		100%	0%	0%	0%	0%
W09G3.13; Y39A3CL.7 III_+_1830607_1830664_1831813	W09G3.13; Y39A3CL.7	WBGene00197271; WBGene00021443	W09G3.13; Y39A3CL.7	III_+_1830607_1830664_1831813					14.81%	23.26%	37.93%	10.53%	26.76%	0%				0%				0%					28.57%	100%	0%	36.36%	22.73%	50%	28.57%	20%	15.38%	20%	16.67%	50%		100%	100%
W09G3.13; Y39A3CL.7 III_+_1830607_1830785_1831813	W09G3.13; Y39A3CL.7	WBGene00197271; WBGene00021443	W09G3.13; Y39A3CL.7	III_+_1830607_1830785_1831813	7.145%	24%	3.28%	14.58%		100%	0%	0%	100%	45.405%	20.44%	31%	60%	0%		0%	66.67%	41.665%	66.665%	0%	0%		60%	0%	50%	0%	0%	37.95%	22.455%	100%	0%			37.5%		0%	0%	23.335%	31.52%	34.375%	17.855%	0%	0%	50%
W09G3.13; Y39A3CL.1; Y39A3CL.7 III_+_1841910_1842868_1844371	W09G3.13; Y39A3CL.1; Y39A3CL.7	WBGene00197271; WBGene00021440; WBGene00021443	W09G3.13; Y39A3CL.1; Y39A3CL.7	III_+_1841910_1842868_1844371	57.41%	63.64%	33.33%	100%	38.89%	60%	0%	42.855%	40%	30.21%	87.5%	25%	53.335%	66.67%		25%	30%	40%	60%		67.645%		37.5%	100%		61.54%	50%	38.885%	76.925%	0%	0%	50%	25%	63.89%		77.78%	100%	100%	12.5%	0%	0%	20%	16.665%	50%	50%
W06D12.8; Y39A3CL.7 III_+_1859267_1859406_1859888	W06D12.8; Y39A3CL.7	WBGene00198082; WBGene00021443	W06D12.8; Y39A3CL.7	III_+_1859267_1859406_1859888	80%		100%	33.33%	100%	60%	0%		100%			33.33%	45.45%	100%		88.89%		33.33%	33.33%		0%					0%	100%	0%	11.11%	0%				41.18%		100%						100%		0%	50%
pqn-41; W06D12.8 III_+_1914431_1915461_1916944	pqn-41; W06D12.8	WBGene00004128; WBGene00198082	F53A3.4; W06D12.8	III_+_1914431_1915461_1916944	0%	25%	2.38%	6.35%	27.76%	36.275%	31.705%	44.735%	25.86%	2.63%	0%	5.13%	20%	0%	0%	0%	0%	4%	0%		21.05%	0%	53.845%	50%	50%	0%	9.3%	13.635%	46.875%	5.88%	5%	0%	0%	51.025%		3.12%	0%	7.935%	50%	25%	0%	7.41%	5.26%	0%	0%
pqn-41; W06D12.8 III_+_1931287_1931960_1932011	pqn-41; W06D12.8	WBGene00004128; WBGene00198082	F53A3.4; W06D12.8	III_+_1931287_1931960_1932011	2.44%	8.335%	3.03%	10%	0%	0%	16.67%	0%	7.69%	0%	23.075%	1.39%	4.545%	0%	0%	3.845%	0%	8.7%	5.835%	54.55%	7.69%		0%	0%		0%	7.69%	0%	0%	0%	17.38%	0%	0%	15.455%		10%	0%	0%	0%	16.665%	0%	0%	0%	0%	0%
rps-22; W06D12.8 III_+_1950771_1950819_1951071	rps-22; W06D12.8	WBGene00004491; WBGene00198082	F53A3.3; W06D12.8	III_+_1950771_1950819_1951071	17.855%	16.67%	100%	75%	0%			50%		7.69%	100%	19.23%	64.475%	0%	0%	80%	16.665%	75%	33.335%	0%	71.43%		100%			0%	50%	0%	0%	0%	11.11%	0%	77.78%	73.75%		100%	16.665%	66.67%	100%	66.67%	50%	50%	83.335%	50%	50%
lgc-42 III_+_2001884_2002111_2002114	lgc-42	WBGene00021437	Y39A3B.2	III_+_2001884_2002111_2002114										37.5%	100%		75%	83.33%	100%	85.71%	82.35%	98.53%	85.51%	100%		0%	100%	100%					100%	100%	100%	100%	80%	71.43%		100%	100%					100%			100%
klp-20 III_+_227575_228615_230427	klp-20	WBGene00002230	Y50D7A.6	III_+_227575_228615_230427	86.67%	66.67%	87.5%	77.27%	100%	100%	50%	20%	100%	70%	57.14%	50%	60%	50%		33.33%	75%	63.64%	38.46%		0%		88.89%		100%	50%	33.33%	100%	100%		60%	90.91%	83.33%	73.53%		68%	100%	91.67%	91.67%	42.86%	83.33%	50%	100%	50%	0%
hpo-38 III_+_232444_234711_234917	hpo-38	WBGene00021755	Y50D7A.5	III_+_232444_234711_234917										100%	80%	0%	87.5%
H14E04.2 III_+_2376423_2376504_2376513	H14E04.2	WBGene00019199	H14E04.2	III_+_2376423_2376504_2376513	34.21%	0%	0%	60%	0%	60%	0%	0%		24.44%	0%	15.62%	47.37%	0%		64.71%	26.09%	0%	33.33%	0%	100%	0%	42.86%	0%	0%	0%	0%	16.67%	0%	0%	0%	0%	0%	24.44%		16.67%	0%	0%	0%		0%	0%	50%	50%	16.67%
strm-1 III_+_2405538_2405655_2406091	strm-1	WBGene00019198	H14E04.1	III_+_2405538_2405655_2406091	0%	0%	0%	0%						0%	0%	0%	0%	0%		0%	0%	0%	0%				0%					0%						0%			0%			0%	0%
smg-6 III_+_2474240_2475126_2475340	smg-6	WBGene00004884	Y54F10AL.2	III_+_2474240_2475126_2475340	0%	0%	0%	0%	0%	0%	0%	0%	0%	0%	0%	0%	0%	0%		0%	0%	0%	0%		0%	0%	0%	0%	0%	0%	0%	0%	0%	0%	0%	0%	0%	0%		0%	0%	0%	0%	0%	0%	0%	0%	0%	0%
smg-6 III_+_2480039_2480745_2481896	smg-6	WBGene00004884	Y54F10AL.2	III_+_2480039_2480745_2481896	85.71%	57.14%		0%	50%	0%	50%	100%	40%	57.14%	40%	75%	16.67%	20%		12.5%	40%	50%	57.14%	100%			0%			100%	100%	83.33%		100%	50%	0%	50%	0%		66.67%	72.73%	0%		0%	0%	100%	50%	0%	0%
ceh-44 III_+_2539463_2539674_2543751	ceh-44	WBGene00000464	Y54F10AM.4	III_+_2539463_2539674_2543751	83.33%	50%	100%	100%	100%	95.24%	100%	0%	81.82%	65.52%	100%	57.89%	80%	95.35%		62.5%	94.74%	100%	89.66%		100%	100%	20%	0%	100%	0%	50%	87.5%	100%	100%	81.82%	100%	100%	56.76%		76.47%	60%	100%	100%	100%	83.33%	100%	66.67%	75%	66.67%
ceh-44 III_+_2544645_2544833_2544839	ceh-44	WBGene00000464	Y54F10AM.4	III_+_2544645_2544833_2544839
C30D11.5; feh-1 III_+_2556678_2556935_2557621	C30D11.5; feh-1	WBGene00201819; WBGene00001410	C30D11.5; Y54F10AM.2	III_+_2556678_2556935_2557621	36.54%	75%	47.62%	100%	100%	100%	100%	100%	100%	95.68%	50%	88.89%	59.23%	85.985%		100%	47.96%	72.825%	48.44%	100%	100%	100%				25%	100%	100%	100%	0%	71.43%	100%	100%	100%				70%	92.855%	85.295%	90%	16.67%	0%	0%	0%
let-805 III_+_2665025_2665114_2665500	let-805	WBGene00002915	H19M22.2	III_+_2665025_2665114_2665500	21.05%	8.33%	0%		100%	0%	8.33%	0%		20%	0%	0%	5.88%	0%		3.45%	0%	100%	28.57%		8.33%	100%	0%	100%		21.05%	0%	0%	0%	0%	33.33%			4.26%		40%	14.29%		0%	30.77%	33.33%			0%	25%
let-805 III_+_2675383_2676545_2676760	let-805	WBGene00002915	H19M22.2	III_+_2675383_2676545_2676760	9.09%	3.7%	0%	22.22%	0%	0%	16.67%	75%	0%					0%	0%	0%	0%	12.5%	21.05%		0%		11.11%	0%	0%	100%	0%	0%	0%	0%	0%	0%	0%	3.03%		12.5%	12.5%	0%	0%	0%	28.57%	0%	0%	0%	0%
let-805 III_+_2679289_2679411_2680412	let-805	WBGene00002915	H19M22.2	III_+_2679289_2679411_2680412	100%	90.91%	100%	100%	100%	100%	80%	100%		93.75%	100%	90%	66.67%	100%		97.5%	100%	100%	75%		50%		80%	66.67%		100%	87.5%	100%	100%	100%	20%	100%	87.5%	50%	100%	100%	72.73%		100%	100%	100%	90%	100%	100%	100%
C30D11.5; Y71H2AM.3 III_+_2805846_2806904_2806907	C30D11.5; Y71H2AM.3	WBGene00201819; WBGene00022168	C30D11.5; Y71H2AM.3	III_+_2805846_2806904_2806907	7.14%	0%	5.26%	12.5%	33.33%	0%		50%	33.33%	15.38%	0%	27.27%	0%	0%		11.11%	0%	0%	27.78%		0%		0%	0%				0%		50%	0%	0%	50%	0%		0%	0%	0%	20%	0%	0%	60%	0%	0%	50%
C30D11.5; H05C05.1 III_+_2957454_2958225_2958231	C30D11.5; H05C05.1	WBGene00201819; WBGene00019157	C30D11.5; H05C05.1	III_+_2957454_2958225_2958231	45.83%	0%	88.89%	100%	100%	75%	100%	66.67%	80%	52.27%	80%	26.09%	63.33%	70%		31.58%	83.33%	95%	36.36%		0%		33.33%	50%		0%	0%	100%	0%	100%	87.5%	86.67%	100%	52.99%		82.61%	100%	100%	100%	100%	90%		100%	20%	0%
C30D11.5; ubl-1 III_+_3068467_3068572_3068580	C30D11.5; ubl-1	WBGene00201819; WBGene00006725	C30D11.5; H06I04.4	III_+_3068467_3068572_3068580	50%	50%	33.33%			100%	50%			83.33%	83.335%	42.86%	50%	79.165%	92.86%	80%	10%	40%	27.27%			0%			100%	100%	50%	80%					0%	86.555%		73.865%	26.665%	100%			0%	50%	0%	0%	100%
C30D11.5; R148.3 III_+_3176742_3176815_3176851	C30D11.5; R148.3	WBGene00201819; WBGene00020102	C30D11.5; R148.3	III_+_3176742_3176815_3176851	25%	33.33%	60%	55.56%		0%	0%	33.33%	66.67%	55.17%	0%	11.11%	64%	100%		100%	16.67%	50%	33.33%	100%	88.89%	100%	0%			0%	100%	0%	66.67%	0%	0%	33.33%	100%	40%		28.57%		100%			0%		0%	0%	100%
C30D11.5; phf-15 III_+_3323007_3323056_3323073	C30D11.5; phf-15	WBGene00201819; WBGene00021810	C30D11.5; Y53G8AR.2	III_+_3323007_3323056_3323073	3.97%	8%	2.275%	3.41%	5.56%	6.25%	37.5%	50%	5.88%	11.365%	0%	3.06%	28.095%	0%	0%	10%	0%	1.665%	0%	100%	65.91%	0%	12.5%	0%	10%	20%	0%	0%	0%	0%	0%	9.09%	0%	17.75%	0%	1.22%	0%	11.11%	5.26%	0%	41.665%	0%	0%	50%	30%
C30D11.5; gei-1 III_+_3357526_3357922_3359167	C30D11.5; gei-1	WBGene00201819; WBGene00001559	C30D11.5; F45H7.2	III_+_3357526_3357922_3359167	59.525%	45%	25%	0%	66.67%	37.5%	50%	33.335%	100%	23.335%	24.785%	29.31%	20.95%	23.81%	0%	20%	13.335%	20.835%	36.665%	0%	0%		50%	0%		0%	10%	50%	100%	40%	41.665%	22.22%	0%	22.415%		30%	50%	0%	8.33%	20%	27.27%	0%	50%	50%	8.335%
C30D11.5 III_+_3402309_3403520_3403550	C30D11.5	WBGene00201819	C30D11.5	III_+_3402309_3403520_3403550	100%	100%	100%	100%		100%			100%										100%																						100%			100%
C30D11.5; golg-4 III_+_3411089_3411469_3416799	C30D11.5; golg-4	WBGene00201819; WBGene00010306	C30D11.5; F59A2.6	III_+_3411089_3411469_3416799	55.955%	75%	50%	91.175%	100%	100%		100%	50%	98.685%	30.77%	50%	45.455%	78.57%		100%	90%	86.96%	91.665%		100%		100%	100%			100%	100%	93.75%	50%	100%	100%	71.43%	61.365%		100%	75%	100%	100%			75%	50%	50%	75%
C30D11.5; golg-4 III_+_3411089_3416790_3416799	C30D11.5; golg-4	WBGene00201819; WBGene00010306	C30D11.5; F59A2.6	III_+_3411089_3416790_3416799	0%	0%	0%	0%	0%	0%	0%	5.88%	0%	25%	0%	0%	3.12%	17.5%	40.77%	0%	19.23%	12.5%	16.665%	0%	0%	0%	0%	0%	0%	50%	0%	0%	50%	0%	0%	0%	0%	40%		0%	0%	28.125%	25%	4.545%	33.335%	0%	9.09%	0%	0%
C30D11.5; golg-4 III_+_3420444_3421123_3421894	C30D11.5; golg-4	WBGene00201819; WBGene00010306	C30D11.5; F59A2.6	III_+_3420444_3421123_3421894	30%	0%	0%	12.5%	0%	0%	25%	66.67%	0%	15%	0%	20%	58.335%	25%		0%	50%	50%	50%		50%	0%	62.5%			0%	0%	0%		0%	0%	0%	0%	50%		0%	50%	50%	50%	50%	50%	0%	0%		0%
ptp-1 III_+_3594323_3594438_3604813	ptp-1	WBGene00004213	C48D5.2	III_+_3594323_3594438_3604813	53.85%	77.78%	14.29%	0%	54.55%	100%	0%	50%	0%					85.71%		100%	87.5%	88.89%	75%											0%	100%	100%	100%	57.14%		43.75%	28.57%	100%			100%	14.29%	16.67%	50%	25%
rilp-1 III_+_3643109_3643156_3643163	rilp-1	WBGene00007860	C32A3.3	III_+_3643109_3643156_3643163	0%	0%	0%	0%	0%	0%	0%	0%	0%	4.76%	0%	0%	9.09%	0%		18.52%	0%	0%	10%		15.79%		0%	0%	0%	0%	0%	0%	0%	0%	0%	0%	0%	9.63%		0%	0%	0%	0%	30%	0%	0%	0%	0%	0%
maph-1.3 III_+_3846344_3846497_3846997	maph-1.3	WBGene00007966	C36A4.5	III_+_3846344_3846497_3846997																										100%	83.33%	100%	100%					75.61%	0%	55.56%	33.33%
acs-19 III_+_3864564_3864606_3864613	acs-19	WBGene00007969	C36A4.9	III_+_3864564_3864606_3864613	0.69%	2.04%	0.63%	2.25%	0%	0%	0%	2.63%	0%	5.08%	0%	1.25%	3.67%	0%	0%	3.45%	0%	0%	0%	0%	0%	0%	0%	0%	0%	0%	0%	0%	12.09%	0%	4.88%	0%	0%	0%		0%	0%	0%	0%	1.85%	0%	0%	0%	9.09%	5.56%
rpl-3 III_+_3868227_3868325_3868443	rpl-3	WBGene00004414	F13B10.2	III_+_3868227_3868325_3868443	0.93%	0.71%	1.77%	0.97%	1.03%	0.4%	0.62%	1.31%	1.01%	2.84%	1.21%	1.17%	2.67%	2.2%	0.27%	1.04%	2.03%	2.71%	0.94%	0%	1.71%	3.23%	1.62%	3.01%	0.85%	0.45%	0.77%	1.39%	0.83%	0.93%	0.99%	0.78%	0.83%	5.74%	2.88%	3.88%	3.29%	2.21%	0.38%	0.84%	1.7%	0.35%	2.36%	0.91%	1.81%
unc-79 III_+_4076124_4076381_4077668	unc-79	WBGene00006811	E03A3.6	III_+_4076124_4076381_4077668																					70%	100%
unc-79 III_+_4076124_4076381_4078652	unc-79	WBGene00006811	E03A3.6	III_+_4076124_4076381_4078652																					100%	100%
unc-79 III_+_4076124_4077668_4078652	unc-79	WBGene00006811	E03A3.6	III_+_4076124_4077668_4078652	66.67%	100%	18.18%	100%		0%																	66.67%			100%		100%	0%				100%	68.42%		22.22%	66.67%	23.08%	100%	0%	33.33%	0%	100%	0%	0%
unc-103 III_+_4115393_4121391_4139284	unc-103	WBGene00006830	C30D11.1	III_+_4115393_4121391_4139284					20%	41.18%	12%	0%	47.06%														26.67%	50%		18.97%	11.89%	7.22%	9.19%					0%		0%	0%					0%		0%	0%
unc-103 III_+_4140012_4140698_4140707	unc-103	WBGene00006830	C30D11.1	III_+_4140012_4140698_4140707	58.21%	52.94%	57.5%	58.14%	38.46%	66.67%	58.33%	36.36%	78.26%	50.67%	54.05%	50.86%	48.39%	52.27%	65.52%	54.14%	53.88%	56.99%	58.05%	100%	31.58%	95%	37.5%	45.45%	100%	53.76%	59.34%	76.62%	64.38%	66.67%	65.52%	60.87%	61.54%	41.07%		61.25%	70%	53.75%	43.9%	53.49%	44%	83.33%	100%	57.14%	66.67%
unc-103 III_+_4143185_4143940_4144577	unc-103	WBGene00006830	C30D11.1	III_+_4143185_4143940_4144577
asd-1 III_+_4197327_4198867_4199983	asd-1	WBGene00011279	R74.5	III_+_4197327_4198867_4199983
cdk-12 III_+_4333589_4334118_4334124	cdk-12	WBGene00007135	B0285.1	III_+_4333589_4334118_4334124	50%	57.14%	10%	80%	50%	0%		66.67%	16.67%	21.43%	0%	30%	57.89%	33.33%		54.55%	12.5%	0%	13.33%	0%	35.71%		62.5%			20%	50%	0%	0%	0%	33.33%	0%	28.57%	51.02%		0%	50%	0%	33.33%	0%	0%	60%	50%	100%	0%
cdk-12 III_+_4334323_4336219_4336225	cdk-12	WBGene00007135	B0285.1	III_+_4334323_4336219_4336225	11.76%	50%	0%	11.11%	75%	75%	0%	100%	0%	58.33%	0%	22.22%	60%	16.67%		66.67%	0%	0%	0%				100%			20%	0%		0%	50%	0%	0%		43.33%		28.57%	0%	100%	0%		28.57%	100%	33.33%	0%	33.33%
cdk-12 III_+_4339619_4340004_4340013	cdk-12	WBGene00007135	B0285.1	III_+_4339619_4340004_4340013	3.57%	10%	13.33%	29.63%	20%	20%	12.5%	80%	0%					5.41%	0%	21.43%	9.09%	11.11%	0%	0%	82.61%	0%	8.33%	0%		0%	85.71%	0%	0%	0%	14.29%	9.09%	0%	17.35%		1.59%	11.11%	10.53%	0%	4.76%	0%	20%	33.33%	0%	50%
cdk-12 III_+_4339619_4340013_4340016	cdk-12	WBGene00007135	B0285.1	III_+_4339619_4340013_4340016	96.43%	100%	92.86%	90.48%	100%	100%	100%	100%	84.62%					89.74%	100%	95.65%	93.75%	91.43%	92.31%	100%	100%	100%	91.67%	100%		100%	100%	100%	70%	100%	100%	90.91%	100%	95.29%		92.54%	100%	100%	83.33%	100%	100%	100%	100%	100%	50%
cisd-3.1 III_+_4543393_4543769_4545714	cisd-3.1	WBGene00010909	M88.7	III_+_4543393_4543769_4545714	5.88%	0%	50%	57.14%	0%	0%		0%	0%	0%	29.63%	7.14%	0%	38.1%	0%	18.18%	18.18%	64.71%	61.54%		30.77%	0%	16.67%	14.29%		0%	52.94%	100%	72.73%	33.33%	20%	50%	20%	15%		60%	0%	0%	100%	0%	0%	0%	0%	0%	12.5%
imph-1 III_+_4554357_4554564_4554576	imph-1	WBGene00010908	M88.5	III_+_4554357_4554564_4554576	4.76%	0%	11.84%	0%	15.38%	0%	0%	21.43%	0%	17.71%	4%	11.11%	16.48%	11.48%	0%	9.3%	0%	2.78%	0%	0%	0%	0%	20%	0%	0%	0%	25%	0%	0%	0%	7.41%	0%	7.14%	6.52%		0%	0%	16.67%	0%	0%	0%	0%	42.86%	33.33%	0%
imph-1 III_+_4556511_4556845_4556851	imph-1	WBGene00010908	M88.5	III_+_4556511_4556845_4556851	9.26%	4.35%	2.94%	12.24%	0%	8.33%	0%	18.18%	4%	7.78%	0%	6.25%	9.59%	5.68%	0%	18.42%	1.67%	6.06%	0%	0%	10%	15.62%	0%	0%	0%	33.33%	33.33%	0%	0%	0%	8.33%	0%	0%	16.91%		6.25%	0%	8.7%	6.25%	0%	0%	25%	28.57%	0%	0%
imph-1 III_+_4557537_4557576_4557582	imph-1	WBGene00010908	M88.5	III_+_4557537_4557576_4557582	11.54%	11.11%	0%	0%	0%	0%	0%	37.5%	0%	0%	0%	14.81%	20.37%	0%	0%	28.57%	0%	0%	0%	0%	0%	0%	10%	0%		33.33%	0%	0%	0%	0%	0%	0%	0%	3.28%		0%	0%	0%	25%	0%	0%	0%	0%	0%	25%
imph-1 III_+_4559582_4559629_4559636	imph-1	WBGene00010908	M88.5	III_+_4559582_4559629_4559636	23.53%	23.08%	6.52%	17.14%	0%	16.67%	42.86%	60%	0%	21.21%	15.79%	18.52%	37.04%	14.71%	81.48%	60.71%	24.14%	10.34%	18.18%	0%	75%	0%	22.22%	50%	0%	36.84%	25%	0%	71.43%	25%	16.67%	18.18%	37.5%	27.41%		14.89%	20%	30%	28.57%	31.82%	20%	36.36%	40%	0%	50%
wdr-48 III_+_4580785_4580829_4580838	wdr-48	WBGene00009441	F35G12.4	III_+_4580785_4580829_4580838	38.89%	28.57%	0%	0%	0%	0%	100%	50%	0%	7.14%	0%	0%	20%	0%		45.45%	0%	0%	25%		0%		0%				0%	0%	0%	0%	0%	0%		34.88%		0%		0%	0%	0%	0%	0%		0%	0%
wdr-48 III_+_4581362_4581403_4581412	wdr-48	WBGene00009441	F35G12.4	III_+_4581362_4581403_4581412	20%	50%	0%	0%						36%	0%	0%	30%
ppm-2 III_+_4652770_4652945_4652982	ppm-2	WBGene00011953	T23F11.1	III_+_4652770_4652945_4652982	7.45%	8.33%	13.79%	12.24%	21.43%	28%	11.11%	0%	16.67%														0%	0%	0%	0%	11.36%	50%	0%	9.52%	7.89%	12.5%	6.1%	2.08%	0%	26.09%	0%					37.5%	14.29%	25%	10%
cdka-1 III_+_4660928_4660976_4661006	cdka-1	WBGene00011955	T23F11.3	III_+_4660928_4660976_4661006	65.88%	58.62%	73.56%	63.89%	47.17%	56.44%	33.33%	62.5%	38.89%	64.36%	53.56%	62.1%	47.69%	68%	100%	58.39%	58.42%	53.4%	55.05%	0%	52.94%	92.86%	55.26%	86.21%	41.67%	75%	77.08%	64.29%	81.25%	51.43%	58.54%	60%	60.62%	67.37%	100%	68.42%	67.86%	73.08%	79.03%	78.57%	62.96%	52.88%	39.45%	40%	47.47%
nemp-1 III_+_473982_474439_474445	nemp-1	WBGene00017328	F10C5.2	III_+_473982_474439_474445	61.76%	42.11%	50%	33.33%	33.33%	0%		75%	0%	84.62%	16.67%	14.29%	72.22%	16.67%		41.67%	71.43%	54.55%	58.33%		15.38%		55.56%			60%	100%	16.67%				66.67%	0%	43.48%		100%	50%	100%		100%	100%	40%	0%	50%	33.33%
rbg-3 III_+_4755830_4755877_4756029	rbg-3	WBGene00007167	B0393.2	III_+_4755830_4755877_4756029					100%	75%	80%		85.71%												100%	100%	100%				100%	100%	100%					100%		100%		100%	100%	100%	100%	100%	100%	100%	100%
tag-325 III_+_4797207_4797567_4797573	tag-325	WBGene00008006	C38D4.5	III_+_4797207_4797567_4797573	0%	0%	0%	11.76%	0%	0%	0%	50%	0%	5.56%	0%	0%	28%	0%		4.76%	0%	0%	0%		0%	0%	0%	25%		0%	0%	0%	0%	0%	6.25%	0%	40%	5.49%		0%	0%	0%	0%	0%	0%	0%	25%	0%	0%
tag-325 III_+_4799105_4799554_4799568	tag-325	WBGene00008006	C38D4.5	III_+_4799105_4799554_4799568	0%	0%	5%	0%	0%	0%	0%	100%	0%	0%	0%	0%	5.88%	0%		8.33%	0%	0%	0%	0%	0%		0%				0%		0%	0%	0%	0%	0%	12.12%		0%	0%	0%	0%	0%	0%	0%	0%	25%	0%
F26A1.19 III_+_4838260_4839868_4840737	F26A1.19	WBGene00270319	F26A1.19	III_+_4838260_4839868_4840737	100%		100%	100%	0%	100%	100%	100%		100%	100%	100%	100%	100%	100%	100%	100%	100%	80%	98.48%	91.03%	100%	100%	100%	100%	100%	100%	100%	100%		100%	100%	100%	98.07%	100%	97.37%	94.44%		100%		100%		100%	100%	100%
tag-340 III_+_4901471_4902047_4902053	tag-340	WBGene00017826	F26F4.4	III_+_4901471_4902047_4902053	26.32%	20%	0%	0%	0%	0%		20%		36.36%	0%	6.67%	14.29%	9.09%	0%	19.23%	0%	0%	18.18%	0%	66.67%	0%	50%	0%		64.29%	40%	0%	0%	0%	0%	0%	0%	31.25%		0%	25%	100%		0%	0%	0%	0%	33.33%	11.11%
eri-9 III_+_4933320_4933374_4933380	eri-9	WBGene00016143	C26E6.7	III_+_4933320_4933374_4933380	13.33%	33.33%	0%	0%	0%	0%	50%	0%	0%	30%	62.5%	62.5%	23.08%	0%	0%	20%	0%	0%	0%		0%		75%			100%	0%	0%	0%	0%	0%	0%	20%	23.64%		7.14%	50%	20%	0%	50%		0%	50%	60%	0%
smcr-8 III_+_5000824_5000861_5000864	smcr-8	WBGene00020095	R144.5	III_+_5000824_5000861_5000864	88.89%	100%	100%	100%	100%	100%		0%	100%	100%	87.5%	100%	100%	100%		77.78%	100%	100%	75%		100%		100%	100%		100%				100%	100%	0%	100%	80.95%		100%				100%		100%	100%
smcr-8 III_+_5000824_5000861_5000874	smcr-8	WBGene00020095	R144.5	III_+_5000824_5000861_5000874										80%	100%	62.5%	100%
wip-1 III_+_5019535_5019837_5019843	wip-1	WBGene00020094	R144.4	III_+_5019535_5019837_5019843					0%	40%		0%	0%	28.57%		0%	47.06%	0%		33.33%	20%	0%	0%				53.85%				0%	0%		0%	20%	0%	0%	40.85%		7.14%	0%					100%	100%	0%	16.67%
wip-1 III_+_5019535_5019843_5020192	wip-1	WBGene00020094	R144.4	III_+_5019535_5019843_5020192					33.33%	75%		50%	85.71%	83.33%	0%	88.89%	90%	66.67%		88.89%	40%	25%	57.14%		0%		100%	0%	0%	0%	33.33%	50%		100%	80%	80%	100%	85.71%		50%	77.78%	33.33%	66.67%	36.36%	37.5%	0%	0%	100%	83.33%
C45G9.14 III_+_5045440_5045486_5048115	C45G9.14	WBGene00044409	C45G9.14	III_+_5045440_5045486_5048115												50%											100%														100%
sax-2 III_+_5118278_5118431_5118437	sax-2	WBGene00004728	F21H11.2	III_+_5118278_5118431_5118437	0%	0%	28.57%	0%	0%	0%	0%	0%	0%	5.88%	0%	0%	8%	0%	0%	33.33%	0%	0%	0%		0%	0%	0%			0%	0%	0%	0%	0%	0%	0%	0%	22.86%		0%	0%	0%	0%	0%	0%	0%	25%		0%
sax-2 III_+_5118565_5118610_5118619	sax-2	WBGene00004728	F21H11.2	III_+_5118565_5118610_5118619	20%	0%	0%	0%	0%	0%	0%	100%	0%	11.76%	0%	0%	11.11%	0%		16.67%	0%	0%	0%	0%	75%	0%	0%			0%	0%	40%	0%	0%	0%	0%	0%	10.26%		0%		0%	0%	0%	0%	0%	0%	100%	0%
cid-1 III_+_5175111_5175154_5175160	cid-1	WBGene00019629	K10D2.3	III_+_5175111_5175154_5175160	50%	60%	20%	100%			80%		0%	100%	0%	37.5%	100%	66.67%		50%	60%	25%	75%	100%	0%		50%		100%			0%		100%			100%	78.95%		0%	0%		100%	100%	0%		100%	66.67%
cid-1 III_+_5175469_5175621_5175630	cid-1	WBGene00019629	K10D2.3	III_+_5175469_5175621_5175630	100%	50%	0%	25%		100%		0%		66.67%		0%	41.67%	0%	0%	50%	0%	50%	0%		0%		0%			0%		0%			0%	50%	0%	30.3%		0%	0%	100%	0%				0%
T15B12.1 III_+_5290816_5294569_5294618	T15B12.1	WBGene00020530	T15B12.1	III_+_5290816_5294569_5294618	0%	0%	0%	0%		25%		0%		0%	0%	0%	0%	0%	0%	0%	0%	0%	0%	0%	0%		0%	0%	0%	0%	100%	0%	0%	0%	0%		0%	0%		0%	0%	0%	0%					0%	0%
T15B12.1 III_+_5296610_5297703_5302216	T15B12.1	WBGene00020530	T15B12.1	III_+_5296610_5297703_5302216	100%	100%	100%	100%		100%				100%	100%	100%	100%	76.92%		100%	100%	96.43%	100%	100%	100%	100%	100%			100%		100%		100%	100%		100%	100%		100%	100%		100%			100%	100%	100%	100%
mog-3 III_+_5308765_5308817_5308824	mog-3	WBGene00003391	F52C9.7	III_+_5308765_5308817_5308824	8.33%	0%	13.33%	11.11%	50%	33.33%	0%	0%	0%	18.18%	7.14%	33.33%	5.56%	0%	0%	9.52%	20%	0%	0%		0%	0%	0%	0%		0%	0%	75%	29.41%	25%	12.5%	0%	10.53%	2.38%		15.79%	28.57%	0%	33.33%	0%	0%	0%	0%	33.33%	14.29%
pqe-1 III_+_5312137_5312450_5315711	pqe-1	WBGene00004095	F52C9.8	III_+_5312137_5312450_5315711	76.92%	76.19%	80.95%	84.62%	66.67%	100%	88.89%	100%	73.33%	69.23%	90%	53.85%	87.1%	81.82%		81.82%	62.5%	96.15%	85.71%	100%	100%	100%	89.47%	50%	100%	78.57%	100%	74.07%	100%	60%	90.91%	90%	86.67%	94.04%		100%	90.91%	70.59%	75%	77.78%	86.96%	90.91%	100%	83.33%	85.71%
pqe-1 III_+_5315769_5315807_5315813	pqe-1	WBGene00004095	F52C9.8	III_+_5315769_5315807_5315813	3.57%	0%	0%	9.52%		0%	0%	0%	0%	9.09%	0%	23.53%	12.5%	5.13%		11.11%	0%	0%	0%		44.44%	0%	0%	0%		0%	0%	0%	0%	0%	0%	0%	0%	11.67%		0%	0%	0%	7.14%	0%	0%	33.33%	0%	0%	0%
ZK121.2 III_+_5344116_5344160_5344173	ZK121.2	WBGene00022664	ZK121.2	III_+_5344116_5344160_5344173	2.78%	11.11%	12.58%	8.33%	11.22%	5.36%	6.59%	11.32%	5.45%	33.33%	100%	71.43%	20%	0%		0%	0%	0%	0%		0%		10%	26.32%	0%	6%	8.93%	7.23%	13.87%	0%	5.88%	0%	28.12%	28.57%		10%		8.08%	4.17%	11.11%	5.88%	16.67%	0%		0%
T22F7.1 III_+_545114_546018_555948	T22F7.1	WBGene00020701	T22F7.1	III_+_545114_546018_555948	100%	100%	98.15%	100%	80%	75%	75%	85.71%	100%	100%	77.78%	100%	69.23%			100%	100%	100%	100%		30%		100%	100%		80%	100%	100%	100%	88.89%	71.43%	75%	100%	79.55%		100%	100%	72.73%	96.77%	100%	100%	100%	50%		100%
F48E8.4 III_+_5454544_5454975_5454983	F48E8.4	WBGene00018611	F48E8.4	III_+_5454544_5454975_5454983	0%	0%	0%	0%		0%	0%	0%	0%	0%	0%	0%	4.55%	6.67%		0%	0%	0%	0%		0%	0%	0%	0%		0%	0%	0%	0%	0%	0%	0%	0%	0%		0%	0%	0%	0%	0%	0%	0%	50%	0%	0%
R02F2.1 III_+_5505202_5505246_5505252	R02F2.1	WBGene00019831	R02F2.1	III_+_5505202_5505246_5505252	6.39%	5.88%	3.69%	3.04%	4.11%	5.22%	4.63%	5.13%	5.73%	8.96%	3.23%	2.01%	15.41%	2.82%	7.78%	5.01%	2.39%	3.58%	4.02%	0%	13.39%	18.18%	5.85%	7.82%	6.52%	3.27%	5.05%	6.1%	3.67%	7.11%	3.83%	3.81%	3.65%	7.52%	0%	3.62%	7.14%	4.76%	7.53%	5.22%	6.83%	6.4%	5.33%	5.92%	4.17%
daf-4 III_+_5625282_5625361_5625418	daf-4	WBGene00000900	C05D2.1	III_+_5625282_5625361_5625418	53.09%	60%	42.21%	34.17%	37.5%	50%	41.18%	56.25%	38.89%	91.18%	59.57%	78.12%	83.33%	74.73%	70.32%	85.37%	64.94%	81.69%	84.62%	0%	52%	87.5%	56.25%	36.36%	62.86%	90%	78.12%	57.14%	37.93%	36.84%	20.69%	29.17%	40.54%	44.8%		21.92%	50%	44.74%	17.78%	50%	33.33%	92%	70%	66.67%	62.5%
par-3 III_+_5672694_5673117_5673126	par-3	WBGene00003918	F54E7.3	III_+_5672694_5673117_5673126	0%	0%	0%	0%	8.33%	0%	0%	75%	5%	12.2%	0%	50%	0%	0%	0%	6.25%	0%	0%	16.67%	0%	46.67%		0%			0%		0%	0%	0%	0%	0%	0%	14.63%		0%	0%	0%	0%	0%	100%	40%	100%	50%	0%
par-3 III_+_5673380_5674015_5674719	par-3	WBGene00003918	F54E7.3	III_+_5673380_5674015_5674719	21.05%	30%	6.67%	12.5%	9.09%	0%	16.67%	0%	16.67%	10.81%	0%	0%	2.04%	0%		0%	10%	0%	21.43%		0%	0%	0%	0%		0%	0%	0%	0%	50%	100%	0%	0%	5.06%		4.76%	50%	0%	0%	0%	0%	0%	0%	25%	0%
arle-14 III_+_5693214_5693253_5693262	arle-14	WBGene00015145	B0336.5	III_+_5693214_5693253_5693262	47.62%	33.33%	50%	55%	0%			100%	100%	65.38%	0%	0%	57.14%	60%		52.17%	60%	75%	22.22%		90%	100%	0%	100%			61.9%	0%	28.57%	0%	0%	25%	100%	56.92%		0%	0%	0%	50%			100%	100%	100%	100%
rbm-26 III_+_5712541_5712606_5712612	rbm-26	WBGene00015143	B0336.3	III_+_5712541_5712606_5712612	8.33%	5.26%	0%	3.7%	0%	14.29%	0%	36.36%	0%	22.22%	5.26%	4.76%	18.37%	3.7%	0%	13.21%	13.16%	3.51%	0%	0%	0%	0%	9.52%	66.67%	0%	14.29%	25%	0%	35.29%	20%	20%	0%	0%	8.51%		13.33%	0%	0%	0%	18.18%	15.79%	0%	0%	36.36%	4.55%
B0244.4 III_+_5749550_5749682_5749764	B0244.4	WBGene00015079	B0244.4	III_+_5749550_5749682_5749764						0%																												15.38%
ida-1 III_+_5763043_5763117_5763127	ida-1	WBGene00002048	B0244.2	III_+_5763043_5763117_5763127	0%	0%	0.19%	0.27%	0.84%	0%	0%	0%	0%	0.28%	0.16%	1.03%	0.35%	0.43%	0%	0%	0.24%	0.29%	0.75%	0%	0%	0%	5%	3.85%	0%	0%	0.3%	0%	0%	0%	0%	0%	0%	2.1%		1.35%	0%	1.44%	1.25%	2.05%	2.16%	0%	0%	0%	0%
ubq-1 III_+_5941357_5941406_5942647	ubq-1	WBGene00006727	F25B5.4	III_+_5941357_5941406_5942647	100%	100%	100%	100%	100%	100%	100%	100%	100%	100%	99.06%	100%	99.57%	99.73%	100%	100%	99.78%	99.25%	99.22%	100%	99.25%	100%	100%	100%	100%	100%	100%	100%	100%	100%	100%	100%	100%	99.1%	100%	98.77%	100%	100%	100%	100%	100%	100%	100%	100%	100%
ubq-1 III_+_5941722_5942002_5942458	ubq-1	WBGene00006727	F25B5.4	III_+_5941722_5942002_5942458	0%		0%	0%						66.67%	0%		33.33%	100%		50%		25%	50%									0%		100%				0%		0%	100%	100%
nop-1 III_+_5960476_5960523_5960529	nop-1	WBGene00017774	F25B5.2	III_+_5960476_5960523_5960529	50%	0%	50%	50%	0%	0%		0%	50%	59.09%	0%	0%	34.78%	66.67%		0%	0%	50%	75%		90.91%	100%	75%				0%	0%		100%	80%	0%	100%	32.43%		0%	0%	100%	0%	0%	0%	16.67%		0%	50%
T04C9.1 III_+_6004641_6004803_6005249	T04C9.1	WBGene00020209	T04C9.1	III_+_6004641_6004803_6005249	38.1%	37.5%	12.5%	0%	25%	50%	25%	28.57%	0%											0%	16.13%	0%	8.93%	21.05%	8.05%	15%	9.65%	13.04%	21.21%	13.04%	43.75%	6.25%	33.33%	38.32%		8.89%	40%	13.21%	6.25%	8.33%	7.14%	7.14%	25%	0%	46.15%
cyk-3 III_+_6022217_6022331_6022340	cyk-3	WBGene00000874	ZK328.1	III_+_6022217_6022331_6022340	5.88%	0%	0%	14.29%	0%	0%			0%	12.5%	0%	0%	21.74%	0%	0%	16.67%	0%	0%	0%	0%	80%		12.5%			0%	0%	0%	0%	0%	0%	0%	0%	24.05%		0%	0%	0%	0%	66.67%		14.29%	0%	0%	0%
kin-18 III_+_6120572_6120702_6120705	kin-18	WBGene00002201	T17E9.1	III_+_6120572_6120702_6120705	100%	100%	100%	100%	100%	100%	100%	100%	0%	100%	100%	100%	100%	100%		90.91%	50%	100%	100%		100%	100%	100%	100%		100%		100%			100%		100%	85.4%		100%		100%	100%	75%	100%	100%	75%	100%	100%
hmg-1.2 III_+_6280677_6280977_6280980	hmg-1.2	WBGene00001972	F47D12.4	III_+_6280677_6280977_6280980	92.55%	100%	85.71%	97.62%	91.67%	95.59%	97.44%	95.12%	92.86%	94.52%	92.45%	89.47%	94.83%	91.67%	100%	98.73%	97.35%	95.24%	92.86%	100%	100%	94.74%	100%	100%	100%	100%	100%	93.94%	98.98%	93.1%	89.13%	96%	98.59%	98.99%		91.94%	100%	91.18%	96.43%	100%	100%	100%	90%	100%	92.31%
gar-2 III_+_6318678_6318945_6319036	gar-2	WBGene00001518	F47D12.1	III_+_6318678_6318945_6319036	0%	0%	0%	0%						0%	0%	0%	0%	0%		0%	0%	0%	0%	0%	0%	0%				0%		0%	0%					0%		0%	0%	0%	0%	0%	0%	0%	0%	0%	0%
C56G2.22; C56G2.3 III_+_6346490_6346709_6354397	C56G2.22; C56G2.3	WBGene00303050; WBGene00016978	C56G2.22; C56G2.3	III_+_6346490_6346709_6354397	60%	33.33%	30%		0%	38.75%	50%	50%	0%	26.09%		85.71%	23.53%	51.135%		60.84%	52.275%	38.77%	22.22%		60%	50%	47.225%	5.555%		50%	0%	22.705%	0%	1.515%	38.215%	4.65%	1.22%	63.605%	0%	53.51%	50%	0%	3.33%	0%	5.26%	8.825%	50%	90%	28.57%
jhdm-1 III_+_6456574_6457122_6457414	jhdm-1	WBGene00020821	T26A5.5	III_+_6456574_6457122_6457414	77.78%	25%	33.33%	50%		100%	33.33%		33.33%	33.33%	50%	66.67%	28.57%	100%		63.64%	66.67%	50%	20%		0%		66.67%	0%		0%	0%	57.14%		100%	0%		85.71%	42.86%		25%	100%	37.5%	50%		66.67%		50%	50%	100%
Y40D12A.1 III_+_6615975_6616012_6616019	Y40D12A.1	WBGene00021502	Y40D12A.1	III_+_6615975_6616012_6616019	0%	0%	33.33%						0%	0%		0%	0%	50%		25%					0%							0%		0%	0%			100%		0%		0%	0%	0%			0%		0%
rbf-1 III_+_6698910_6699075_6699242	rbf-1	WBGene00004316	F37A4.7	III_+_6698910_6699075_6699242																							54.17%	100%	100%									27.45%		77.78%	0%					60%	50%	83.33%	33.33%
rbf-1 III_+_6698910_6699075_6699583	rbf-1	WBGene00004316	F37A4.7	III_+_6698910_6699075_6699583	88.89%	100%	94.44%	66.67%																										100%	85.71%	100%	100%
rbf-1 III_+_6700586_6701097_6702169	rbf-1	WBGene00004316	F37A4.7	III_+_6700586_6701097_6702169																							70%	84.62%	0%									88.71%		98.33%	92.86%					47.06%	50%	100%	30%
wdr-4 III_+_6726446_6726484_6726493	wdr-4	WBGene00022420	Y102E9.2	III_+_6726446_6726484_6726493	11.43%	23.08%	14.29%	21.05%	0%	0%	100%	100%	0%	32.43%	0%	0%	23.68%	4.55%		31.82%	11.11%	22.22%	0%		72.22%		40%	0%		0%	0%		0%	20%	0%	50%	20%	0%		9.52%	0%	100%	10%	0%	100%	60%	0%	100%	0%
odr-4 III_+_6731318_6732161_6732167	odr-4	WBGene00003851	Y102E9.1	III_+_6731318_6732161_6732167	60.68%	61.54%	71.43%	62.58%						40%		100%		100%		100%			0%									0%						0%		0%		100%
odr-4 III_+_6733130_6733177_6733183	odr-4	WBGene00003851	Y102E9.1	III_+_6733130_6733177_6733183	5.92%	4.65%	1.23%	2.65%	0%	12.5%	66.67%	33.33%	0%	16.67%	6.9%	7.41%	42.42%	0%		44%	0%	5%	0%	0%	0%		11.11%	0%	0%	0%	0%	0%	0%	0%	0%	0%	2.08%	8.45%		3.33%	0%	3.03%	7.14%	0%	33.33%	0%	50%	50%	0%
dig-1 III_+_6747189_6748758_6749221	dig-1	WBGene00000998	K07E12.1	III_+_6747189_6748758_6749221																										100%	100%	100%	100%
lim-8 III_+_6813631_6814173_6815002	lim-8	WBGene00017904	F28F5.3	III_+_6813631_6814173_6815002	50%	100%		100%						90.38%	40%	66.67%	81.82%								82.35%					100%	100%		0%	100%	50%											100%		75%	100%
coq-2 III_+_6937474_6937598_6938410	coq-2	WBGene00000762	F57B9.4	III_+_6937474_6937598_6938410	69.57%	75%	90%	100%	100%			0%	0%	68.18%	80%	58.33%	69.23%	100%		87.5%	61.11%	58.33%	60%		90.91%		80%	0%	100%	33.33%	77.78%	80%	60%	100%	60%	100%	66.67%	33.33%		100%	66.67%	100%	100%	100%	66.67%	50%	100%	100%	60%
coq-2 III_+_6937474_6937598_6938907	coq-2	WBGene00000762	F57B9.4	III_+_6937474_6937598_6938907					66.67%	0%		0%	0%					55.56%		63.64%	100%	41.18%	75%		100%		66.67%	0%	100%	33.33%	77.78%	80%	92.31%					45.16%		80%	66.67%	100%	100%	100%	100%	33.33%	50%	50%	100%
prk-1 III_+_6997896_7001494_7001895	prk-1	WBGene00004182	C06E8.3	III_+_6997896_7001494_7001895	54.55%	33.33%	100%	100%						75%	100%	100%	81.82%										100%							0%	0%			85.71%			75%					100%	100%
lgc-38 III_+_7016873_7016936_7017355	lgc-38	WBGene00017389	F11H8.2	III_+_7016873_7016936_7017355	0%					0%			0%	7.46%	7.56%	25%	6%	10.81%		5.56%	3.45%	5.36%	4.08%					0%		0%	0%	33.33%		0%		0%		0%								0%	0%	0%	0%
ggtb-1 III_+_7135008_7135957_7136272	ggtb-1	WBGene00015099	B0280.1	III_+_7135008_7135957_7136272	5.26%	0%	12.5%	6.67%						0%	14.29%	0%	10.71%	66.67%		13.04%	20%	0%	28.57%		0%		0%	0%	0%	0%	0%	0%	0%	0%	0%	0%	37.5%	23.81%		13.33%	0%					0%	0%	0%	0%
epg-4 III_+_7183617_7183659_7183665	epg-4	WBGene00018150	F37C12.2	III_+_7183617_7183659_7183665	20%	25%	10%	0%	0%		100%	42.86%	0%	19.57%	0%	46.15%	0%	0%		21.43%	0%	16.67%	0%	0%	0%		25%	0%			0%	100%		0%	0%	0%	5.56%	12%		0%	0%	0%	0%	0%	0%	0%	50%	0%	20%
flp-24 III_+_725246_725836_725845	flp-24	WBGene00016028	C24A1.1	III_+_725246_725836_725845	100%	100%	100%	100%	100%	100%	100%	100%	100%	100%	100%	97.06%	100%	98.55%	100%	100%	100%	99%	100%	100%	100%	100%	100%	100%	100%	100%	100%	100%	100%	100%	100%	100%	100%	100%		100%	100%	100%	100%	100%	100%	100%	100%	100%	100%
C07H6.4 III_+_7499794_7499850_7499855	C07H6.4	WBGene00015581	C07H6.4	III_+_7499794_7499850_7499855	0%	0%	0%	0%	0%	33.33%	0%	0%	0%	0%	0%	0%	18.18%	0%		0%	0%	0%	0%		0%	0%	0%	0%	0%			0%	0%		0%	0%		28.21%			0%	0%		0%		0%	0%	0%
cup-5 III_+_7585730_7586095_7586107	cup-5	WBGene00000846	R13A5.1	III_+_7585730_7586095_7586107	18.18%	0%	0%	0%	3.23%	0%	9.52%	20%	6.1%	15.38%	11.76%	0%	46.67%	30%	0%	35%	0%	0%	20%		100%		60%		0%		0%	0%	0%	0%	0%		0%	55%	0%	0%	0%	0%	0%	0%	0%		40%	0%	33.33%
fbn-1 III_+_7628986_7629291_7629297	fbn-1	WBGene00022816	ZK783.1	III_+_7628986_7629291_7629297	85.71%	52.63%	0%	100%						97.3%		47.37%		55.56%	100%	0%	100%	66.67%					80%			66.67%		66.67%				0%		60.34%		100%	50%	100%	0%	100%		100%
fbn-1 III_+_7637256_7637354_7637798	fbn-1	WBGene00022816	ZK783.1	III_+_7637256_7637354_7637798	90.91%	100%	0%	100%						85%	100%	81.82%	33.33%	9.09%			61.54%	57.14%	66.67%				66.67%	0%		60%	100%		100%					80%	0%	25%	40%	0%	100%						100%
ncl-1 III_+_7731991_7732031_7732040	ncl-1	WBGene00003559	ZK112.2	III_+_7731991_7732031_7732040	1.14%	2.86%	1.06%	0.47%	1.89%	1.29%	0%	9.84%	0%	4.5%	1.08%	5.38%	6.57%	4.17%	0%	2.22%	2.67%	3.76%	3.2%	0%	0%	0%	3.24%	2.97%	0%	3.95%	4.12%	4.6%	0%	1.32%	0.86%	1.48%	0.83%	6.42%	0%	4.19%	0%	0.64%	1.81%	0.52%	3.41%	6.25%	0%	7.69%	3.7%
npp-15 III_+_7929134_7929177_7929192	npp-15	WBGene00003801	C29E4.4	III_+_7929134_7929177_7929192	25%	57.14%	58.33%	75%		100%	100%	100%	100%	91.67%	100%	64.71%	80.95%	100%	100%	77.27%	50%	40%	33.33%		50%	28.57%	85.71%		0%	0%	100%			100%	100%		100%	82.76%		30%	83.33%	100%			0%		100%	100%	66.67%
npp-15 III_+_7931351_7931394_7931400	npp-15	WBGene00003801	C29E4.4	III_+_7931351_7931394_7931400	22.22%	40%	42.86%	66.67%	0%	0%	0%		100%	26.92%	33.33%	0%	47.37%	0%		42.86%	50%	33.33%	0%		100%		100%							0%				86.67%		30%	0%				100%	100%	50%	100%	0%
ran-2 III_+_7937131_7937179_7937188	ran-2	WBGene00004303	C29E4.3	III_+_7937131_7937179_7937188	25%	12.5%	0%	0%				0%		23.08%	50%	0%	27.27%	0%		8.33%	0%	0%	0%				16.67%			0%		0%		0%	66.67%	0%	0%	13.79%		0%		0%	0%	22.22%	0%	100%	100%	0%	0%
clp-1 III_+_7981270_7981363_7981448	clp-1	WBGene00000542	C06G4.2	III_+_7981270_7981363_7981448	100%	100%	100%	100%	100%	100%	100%	100%	100%	100%	100%	100%	100%	100%	100%	100%	100%	100%	100%	100%	100%	100%	100%	100%	100%	100%	100%	100%	100%	100%	100%	100%	100%	100%		100%	100%	100%	100%	100%	100%	100%	100%	100%	100%
clp-1 III_+_7981488_7981671_7982729	clp-1	WBGene00000542	C06G4.2	III_+_7981488_7981671_7982729										44.44%	0%	68.42%	51.72%								53.33%		36.36%	33.33%	0%									47.57%		36.84%	30.77%	29.41%	46.15%	29.41%	50%	38.1%	16.67%	46.15%	30.77%
cit-1.2 III_+_8013021_8013118_8013124	cit-1.2	WBGene00000508	F44B9.3	III_+_8013021_8013118_8013124	6.12%	4.17%	5.26%	18.92%	5.56%	4.55%	33.33%	10%	9.09%	2.94%	8.89%	0%	14.89%	5.66%		22.86%	0%	2.63%	0%	0%	16%	0%	25%	0%	0%	0%	0%	0%	0%	11.11%	9.52%	0%	13.04%	5.22%		13.33%	0%	4.17%	8.82%	28.57%	0%	0%	20%	16.67%	26.67%
apc-2 III_+_8082085_8082125_8082134	apc-2	WBGene00000143	K06H7.6	III_+_8082085_8082125_8082134	62.5%	33.33%	0%	75%	0%	50%	100%	0%		64.29%	0%	100%	70.59%	16.67%		100%	50%	100%	60%		90%		83.33%							0%	0%			71.88%		50%	0%	0%		0%	66.67%	100%	100%	50%	0%
dac-1 III_+_820595_820640_821427	dac-1	WBGene00000895	B0412.1	III_+_820595_820640_821427	100%	100%	100%		99.75%	99.69%	98.03%	97.48%	98.94%	100%		100%	100%													100%	100%	100%	33.33%			100%	60%					100%	100%	100%	100%
C30A5.16 III_+_8218391_8219187_8219200	C30A5.16	WBGene00206533	C30A5.16	III_+_8218391_8219187_8219200		0%								0%	0%	0%	0%					0%					0%
ZC262.2 III_+_8332276_8332318_8332321	ZC262.2	WBGene00022579	ZC262.2	III_+_8332276_8332318_8332321	98.11%	91.67%	94.74%	95.45%	100%	91.67%	100%	80%	83.33%	100%	91.67%	100%	75%	76.47%		77.42%	70%	92.86%	100%		100%	100%	81.82%	33.33%		100%	100%	100%	100%	100%	100%	100%	66.67%	54.55%		100%	100%	80%	100%	100%	100%	100%	85.71%	100%	100%
ZC262.2 III_+_8332440_8332584_8332771	ZC262.2	WBGene00022579	ZC262.2	III_+_8332440_8332584_8332771	28.57%	20%	52.63%	24.14%	0%	0%	55.56%	25%	0%	17.5%	26.32%	7.14%	27.78%	10.42%		10.81%	62.96%	28%	15.22%		0%	0%	16%	33.33%		33.33%	0%	15.38%	0%	16.67%	28.57%	37.5%	9.09%	31.82%		41.86%	36.36%	16.67%	0%	40%	100%	0%	0%	14.29%	14.29%
zip-2 III_+_834174_834303_835326	zip-2	WBGene00019327	K02F3.4	III_+_834174_834303_835326	96.79%	97.13%	97.68%	98.48%	95.74%	94.49%	94.2%	98.21%	98.77%	93.48%	94.13%	95.17%	98.37%	97.41%	100%	96.42%	98.04%	97.46%	95.72%	95.45%	93.51%	81.08%	98.92%	100%	100%	94.74%	96.55%	96.45%	100%	96.95%	98.07%	96.49%	95.03%	96.73%	100%	97.09%	94.79%	97.97%	96.74%	96.95%	96.56%	97.03%	97.83%	86.36%	96.55%
rfp-1 III_+_8359884_8359968_8359974	rfp-1	WBGene00007008	R05D3.4	III_+_8359884_8359968_8359974
rfp-1 III_+_8360596_8360723_8360732	rfp-1	WBGene00007008	R05D3.4	III_+_8360596_8360723_8360732	0%	57.14%	0%	40%		0%	50%		0%	0%	20%	0%	60%	0%		66.67%	0%	0%	50%		33.33%		16.67%	0%			0%			0%	0%	0%		43.64%		0%	0%	0%				66.67%		0%	66.67%
R05D3.2 III_+_8372949_8372988_8372994	R05D3.2	WBGene00019877	R05D3.2	III_+_8372949_8372988_8372994	0%	20%	0%	14.29%		0%	0%	0%		23.53%	15%	0%	20%	0%		0%	0%	0%	0%	0%	0%		0%				0%				0%	0%	0%	0%		0%	0%	0%	0%	0%	0%	0%	0%	33.33%	0%
R05D3.12 III_+_8384232_8384375_8385298	R05D3.12	WBGene00019884	R05D3.12	III_+_8384232_8384375_8385298	0%	0%	50%	0%						77.78%	100%		50%	25%		0%	50%	0%	0%			0%	100%	0%				40%		0%	0%		0%	44.9%		100%	0%	100%	0%			33.33%	0%	0%	100%
cyy-1 III_+_8406106_8406364_8406370	cyy-1	WBGene00022697	ZK353.1	III_+_8406106_8406364_8406370	42.86%	57.14%	55.26%	51.85%	45.45%	20%	100%	71.43%	45.45%	50%	16.67%	15.79%	43.75%	27.5%		46.67%	31.43%	21.62%	45.16%		60%		55.56%	0%		0%	37.5%	33.33%	40%	45.45%	50%	0%	30%	61.97%	98.38%	56.52%	42.86%	33.33%	31.25%	0%	50%	46.43%	75%	0%	0%
cyy-1 III_+_8406926_8406970_8406979	cyy-1	WBGene00022697	ZK353.1	III_+_8406926_8406970_8406979	0%	6.67%	0%	0%	0%	4.76%	0%	6.25%	0%	4.04%	0%	0%	10.34%	0%	0%	8.7%	0%	0%	0%	0%	25%	0%	0%	0%		0%	0%	0%	0%	4.76%	3.03%	6.25%	0%	0%		0%	0%	0%	0%	0%	30%	4.76%	0%	0%	5.88%
K02F3.2 III_+_847270_847570_848339	K02F3.2	WBGene00019326	K02F3.2	III_+_847270_847570_848339	21.74%	23.08%	85.71%	45.45%	100%	0%	100%	0%	40%					30.77%		31.25%	61.11%	63.64%	47.37%		45.45%		20%	0%			48.15%	41.67%	18.18%	33.33%	13.33%	50%	50%	33.33%		45.45%	20%	92.86%	88.89%	40%	25%	57.14%	80%	100%	60%
F42H10.3 III_+_8485223_8486335_8486641	F42H10.3	WBGene00018367	F42H10.3	III_+_8485223_8486335_8486641	50%	14.29%	0%	0%	37.5%	0%	71.43%	0%		33.33%	0%	60%	41.18%	1.49%	0%	13.85%	0%	1.45%	4.6%		100%		20%			0%	35%	30%	80%	0%	33.33%			0%		0%	0%	0%		0%		46.15%	33.33%	50%	26.67%
F42H10.3 III_+_8486741_8487405_8487698	F42H10.3	WBGene00018367	F42H10.3	III_+_8486741_8487405_8487698	93.75%	100%	100%		100%	100%	50%	100%															33.33%		100%	83.33%	100%	75%	83.33%	100%	100%			50%		100%	66.67%	100%	100%	100%		0%	33.33%	66.67%	14.29%
pac-1 III_+_8496245_8497046_8497055	pac-1	WBGene00015418	C04D8.1	III_+_8496245_8497046_8497055	0%	0%	0%	0%	100%	0%	0%	20%		0%	20%	70%	23.08%	0%		37.5%	0%	25%			100%		0%					0%		0%	0%	33.33%		7.32%		0%	50%						100%	100%	0%
pac-1 III_+_8498559_8502618_8507628	pac-1	WBGene00015418	C04D8.1	III_+_8498559_8502618_8507628	83.33%	80%	100%	100%						90%	100%	0%	58.33%	55.56%		66.67%	0%	100%	100%			100%	100%	100%		100%	100%	100%					100%	75.86%		100%			100%		100%	100%			100%
pac-1 III_+_8517465_8517515_8517589	pac-1	WBGene00015418	C04D8.1	III_+_8517465_8517515_8517589	100%	100%	100%	96.83%	100%	100%	100%	98.44%	100%	100%	99.71%	100%	100%	100%	100%	100%	99.79%	100%	100%	100%	100%	100%	100%	100%	100%	100%	100%	100%	100%	100%	100%	100%	91.67%	98.78%		100%	95.83%	100%	100%	100%	100%	100%	100%	100%	100%
pac-1 III_+_8517727_8518204_8518212	pac-1	WBGene00015418	C04D8.1	III_+_8517727_8518204_8518212	0%	19.23%	2.47%	0%	5.15%	1%	4.6%	12%	1.05%	4.06%	0.82%	0.84%	3.64%	0%	0%	1.65%	0.64%	0.77%	0.68%	0%	23.68%	0%	5.56%	0%	0%	0%	0%	0%	0%	0%	0%	0%	0%	4.6%		0%	0%	1.56%	0%	0%	0%	19.05%	15.38%	25%	0%
ZC21.3 III_+_8525469_8525543_8526792	ZC21.3	WBGene00022505	ZC21.3	III_+_8525469_8525543_8526792	1.72%	40.91%	0%	0%	0%		0%	0%	0%	15.91%	0%	27.08%	4.76%	6.67%	0%	0%	4.55%	25%	15.38%		0%	100%	0%	0%		0%	0%	0%		0%	46.15%		0%	9.27%		0%	5.88%	0%	0%		50%	0%	0%	0%	0%
dnj-10 III_+_8632790_8633060_8633244	dnj-10	WBGene00001028	F22B7.5	III_+_8632790_8633060_8633244	60.71%	64.29%	40%	0%	33.33%	0%		0%	25%	42.86%	0%	22.22%	0%	100%		40%	0%	0%	20%	0%	0%		42.86%			62.5%		0%	0%	66.67%	37.5%			28.12%		75%	0%	0%	0%	0%	50%	0%	0%	0%	50%
hipr-1 III_+_8724744_8724799_8724986	hipr-1	WBGene00022717	ZK370.3	III_+_8724744_8724799_8724986	20%	0%	0%	0%	33.33%	0%	37.5%			0%	0%	0%	0%	0%	0%	0%	0%	0%	42.86%		0%		33.33%	100%	25%	0%	100%	0%	50%		16.67%	0%	0%	21.74%		0%	0%	0%	0%	0%	25%	100%	0%	33.33%	0%
F54F2.14; zfp-1 III_+_8791661_8792107_8792204	F54F2.14; zfp-1	WBGene00269391; WBGene00006975	F54F2.14; F54F2.2	III_+_8791661_8792107_8792204	91.85%	90.135%	72.89%	100%	50.425%	53.1%	50%	52.275%	47.06%	87.5%	87.5%	90.7%	85%	72.56%		82.515%	66.485%	77.98%	88.33%		89.19%	0%	87.5%	75%		83.785%	54.69%	70%	84.735%	93.75%	93.89%	71.43%	87.5%	68.815%	100%	90.53%	90.455%	75%	50%	100%	100%	100%	100%	100%	100%
F54F2.14; zfp-1 III_+_8791661_8792107_8792660	F54F2.14; zfp-1	WBGene00269391; WBGene00006975	F54F2.14; F54F2.2	III_+_8791661_8792107_8792660	11.195%	13.825%	0%	8.845%	17.045%	7.5%	0%	72.73%	0%	39.82%	0%	3.905%	45.695%	4.06%	9.755%	28.815%	0.96%	1.3%	0.91%	0%	16.665%	0%	33.81%	8.335%		0%	0%	0%	0%	12.5%	5.555%	0%	6.58%	22.27%	0%	3.85%	0%	2.085%	5%	5%	10%	2.5%	17.855%	6.25%	30.95%
zfp-1 III_+_8791661_8792107_8792995	zfp-1	WBGene00006975	F54F2.2	III_+_8791661_8792107_8792995
F54F2.14; zfp-1 III_+_8791661_8792204_8792660	F54F2.14; zfp-1	WBGene00269391; WBGene00006975	F54F2.14; F54F2.2	III_+_8791661_8792204_8792660	10.58%	14.1%	53.015%	5.02%	1.52%	5.08%	6.56%	2.69%	5.35%	10.835%	1.3%	26.695%	42.25%	50.585%	0%	50.76%	50.605%	0.74%	0.47%	0%	1.34%	0%	51.695%	2.44%	0%		100%			1.96%	6.63%	26.045%	1.72%	45.235%		1.87%	1.33%	42.86%		100%	100%
zfp-1 III_+_8794143_8794222_8798396	zfp-1	WBGene00006975	F54F2.2	III_+_8794143_8794222_8798396	0%	0%	12.5%	33.33%	0%	0%		0%	0%	0%	60%	0%	20%	16%	100%	0%	13.04%	23.81%	9.09%	0%	4%	0%	100%	50%	0%			100%	100%		0%	50%	0%	15.94%		38.71%	0%	33.33%	0%	0%	0%	57.14%	0%	25%	0%
zfp-1 III_+_8803421_8803556_8803565	zfp-1	WBGene00006975	F54F2.2	III_+_8803421_8803556_8803565	0%	0%	3.9%	0%	0%	0%	0%	0%	0%	1.23%	0%	0%	2.38%	2.8%	0%	0%	1.01%	1.09%	3.45%	0%	0%	0%	3.33%	0%	0%	0%	0%	0%	0%	0%	0%	0%	0%	0%		1.25%	0%	0%	0%	8.33%	0%	0%	0%	0%	0%
ZK637.2 III_+_8888198_8889846_8890229	ZK637.2	WBGene00014022	ZK637.2	III_+_8888198_8889846_8890229	97.6%	100%	96.43%	100%	96%	94.93%	92.75%	100%	95.21%	96.84%	96.67%	97.4%	97.73%	100%		100%	100%	100%	100%	100%	100%	100%	100%	100%	100%	100%	100%	100%	100%	100%	100%	96.3%	100%	100%	100%	92.11%	100%	100%	100%	100%	100%	100%	100%	100%	100%
unc-32 III_+_8906274_8906522_8906965	unc-32	WBGene00006768	ZK637.8	III_+_8906274_8906522_8906965					16.67%	24.24%	41.67%	21.05%	32.26%														14.29%	11.11%	0%	27.08%	45.45%	14.81%	22.67%					23.23%		28.36%	18.18%	8.33%	5.26%	25.81%	34.62%	14.29%	28.57%	33.33%	33.33%
unc-32 III_+_8906274_8906965_8907309	unc-32	WBGene00006768	ZK637.8	III_+_8906274_8906965_8907309																							80%	100%	100%									59.2%		94.12%	60%
unc-32 III_+_8909111_8909231_8910079	unc-32	WBGene00006768	ZK637.8	III_+_8909111_8909231_8910079					97.44%	86.49%	78.12%	80%	86.21%	74.91%	93.09%	88.08%	77.73%	93.72%	75.56%	71.6%	91.77%	95.8%	90.26%	100%	89.04%	83.93%	78.38%	90.91%	100%	69.23%	88.1%	94.23%	95.07%	86.36%	86.36%	96.43%	95.74%					98.84%	95.28%	98%	91.67%
arrd-15 III_+_8934868_8934915_8934919	arrd-15	WBGene00014033	ZK643.1	III_+_8934868_8934915_8934919	84.85%	60%	85.71%	85.29%						100%	76.92%	100%	100%	84.62%		83.33%	76.74%	87.5%	100%		100%	100%	100%			100%	100%		100%		100%			93.02%		80%	0%	100%	100%	94.44%	100%	100%	100%	100%	100%
cls-2 III_+_9058221_9058262_9058271	cls-2	WBGene00000549	R107.6	III_+_9058221_9058262_9058271	24.49%	17.65%	5.83%	11.48%	0%	0%	20%	50%	31.58%	24.14%	11.39%	12.2%	38.89%	21.15%	100%	6.35%	16.16%	9.88%	9.78%	0%	32.14%	100%	26.92%	12.5%	21.88%	5.56%	0%	48.39%	14.93%	18.18%	6.67%	7.14%	24.53%	26.67%	0%	16.28%	25%	33.33%	0%	27.27%	0%	21.74%	33.33%	17.65%	9.09%
fozi-1 III_+_9281933_9284725_9293193	fozi-1	WBGene00010453	K01B6.1	III_+_9281933_9284725_9293193
fozi-1 III_+_9281933_9286024_9293193	fozi-1	WBGene00010453	K01B6.1	III_+_9281933_9286024_9293193
cpb-1 III_+_9323136_9323175_9323182	cpb-1	WBGene00000770	C40H1.1	III_+_9323136_9323175_9323182	0%	0%		50%				100%		57.14%	0%	0%	14.29%	0%		75%			0%		77.78%	0%	0%											0%	0%	100%				0%	0%			100%
rgr-1 III_+_9396699_9396929_9397858	rgr-1	WBGene00004343	C38C10.5	III_+_9396699_9396929_9397858																																						57.14%	33.33%	0%	33.33%
rgr-1 III_+_9400335_9403073_9403079	rgr-1	WBGene00004343	C38C10.5	III_+_9400335_9403073_9403079	13.33%	33.33%	6.67%	0%	100%	25%	100%	16.67%	0%	3.7%	0%	0%	26.32%	0%		55.56%	0%	0%	0%			31.82%	33.33%	0%			0%	0%	0%	25%	0%	0%	18.18%	33.33%		7.69%	25%	0%	0%	0%	40%		0%	100%	0%
ctr-9 III_+_9491729_9491889_9492550	ctr-9	WBGene00007184	B0464.2	III_+_9491729_9491889_9492550	26.92%	20%	54.55%	83.33%	100%	0%	0%	0%	0%	15.09%	42.11%	37.14%	26.32%	38.46%		4.35%	42.86%	37.5%	30.77%	100%	8.33%	0%	28.57%	0%		0%	10.53%	66.67%	34.78%	100%	25%	0%	0%	22.08%		0%	0%	0%	0%	0%	0%	0%	0%	0%	28.57%
unc-16 III_+_9549457_9549645_9550135	unc-16	WBGene00006755	ZK1098.10	III_+_9549457_9549645_9550135					100%	83.33%	82.35%	75%	100%	92.96%	95%	66.67%	61.11%	93.33%		40.74%	90.48%	97.62%	85.71%	100%	92%	100%	50%	50%		100%	100%	100%	100%	100%	100%	100%	100%	35.21%	100%	100%	100%					61.54%	83.33%	33.33%	100%
unc-16 III_+_9549457_9549645_9550364	unc-16	WBGene00006755	ZK1098.10	III_+_9549457_9549645_9550364	42.86%	75%	44.44%	50%	25%	76.92%	87.5%	75%	72.73%														100%	100%	0%	92.86%	83.33%	50%	100%					100%	100%	84.62%	100%
unc-16 III_+_9549457_9549645_9550719	unc-16	WBGene00006755	ZK1098.10	III_+_9549457_9549645_9550719					50%	100%	66.67%	75%	100%					93.33%		68.75%	79.17%	95.35%	62.07%	100%	92%	100%	50%	50%		81.25%	100%	66.67%	100%	100%	75%	60%	74.07%	73.53%	100%	68.75%	83.33%					100%	83.33%	100%	60%
unc-16 III_+_9553723_9554096_9554441	unc-16	WBGene00006755	ZK1098.10	III_+_9553723_9554096_9554441	87.5%	75%	70%	85.71%	0%	20%	71.43%	75%	40%												80%	33.33%	40%	75%	100%					50%	50%	100%	90%	75.44%		100%	100%					50%	100%	100%	100%
hlh-11 III_+_9623776_9623823_9623828	hlh-11	WBGene00001955	F58A4.7	III_+_9623776_9623823_9623828					0%	2.13%	12.9%	0%	5.88%											0%	0%	0%	5%	0%	0%					0%	6.67%	0%	3.17%	19.19%		10.53%	0%	14.29%	5.26%	0%	0%	0%	0%	0%	0%
hlh-11 III_+_9623776_9623828_9623834	hlh-11	WBGene00001955	F58A4.7	III_+_9623776_9623828_9623834	89.74%	85.29%	82.43%	82.05%	88.89%	95.83%	96.43%	76.47%	86.49%	62.5%	88.07%	87.1%	85.71%	90%	100%	86.36%	92.52%	81.82%	83.58%	72.73%	50%	100%	90.48%	83.33%	100%	94.44%	79.12%	88.24%	95.54%	100%	82.35%	94.12%	95.31%	81.63%		91.89%	100%	100%	75%	83.33%	100%	95.45%	75%	88.89%	66.67%
tlk-1 III_+_9707198_9707247_9707256	tlk-1	WBGene00006579	C07A9.3	III_+_9707198_9707247_9707256	33.33%	0%	2.56%	5%	0%	25%	28.57%	0%	7.69%	27.78%	50%	0%	21.88%	8.33%		17.65%	21.05%	6.82%	5.56%	100%	0%	100%	0%	100%		0%	0%	0%	0%	0%	33.33%	0%	0%	4.08%		5.26%	0%	0%	0%	0%	30%	50%	33.33%	0%	14.29%
cbp-1 III_+_9768368_9768410_9768419	cbp-1	WBGene00000366	R10E11.1	III_+_9768368_9768410_9768419	0%	8.33%	3.7%	5.56%	0%	0%	0%	0%	0%	0%	0%	3.57%	0%	0%	0%	9.52%	0%	0%	3.85%	0%	0%	0%	9.09%	20%		0%	0%	0%	0%	0%	6.25%	0%	0%	7.69%		0%	0%	6.25%	0%	0%	0%	0%	0%	0%	12.5%
cbp-1 III_+_9768547_9768678_9768711	cbp-1	WBGene00000366	R10E11.1	III_+_9768547_9768678_9768711	35%	33.33%	21.95%	16.67%	0%	25%	53.33%	0%	27.27%	46.34%	28.12%	13.89%	32.73%	28.12%	0%	76%	19.3%	19.64%	26.92%	0%	0%	25%	57.14%	66.67%	100%		16.67%	0%	0%	50%	33.33%	33.33%	13.33%	35.22%	0%	32.14%	40%	21.43%	0%	16%	0%	0%	0%	50%	16.67%
cbp-1 III_+_9773158_9773329_9773416	cbp-1	WBGene00000366	R10E11.1	III_+_9773158_9773329_9773416	46.38%	15%	44%	30.19%	41.67%	37.5%	26.67%	9.09%	80%	33.73%	40%	40.4%	19.05%	39.56%		32.26%	45%	58.93%	34.78%	40.91%	20%	0%	39.29%	50%	79.31%	57.14%	31.82%	64.71%	27.78%	31.25%	53.85%	25%	55.56%	26.8%		15.48%	29.41%	51.02%	60.87%	50%	44.44%	10%	27.27%	0%	37.5%
panl-3 III_+_9819946_9820158_9820164	panl-3	WBGene00014015	ZK632.7	III_+_9819946_9820158_9820164	7.14%	0%	4.76%	0%	33.33%	0%	0%	20%	0%	0%	0%	0%	30.77%	0%		58.82%	0%	7.14%	0%	100%	0%	0%	14.29%	0%		0%	0%	0%	0%	0%	10%	0%	0%	19.15%		0%		10.53%	0%	0%	14.29%	0%	0%	0%	0%
panl-3 III_+_9821854_9821897_9821906	panl-3	WBGene00014015	ZK632.7	III_+_9821854_9821897_9821906	0%	0%	0%	0%	0%	0%	0%	0%	0%	0%	0%	0%	7.41%	0%	0%	18.75%	0%	0%	0%		0%		0%	0%		0%	0%	0%	0%	0%	0%	0%	0%	0%		0%	0%	0%	0%	0%	0%	0%	0%	0%	0%
K11H3.4 III_+_9833040_9833081_9833088	K11H3.4	WBGene00010781	K11H3.4	III_+_9833040_9833081_9833088	25%			80%				50%		75%		0%	50%			50%			100%		100%			0%			0%			100%		0%		40%		0%						20%		66.67%
tbc-10 III_+_987521_988201_991874	tbc-10	WBGene00019915	R06B10.5	III_+_987521_988201_991874	76.47%	40%	58.62%	58.14%	50%	37.5%	0%	50%	14.29%	66.67%	56.52%	53.85%	100%	52.63%		75%	58.82%	72.73%	33.33%		0%		50%	100%		85.71%	60%	88.89%	74.19%	0%	50%	60%	60%	60%		75%	50%	52.94%	25%	80%	37.5%	88.89%	83.33%	100%	25%
ZK757.10 III_+_9880905_9880998_9881134	ZK757.10	WBGene00206488	ZK757.10	III_+_9880905_9880998_9881134																		100%														100%
alx-1 III_+_9960786_9961382_9961546	alx-1	WBGene00007010	R10E12.1	III_+_9960786_9961382_9961546					0%	50%	37.5%	40%	28.57%					33.33%	26.92%	62.5%	30.77%	44.44%	70.21%		100%	0%	83.33%	100%	100%	70%	13.64%	50%	25%	0%	52.17%	25%	0%					0%	41.67%	3.7%	25%	16.67%	100%	100%	66.67%
alx-1 III_+_9961664_9961977_9962085	alx-1	WBGene00007010	R10E12.1	III_+_9961664_9961977_9962085	1.25%	0%	1.61%	9.76%	0%	0%	0%	0%	0%	4.05%	0%	0%	0%	0%		0%	0%	0%	0%		0%	0%	0%	50%		3.7%	0%	0%	0%	0%	2.38%	0%	16%	2.74%	0%	0%	0%	3.7%	0%	3.23%	0%	0%	0%	0%	0%
trp-2 III_+_999710_999777_1000513	trp-2	WBGene00006615	R06B10.4	III_+_999710_999777_1000513																							97.5%	100%	100%
trp-2 III_+_999710_999777_1001594	trp-2	WBGene00006615	R06B10.4	III_+_999710_999777_1001594			0%						100%	0%	28.57%	0%	100%																	66.67%	100%	66.67%	100%										80%		0%
T16G12.1 III_-_10047855_10048858_10049233	T16G12.1	WBGene00011803	T16G12.1	III_-_10047855_10048858_10049233	100%	100%		100%			100%	100%	100%	100%		100%	100%			100%			100%		100%		100%					100%		100%			100%	100%			100%					100%		100%
epg-6 III_-_10597126_10597132_10598045	epg-6	WBGene00012641	Y39A1A.1	III_-_10597126_10597132_10598045	3.45%	0%	0%	0%	0%	0%	0%	6.9%	0%	16.28%	0%	10.34%	34.38%	4.17%		13.04%	0%	0%	6.25%	0%	75%	0%	0%	9.09%	0%	0%	0%	0%	0%	7.14%	0%	7.69%	0%	24.68%		6.25%	14.29%	0%	0%	16.67%	0%	0%	0%	33.33%	66.67%
uaf-1 III_-_1067952_1068251_1070421	uaf-1	WBGene00006697	Y92C3B.2	III_-_1067952_1068251_1070421					3.45%	8.33%	33.33%	10.81%	0%	9.52%	13.07%	2%	8.14%	4.49%		1.16%	13.57%	14.81%	6.02%	0%	0%	0%	17.39%	4.35%	0%					0%	6.06%	9.09%	12.9%					13.04%	15.91%	9.52%	0%	25.93%	9.09%	0%	21.74%
Y39A1A.21; Y39A1A.22 III_-_10706540_10706804_10706954	Y39A1A.21; Y39A1A.22	WBGene00012658; WBGene00012659	Y39A1A.21; Y39A1A.22	III_-_10706540_10706804_10706954	89.65%	78.735%	80.48%	94.96%	100%	100%	100%	66.665%		90.7%	100%	92.855%	100%	100%	100%	98.31%	84.615%	50%	94.445%	100%	83.33%	100%	100%	90%		100%	90.91%	94.285%	50%	94.445%	87.5%	88.89%	88.46%	80.095%		60.155%	65.93%	50%	100%	62.5%	100%	100%	100%	100%	100%
K01G5.8 III_-_10740597_10740606_10740643	K01G5.8	WBGene00010479	K01G5.8	III_-_10740597_10740606_10740643	8.96%	5%	2.41%	7.14%	8.33%	4.17%	0%	13.04%	5%	32.84%	7.22%	5.94%	18.6%	2.7%	0%	13.45%	4.72%	2.33%	3%		48.15%	0%	11.76%	5.56%	0%	8.82%	8.66%	2.22%	5.49%	9.3%	5.77%	6.12%	0%	13.76%		5.32%	2.86%	0%	0%	0%	0%	4.08%	18.18%	17.39%	10.26%
hpl-2 III_-_10752548_10752554_10752958	hpl-2	WBGene00001996	K01G5.2	III_-_10752548_10752554_10752958	37.5%	0%	0%	16.67%	0%	0%	0%	0%	0%	42.86%	0%	22.22%	25%	0%	0%	16.67%	0%	0%	20%	0%		0%	0%	0%		0%	0%	0%	0%	50%	33.33%	0%	0%	3.64%		0%		12.5%	10%	0%	0%	0%			16.67%
hpl-2 III_-_10753556_10753815_10754513	hpl-2	WBGene00001996	K01G5.2	III_-_10753556_10753815_10754513	60.71%	62.5%	62.86%	53.33%	71.43%	30.77%	100%	69.23%	42.86%	76%	59.26%	85.71%	69.57%	62.5%	100%	64.29%	57.14%	51.85%	45.83%	100%	56.25%		60.87%	0%	6.67%	63.64%	30%	45.45%	71.88%	50%	66.67%	80%	42.86%	64.52%		51.22%	88.89%	50%	40%	66.67%	68.42%	50%	80%	85.71%	100%
pde-12 III_-_10844491_10844498_10844551	pde-12	WBGene00011268	R17.2	III_-_10844491_10844498_10844551	85.71%	100%	100%	100%	100%		100%	100%		92.31%	66.67%	100%	100%	100%		84.62%	100%	100%	100%			100%	0%	100%						100%	100%	100%	83.33%	83.72%		100%		100%		100%	100%		100%	100%	100%
tra-1 III_-_11179341_11179392_11181095	tra-1	WBGene00006604	Y47D3A.6	III_-_11179341_11179392_11181095	0.58%	0%	0%	0%	0%	4.35%	0%	3.7%	7.69%	0%	1.18%	0%	0%	0%	0%	0.82%	0.46%	1.19%	3.11%	5%	100%	31.58%	2.38%	0%	0%	0%	1.18%	1.12%	0%	0%	1.49%	2.25%	0%	2.78%	0%	1.6%	0%	0%	1.14%	0%	5.56%	0%	0%	0%	0%
tra-1 III_-_11183934_11188923_11191813	tra-1	WBGene00006604	Y47D3A.6	III_-_11183934_11188923_11191813	21.13%	19.23%	18.39%	17.29%	0%	0%	0%	0%	0%	7.94%	9.06%	6.78%	7.29%	8.33%	0%	3.85%	3.68%	4.05%	2.78%	0%	0%	50%	0%	0%	54.44%	0%	0%	0%	0%	0%	1.41%	0%	0.77%	0%		0%	5.88%	2.94%	5.45%	0%	3.7%	0%	0%	0%	16.67%
teg-1 III_-_11317055_11317956_11318083	teg-1	WBGene00006563	Y47D3A.27	III_-_11317055_11317956_11318083	22.58%	0%	60%	14.29%						0%						0%		0%						0%										0%		40%									100%
F45H7.15; ntl-3 III_-_11830192_11831567_11832169	F45H7.15; ntl-3	WBGene00201924; WBGene00003826	F45H7.15; Y56A3A.1	III_-_11830192_11831567_11832169	0%	0%	0%	1.82%	38.335%	18.75%	33.335%	38.89%	30%	9.09%	0%	0%	0%	0%		0%	0%	0%	3.85%	0%	50%	50%	0%	20%		0%	0%	0%	0%	0%	0%	0%	0%	4%		0%	0%	50%	31.25%	50%	50%	0%	0%	0%	0%
ntl-3 III_-_11838120_11839875_11841846	ntl-3	WBGene00003826	Y56A3A.1	III_-_11838120_11839875_11841846
F45H7.15 III_-_11906619_11906788_11906867	F45H7.15	WBGene00201924	F45H7.15	III_-_11906619_11906788_11906867																																						100%	100%	92.86%	100%
F45H7.15; Y56A3A.16 III_-_11911447_11911453_11911722	F45H7.15; Y56A3A.16	WBGene00201924; WBGene00013235	F45H7.15; Y56A3A.16	III_-_11911447_11911453_11911722	76.105%	75%	74.51%	77.275%	67.045%	76.21%	73.65%	67.86%	78.1%	71.36%	77.085%	74.49%	75.52%	83.335%	50%	75.68%	75%	78.985%	75%	45.835%	45.905%	94.445%	71.875%	61.365%	80.77%	31.15%	70.145%	78.945%	53.92%	76.04%	65.385%	76.27%	48.775%	42.21%	0%	45.38%	64.71%	53.66%	80.095%	71.62%	57.78%	75.805%	81.25%	85.715%	73.705%
F45H7.15; Y56A3A.7 III_-_11934180_11939181_11941163	F45H7.15; Y56A3A.7	WBGene00201924; WBGene00013228	F45H7.15; Y56A3A.7	III_-_11934180_11939181_11941163	13.64%	14.29%	11.11%	13.64%	0%	0%	0%	0%	11.535%	36.36%	11.76%	16.67%	45%	3.125%		7.145%	2.63%	9.09%	3.945%		0%	0%	0%	0%	0%	0%	37.5%	0%	0%	0%	50%	33.33%	5%	16.665%		6.785%	0%	15%	15.38%	11.11%	0%	20%	25%	6.25%	18.75%
mrpl-45 III_-_1200471_1201649_1201818	mrpl-45	WBGene00022493	Y119D3B.16	III_-_1200471_1201649_1201818
arx-3 III_-_12052714_12053506_12053584	arx-3	WBGene00000201	Y79H2A.6	III_-_12052714_12053506_12053584	6.98%	17.78%	1.85%	0%	0%	0%	3.7%	0%	0%	10.1%	0%	2.56%	2.8%	0%	0%	7.14%	6.8%	1.59%	0%	0%	0%	0%	1.01%	0%	0%	0%	0%	2.15%	0%	8.57%	3.03%	0%	1.47%	8.09%	0%	2.33%	3.33%	0%	0%	0%	0%	0%	0%	0%	10.53%
Y75B8A.6 III_-_12127201_12129090_12130144	Y75B8A.6	WBGene00013543	Y75B8A.6	III_-_12127201_12129090_12130144
osm-12 III_-_12191328_12192693_12193199	osm-12	WBGene00003892	Y75B8A.12	III_-_12191328_12192693_12193199	72.73%	83.33%	88.46%	93.75%		66.67%	100%	100%	66.67%														80%	100%		100%	100%	50%	100%	64.29%	70.59%	77.78%	93.48%	100%		81.82%	100%	84.62%	93.75%	100%	88.24%
tim-1 III_-_12246092_12246101_12248100	tim-1	WBGene00006571	Y75B8A.22	III_-_12246092_12246101_12248100	100%	50%						100%		100%		100%	80%			100%	100%		100%		100%		100%		100%		100%	100%		100%				96.3%			0%			100%		100%			100%
Y75B8A.24 III_-_12263746_12264911_12264972	Y75B8A.24	WBGene00013557	Y75B8A.24	III_-_12263746_12264911_12264972	100%	100%	100%	100%						100%	100%	100%	100%	100%	100%	100%	100%	100%	100%		100%	100%								100%	100%	100%	100%					100%	100%	100%	100%
Y75B8A.24 III_-_12265163_12269574_12269650	Y75B8A.24	WBGene00013557	Y75B8A.24	III_-_12265163_12269574_12269650	11.76%	0%	0%	0%	0%	0%	0%	0%	0%	8%	0%	0%	0%	2.27%		0%	0%	0%	0%	0%			0%	0%		0%	0%	0%	0%	20%	0%	0%	0%	0%		0%		0%	0%	0%	0%	33.33%	40%	50%	16.67%
tat-1 III_-_12400170_12402063_12404783	tat-1	WBGene00013034	Y49E10.11	III_-_12400170_12402063_12404783					20%	20%	66.67%	40%	33.33%					0%		35.29%	33.33%	42.86%	50%		20%		23.08%	100%	0%	100%	0%	50%		57.14%	40%	0%	33.33%	38.3%		38.89%	28.57%						100%	50%	16.67%
ani-1 III_-_12447358_12448025_12448103	ani-1	WBGene00013038	Y49E10.19	III_-_12447358_12448025_12448103	0%	10%		14.29%		50%	0%	0%		9.09%	0%	0%	20.83%	0%		29.41%	0%	50%	20%		100%	0%	0%				0%			100%			0%	32.26%		0%	0%	0%	0%	0%	25%	0%			20%
ani-1 III_-_12449756_12450868_12452275	ani-1	WBGene00013038	Y49E10.19	III_-_12449756_12450868_12452275	100%	89.47%	100%	100%						100%		71.43%	100%										100%	100%		100%	100%	50%			100%		100%	100%		85.71%	40%
gab-1 III_-_12777195_12777493_12779212	gab-1	WBGene00001512	ZC482.1	III_-_12777195_12777493_12779212				0%		0%				0%	9.09%	4.35%	0%	0%		0%	12.5%	0%	0%		0%		0%	0%		0%	0%	0%	0%					0%		0%	50%		0%		0%	0%	0%		0%
mrg-1 III_-_12873025_12873031_12873950	mrg-1	WBGene00003406	Y37D8A.9	III_-_12873025_12873031_12873950	57.89%	72.5%	58.67%	67.65%	37.5%	45.83%	92.31%	63.16%	46.15%	57.45%	58.75%	35.29%	64.22%	61.25%	100%	52.33%	65.29%	38.98%	59.49%	0%	54.05%	100%	59.18%	73.68%	0%	79.41%	54.24%	41.38%	62.5%	44.44%	78.95%	50%	55%	58.71%		51.52%	54.17%	76.19%	54.29%	50%	50%	66.67%	57.14%	57.69%	69.57%
pqn-83 III_-_13089349_13090464_13090793	pqn-83	WBGene00004164	Y39E4B.3	III_-_13089349_13090464_13090793	8.89%	2.94%	20%	33.33%		0%	0%	0%		0%	28.57%	7.14%	0%	53.33%	0%	1.33%	23.08%	45.45%	4.17%		0%		34.78%	0%	0%	0%	0%	0%	0%	0%	0%	0%	30%	0%		75%	15%		33.33%	0%	0%
Y39E4B.10 III_-_13147575_13147581_13150185	Y39E4B.10	WBGene00012719	Y39E4B.10	III_-_13147575_13147581_13150185	8.33%	16.67%	0%	9.09%	0%	0%		50%	0%	0%	0%	0%	16.67%	0%		20%	4.55%	0%	20%				0%			0%	25%	0%	0%		0%	0%	0%	11.43%		0%	0%	0%	0%	0%	0%		0%	0%
acc-4 III_-_13480780_13481120_13481565	acc-4	WBGene00012099	T27E9.9	III_-_13480780_13481120_13481565
acc-4 III_-_13480780_13481499_13481565	acc-4	WBGene00012099	T27E9.9	III_-_13480780_13481499_13481565
acc-4 III_-_13481120_13481499_13481565	acc-4	WBGene00012099	T27E9.9	III_-_13481120_13481499_13481565	50%	50%	33.33%			100%				83.33%	66.67%	42.86%	50%	58.33%	92.86%	80%	10%	40%	27.27%			0%			100%	100%	50%	80%					0%	79.49%		75%	20%	100%			0%	0%		0%	100%
pod-1 III_-_13521404_13523876_13524029	pod-1	WBGene00004075	Y76A2B.1	III_-_13521404_13523876_13524029	16.1%	10%	10.71%	16%	60%	28.57%	0%	40%	66.67%	32.56%	25%	45.45%	26.56%	17.24%	0%	31.08%	8.33%	12.9%	25.71%	100%		15.38%	33.33%	50%		10.71%	3.12%	18.75%	0%	33.33%	33.33%	20%	41.67%	22.56%	100%	35.71%	26.32%	0%	66.67%	25%	0%	0%	4.76%	3.57%	9.52%
hip-1 III_-_13615000_13615006_13615469	hip-1	WBGene00011735	T12D8.8	III_-_13615000_13615006_13615469	98.99%	97.5%	98.85%	100%	100%	98.2%	100%	98.36%	100%	97.14%	100%	94.55%	98.8%	95.4%	100%	99.2%	96.64%	100%	99.08%	100%	100%	100%	98.03%	97.83%	99.35%	99.37%	97%	100%	100%	100%	100%	98.33%	98.11%	100%	100%	99.17%	100%	100%	98.48%	100%	100%	100%	100%	94.59%	96.97%
hip-1 III_-_13615006_13615015_13615469	hip-1	WBGene00011735	T12D8.8	III_-_13615006_13615015_13615469	0%	1.27%	2.27%	0%	0%	0%	0%	0%	0%	0%	0%	0%	1.2%	0%	0%	2.36%	3.36%	0%	0.92%	0%	0%	0%	1.32%	0%	0%	0%	0%	0%	0%	2.94%	0%	1.67%	0.95%	0.81%	0%	0%	2.94%	0%	0%	0%	0%	0%	1.85%	5.41%	0%
arrd-17 III_-_13626529_13627217_13627817	arrd-17	WBGene00011732	T12D8.4	III_-_13626529_13627217_13627817	100%	100%	100%		100%	100%	100%			100%	97.44%	100%	100%	96.67%		97.22%	90.16%	88%	96.55%	90%	90%	100%	100%	100%		100%				100%	100%	100%	100%	100%	100%	95.08%	100%	66.67%	100%		100%	100%	100%	100%	100%
arrd-17 III_-_13628176_13628310_13628800	arrd-17	WBGene00011732	T12D8.4	III_-_13628176_13628310_13628800	0%	0%	0%	0%				0%		0%	0%	0%	0%	0%	0%	0%	0%	0%	1.67%	0%	0%	0%	0%	0%	0%	0%	0%	0%		0%	0%	0%	0%	0%	0%	0%	0%		0%	0%	0%	0%	0%	0%	0%
W06F12.2 III_-_13728935_13728947_13729022	W06F12.2	WBGene00012306	W06F12.2	III_-_13728935_13728947_13729022	75%	66.67%	0%	50%				25%		0%	80%		66.67%	100%		66.67%	25%	100%	100%		20%		100%	100%				75%		50%	50%	0%		37.04%		61.9%	40%	55.56%	70.59%	33.33%	64.29%		100%	100%	100%
W06F12.2 III_-_13730243_13730526_13731511	W06F12.2	WBGene00012306	W06F12.2	III_-_13730243_13730526_13731511																				0%	0%						0%	66.67%	100%		50%	100%	100%
W09G3.12; Y22D7AR.7; Y46E12A.12 III_-_1683815_1685276_1686243	W09G3.12; Y22D7AR.7; Y46E12A.12	WBGene00196468; WBGene00021261; WBGene00202354	W09G3.12; Y22D7AR.7; Y46E12A.12	III_-_1683815_1685276_1686243	13.3333333333333%	18.055%	19.4433333333333%	0%	12.5%	0%	0%	50%	0%	19.52%	10.75%	13.635%	33.125%	21.43%		37.145%	9.09%	0%	18.635%	13.635%	22.2233333333333%	0%	37.5%	0%		21.2133333333333%	0%	12.5%	50%	0%	0%	50%	0%	24.1366666666667%		4.90333333333333%	16.665%	12.5%	5.555%	75%	0%	3.92666666666667%	21.0133333333333%	16.27%	43.1366666666667%
clp-4; W09G3.12 III_-_1811374_1811379_1812753	clp-4; W09G3.12	WBGene00000545; WBGene00196468	Y39A3CL.5; W09G3.12	III_-_1811374_1811379_1812753	4%	0%	4.17%	0%	0%		0%		0%	0%	7.34%	0%	8%	4.46%		0%	0.6%	7.91%	4.58%	0%	0%		0%	0%	0%	0%	0%	0%	0%	0%	0%	0%	0%	0%		0%	14.29%	0%	6.52%	0%	2.27%	0%	12.5%	0%	0%
clp-4; W09G3.12 III_-_1812991_1813000_1813041	clp-4; W09G3.12	WBGene00000545; WBGene00196468	Y39A3CL.5; W09G3.12	III_-_1812991_1813000_1813041	10%	0%	25%	3.85%	0%	14.29%	0%	0%	0%	0%	3.7%	12.5%	1.725%	0%	0%	0%	0%	0%	0%		1.85%	0%	0%	0%		0%	0%	0%	0%	0%	0%	0%	0%	18.14%		0%	0%	0%	0%	16.67%	0%	0%	9.09%	0%	4.545%
clp-4; W09G3.12 III_-_1813102_1813111_1814395	clp-4; W09G3.12	WBGene00000545; WBGene00196468	Y39A3CL.5; W09G3.12	III_-_1813102_1813111_1814395	5.565%	9.525%	7.91%	0%	16.665%	0.405%	0%	14.285%	1.125%	16.22%	0%	1.86%	35.74%	17.915%	0%	12.075%	0.345%	25.755%	1.07%	0%	30.02%	0%	1.22%	2.63%	0%	12.5%	25%	20%	0%	6.7%	0%	3.12%	0%	2.02%	0%	0.475%	0%	1.67%	0%	0%	0%	1.45%	0.98%	1.515%	12.5%
moa-1 III_-_1967032_1967038_1967099	moa-1	WBGene00020116	R155.2	III_-_1967032_1967038_1967099	33.33%	100%								100%			100%			0%					0%		100%											54.55%						100%			100%
ckr-2 III_-_2010743_2011111_2011259	ckr-2	WBGene00021439	Y39A3B.5	III_-_2010743_2011111_2011259										28.57%	75%	25%	100%	75%		0%	100%	83.33%	100%		0%	100%		0%			100%	50%	100%					73.68%		0%	0%	0%	100%	100%	0%	81.82%	100%		50%
nhr-121 III_-_2449859_2449865_2449911	nhr-121	WBGene00003711	E02H9.8	III_-_2449859_2449865_2449911	50%	100%								100%			100%			0%			100%								0%			100%											0%
Y71H2AM.10 III_-_2709717_2709726_2710676	Y71H2AM.10	WBGene00022175	Y71H2AM.10	III_-_2709717_2709726_2710676	100%	100%	93.65%	96.15%	100%	89.29%	100%	100%	78.57%	97.14%	92.86%	85.71%	95.83%	98.08%	100%	88.46%	97.18%	91.04%	94.44%	100%	23.08%	100%	100%	100%	100%	100%	82.35%	87.5%	94.12%	85.71%	88.89%	93.75%	95.83%	91.84%		100%	80%	86.84%	93.48%	100%	76.19%	100%	100%	100%	66.67%
Y50D7A.8 III_-_337011_338056_338294	Y50D7A.8	WBGene00021756	Y50D7A.8	III_-_337011_338056_338294	16%	18.18%	25%	11.11%										29.41%		26.67%	20%	19.35%	29.63%	0%	28.57%		14.29%	0%	0%	0%	0%	7.14%	0%					13.39%		9.84%	10%	6.25%	7.14%	57.14%	11.11%	13.33%	40%	0%	11.11%
npp-9 III_-_3402304_3403579_3403631	npp-9	WBGene00003795	F59A2.1	III_-_3402304_3403579_3403631	100%	100%	100%	100%	100%	100%	100%	100%	100%	100%	100%	100%	100%	100%	100%	100%	100%	100%	100%	100%	100%	100%	100%	100%	100%	100%	100%	100%	100%	100%	100%	100%	100%	100%	100%	100%	100%	100%	100%	100%	100%	100%	100%	100%	100%
spe-41 III_-_3442852_3442860_3442959	spe-41	WBGene00004976	K01A11.4	III_-_3442852_3442860_3442959	20%	0%			0%					0%			0%			0%		0%	0%				0%						0%	0%	0%		0%	9.52%		0%	0%				0%	0%		0%	0%
K01A11.3 III_-_3444207_3447691_3451828	K01A11.3	WBGene00010451	K01A11.3	III_-_3444207_3447691_3451828	0%									50%		0%	0%	100%			100%		100%
gei-4 III_-_345073_345082_345464	gei-4	WBGene00001561	W07B3.2	III_-_345073_345082_345464	46.15%	47.83%	65.85%	69.01%	44.59%	52.44%	48.48%	45.95%	57.45%	53.09%	56.47%	55.77%	53.97%	61.19%	13.11%	59.22%	49.32%	57.14%	41.77%	46.15%	63.83%	67.57%	34.48%	42.86%	1.89%	64.86%	83.05%	65.22%	56.86%	58.62%	51.61%	44.44%	62.22%	52.08%		59.18%	57.89%	51.92%	51%	68.42%	32.31%	44.44%	46.15%	40%	37.5%
gei-4 III_-_345858_346109_346287	gei-4	WBGene00001561	W07B3.2	III_-_345858_346109_346287	18.68%	10.81%	17.46%	7.69%	11.54%	4.44%	6.06%	10%	22.58%					16.39%		20.55%	14.71%	10%	9.09%	0%	7.32%	10.71%	9.76%	0%	0%									19.49%		8.57%	15.38%	17.24%	3.77%	0%	14.29%	12.5%	44.44%	33.33%	22.22%
gei-4 III_-_346868_346883_347037	gei-4	WBGene00001561	W07B3.2	III_-_346868_346883_347037	9.6%	16.33%	9.21%	1.35%	12.7%	12.07%	11.25%	16.67%	7.14%	28.57%	11.11%	13.33%	21.21%	12.86%	70.77%	18.03%	4%	13.11%	2.27%	0%	5.88%	36.36%	4.55%	14.29%	50%	14.04%	13.79%	15.62%	6.73%	4%	17.95%	11.11%	1.49%	4.48%	0%	8.33%	20%	3.39%	18.31%	16.67%	8.11%	4.17%	19.05%	10%	18.52%
gei-4 III_-_347437_347909_348043	gei-4	WBGene00001561	W07B3.2	III_-_347437_347909_348043																				6.06%	28%	1.72%	6.67%	7.14%	0%					20.69%	32.26%	3.57%	1.94%	32.79%	0%	3.65%	43.75%	6.67%	1.23%	9.3%	8.89%
M01F1.8 III_-_3502060_3502067_3502133	M01F1.8	WBGene00010814	M01F1.8	III_-_3502060_3502067_3502133	77.27%	90%	92.31%	60%		66.67%		100%	100%	88.24%	90.48%	65%	96.67%	80%		76.92%	83.33%	70%	75%		100%		100%		0%	100%	100%	100%		80%	100%	100%	100%	67.39%		64.71%	55.56%	100%	70%	54.55%	100%		83.33%	100%	100%
M01F1.4; mir-4927 III_-_3507204_3507210_3507259	M01F1.4; mir-4927	WBGene00010810; WBGene00219225	M01F1.4; M01F1.11	III_-_3507204_3507210_3507259	77.14%	75%	56.52%	60.87%	50%	71.43%	66.67%		58.33%	77.835%	81.25%	74.58%	73.915%	80.77%	72.31%	50%	78.95%	61.9%	55.56%		100%	26.67%	100%	100%		100%		25%	100%	50%	60%	30%	14.29%	51.72%		63.16%	100%	87.5%	36.36%	61.54%	81.82%	100%	100%	100%	50%
npr-15 III_-_3682989_3683548_3683620	npr-15	WBGene00012084	T27D1.3	III_-_3682989_3683548_3683620	100%	100%	100%	100%	84.38%	90.67%	93.28%	95.41%	95.35%	100%	91.67%	100%		95.83%	100%	89.58%	96.47%	96.74%	94.92%				91.67%	100%	100%	92.79%	72%	93.51%	93.6%	100%	100%			87.88%		90.91%	100%	100%	100%	100%	100%	100%	100%	100%	75%
npr-15 III_-_3685808_3689888_3694525	npr-15	WBGene00012084	T27D1.3	III_-_3685808_3689888_3694525		0%	0%		0%		0%					0%		0%		0%	25%		0%				0%	0%	0%	9.8%	15.32%	3.88%	6.75%		0%			0%			0%	0%	0%	0%					0%
C14B1.9 III_-_3726334_3726345_3726385	C14B1.9	WBGene00007580	C14B1.9	III_-_3726334_3726345_3726385	50%	100%		25%		100%	100%	100%		91.3%		100%	91.67%	100%	100%	93.18%	100%		80%		63.64%		60%	50%		0%	100%			0%			100%	55.17%		100%		100%				50%	100%	100%	83.33%
F34D10.6 III_-_3755325_3755346_3755419	F34D10.6	WBGene00009375	F34D10.6	III_-_3755325_3755346_3755419	0%		0%		21.82%	20.65%	22.29%	16.67%	15.44%	0%	0%	0%	0%	0%				25%					0%	11.11%	0%	28.57%	28.57%	32.26%	39.84%	0%	4.76%	6.67%	4.17%	0%		0%		0%	0%	0%	50%	0%	0%	0%	100%
F34D10.6 III_-_3756534_3756544_3757041	F34D10.6	WBGene00009375	F34D10.6	III_-_3756534_3756544_3757041					0%	10.34%	26.03%	17.39%	5%	0%	0%			0%			100%						27.78%	50%	0%	0%	0%	0%	0%	25%	18.75%	10%	20%	0%		16.67%			0%				0%
gsto-3 III_-_376606_378113_378195	gsto-3	WBGene00019636	K10F12.4	III_-_376606_378113_378195	100%	100%	100%	0%			100%	100%	100%	95.24%	0%		0%	0%		100%	75%	100%			100%						100%				100%			53.33%		0%							0%		0%
mtm-3 III_-_3790838_3791614_3792057	mtm-3	WBGene00003476	T24A11.1	III_-_3790838_3791614_3792057					0%	2.7%	0%	0%	0%																													0%	0%	0%	0%
mtm-3 III_-_3792816_3792822_3793473	mtm-3	WBGene00003476	T24A11.1	III_-_3792816_3792822_3793473	0%	0%	0%	6.12%	0%	2.04%	0%	0%	0%	4.9%	0%	0%	9.52%	0%	0%	1.82%	0%	3.03%	0%	0%	36.36%	0%	0%	0%		0%	0%	0%	0%	0%	0%	0%	0%	7.79%		0%	0%	4%	2.33%	0%	0%	0%	0%	50%	0%
mtm-3 III_-_3799863_3799875_3799916	mtm-3	WBGene00003476	T24A11.1	III_-_3799863_3799875_3799916	1.5%	4.65%	1.99%	0.94%	0%	0%	4.62%	5%	0%	4.8%	7.37%	2.91%	8.05%	0.99%	0%	9.43%	1.67%	3.17%	1.5%	0%	7.69%	0%	10.53%	14.29%		0%	4.62%	0%	0%	0%	1.1%	0%	0%	10.2%	0%	0%	0%	4.44%	0%	0%	3.12%	21.74%	30.77%	42.86%	27.27%
xbx-5 III_-_3802970_3803471_3804139	xbx-5	WBGene00011974	T24A11.2	III_-_3802970_3803471_3804139	99.62%	99.42%	100%	99.93%	100%		100%		100%	100%	100%	100%	100%	100%		100%	100%	100%	100%				100%	91.67%	100%	100%	94.12%	100%	100%	99.43%	98.66%	99.57%	99.49%	99.61%	100%	99.82%	97.18%	98.28%	96.74%	100%	98.68%	100%	100%	100%	100%
dpy-27 III_-_3819679_3820859_3820911	dpy-27	WBGene00001086	R13G10.1	III_-_3819679_3820859_3820911	71.43%	66.67%	38.46%	29.41%		100%						100%		0%		0%		100%					100%	50%	100%	0%	0%	100%	69.23%	80%	33.33%	80%	100%	30%		44%	75%	34.69%	77.27%	29.63%	15.38%			100%
tir-1 III_-_3870268_3870277_3870324	tir-1	WBGene00006575	F13B10.1	III_-_3870268_3870277_3870324	77.08%	80%	55.88%	100%	75%	83.33%	63.64%	57.14%	85.71%	68.97%	46.15%	58.62%	65.91%	60%	0%	100%	56%	73.08%	36.96%		84%	7.41%	85.71%	66.67%	100%	40%	66.67%	100%	100%	0%	100%		90.91%	76.67%		89.74%	57.14%	70%	60%	21.43%	57.14%	40%		100%	0%
nlp-10 III_-_3934797_3934800_3935806	nlp-10	WBGene00003748	F37A8.4	III_-_3934797_3934800_3935806	99.48%	99.54%	99.64%	99.48%	100%	100%	100%	100%		99.48%	99.59%	99.87%	99.47%	100%	87.96%	100%	97.62%	98.67%	96.61%	100%	100%	100%	100%	100%	100%	100%	100%	100%	100%	100%	100%	100%	100%	98.5%		100%	100%	100%	100%	100%	100%	80%	100%	83.33%	100%
msi-1 III_-_3965877_3965886_3966365	msi-1	WBGene00003423	R10E9.1	III_-_3965877_3965886_3966365	16%	8.82%	15.82%	10.3%	10.78%	15.53%	11.54%	18.18%	19.67%	8.6%	4.63%	7.89%	8.51%	9.15%	0%	10.74%	24.21%	17.05%	7.69%		11.76%	100%	1.63%	16.67%	0%	0%	15.62%	21.15%	12.42%	4.88%	8.62%	13.64%	13.86%	20.31%	100%	15.93%	0%	12.39%	18.7%	16.48%	12.35%	16.67%	9.09%	0%	0%
glb-11 III_-_3990826_3990835_3992084	glb-11	WBGene00007981	C36E8.2	III_-_3990826_3990835_3992084	37.5%	42.86%	100%	66.67%	64%	65.22%	41.46%	69.23%	65.08%	78.57%	90.91%	57.89%	50%	72.73%	0%	22.22%	44.44%	83.33%	50%	100%			83.33%	57.14%		70%	67.24%	76.79%	54.84%	84.21%	74.07%	81.08%	61.54%	73.88%	100%	81.82%	71.43%	92.11%	76.92%	87.1%	75%	100%	100%		100%
K10F12.6 III_-_399261_399263_399309	K10F12.6	WBGene00019638	K10F12.6	III_-_399261_399263_399309		100%	100%	100%	87.5%	100%	89.47%	85.71%	85.71%		0%	66.67%		100%		87.5%	100%	87.5%					100%				100%	100%	100%	100%	100%	100%	100%	100%		100%		50%	0%		100%	100%		100%
C36E8.1 III_-_4000810_4000816_4000928	C36E8.1	WBGene00007980	C36E8.1	III_-_4000810_4000816_4000928	0%	0%	0%	3.85%	0%	14.29%	0%	0%	0%	0%	3.7%	12.5%	3.45%	0%	0%	0%	0%	0%	0%		3.7%	0%	0%	0%			0%	0%	0%	0%	0%	0%	0%	16.28%		0%	0%	0%	0%	16.67%	0%	0%	18.18%	0%	9.09%
tbb-2 III_-_4017126_4017129_4017555	tbb-2	WBGene00006537	C36E8.5	III_-_4017126_4017129_4017555	0%	33.33%	0%	40%				100%			60%	100%	0%	40%		0%	80%	100%	0%				28.57%				100%	100%	0%					0%			100%			100%		100%	100%	0%
T02C12.5 III_-_4026733_4026736_4026783	T02C12.5	WBGene00194692	T02C12.5	III_-_4026733_4026736_4026783	100%	100%	100%	100%		100%			100%	100%	100%	96%	100%	99.76%	100%	99.6%	99.42%	99.83%	99.63%				100%	100%	100%	96.19%	100%	100%	100%	100%	100%	100%	100%	100%		100%	100%	100%	100%		100%	100%	92.31%	100%	100%
stim-1 III_-_403637_408574_408911	stim-1	WBGene00021910	Y55B1BM.1	III_-_403637_408574_408911	100%	100%	100%	100%	66.67%	33.33%	100%	100%		93.94%	100%	46.15%	71.43%	78.57%		100%	100%	85.71%	85.71%	0%	50%	100%	0%			100%			100%		75%	100%	100%	86.54%		100%	100%	50%	100%	0%	100%		100%		100%
stim-1 III_-_418213_418228_418609	stim-1	WBGene00021910	Y55B1BM.1	III_-_418213_418228_418609	0%	0%	0%	0%	0%	0%	0%	0%	0%	0%	0%	0%	0%	0%		0%	0%	0%	0%		0%	0%	0%	0%		0%	0%	0%		0%	0%	0%	0%	0%		0%	0%	0%	0%	0%	0%	0%	0%	0%	0%
T08A11.1 III_-_4251004_4251010_4251369	T08A11.1	WBGene00011604	T08A11.1	III_-_4251004_4251010_4251369	0%	33.33%	0%	0%		100%			0%	15%	0%	0%	31.25%	20%		100%	6.67%	40%	0%		20%		33.33%			0%	0%		0%	33.33%	33.33%	0%	0%	21.43%		16.67%		37.5%		0%			0%	0%	0%
T08A11.1 III_-_4253924_4253930_4257709	T08A11.1	WBGene00011604	T08A11.1	III_-_4253924_4253930_4257709	0%	0%	0%	0%		100%			0%	44.44%	0%	0%	50%	0%		0%	0%	0%				100%	0%	0%		0%		0%	0%			0%	0%	21.43%		0%		0%	0%		0%				0%
T08A11.1 III_-_4258007_4258013_4258055	T08A11.1	WBGene00011604	T08A11.1	III_-_4258007_4258013_4258055	11.11%	0%	0%	27.27%	33.33%	100%	33.33%	100%		28.57%	25%	12.5%	42.86%	31.25%		40%	0%	15.38%	50%			0%	20%		100%	45.45%	0%	0%	75%			0%		20.45%		40%		0%	0%	0%	55.56%		50%	50%	50%
sup-26 III_-_4277371_4277380_4277803	sup-26	WBGene00006331	R10E4.2	III_-_4277371_4277380_4277803	73.72%	85.71%	87.74%	74.12%	69.7%	70.83%	77.14%	66.67%	100%	82.91%	75%	67.74%	83.54%	84.93%	100%	80.85%	84.38%	79.55%	77.01%	100%	100%	100%	70%	100%	100%	76.92%	80%	58.33%	83.33%	100%	90.91%	70%	47.37%	86.3%		74.58%	83.33%	91.67%	91.67%	100%	80%	81.25%	75%	69.23%	80%
sup-26 III_-_4279259_4279473_4280116	sup-26	WBGene00006331	R10E4.2	III_-_4279259_4279473_4280116	17.34%	11.76%	28.9%	27.14%	48.48%	25.64%	30%	41.94%	52.63%	19.1%	38.49%	12.82%	38.62%	35.05%	100%	33.06%	45.17%	32.47%	41.43%	33.33%	62.5%	61.29%	38.78%	38.89%	44.44%	61.76%	39.58%	50%	75%	42.86%	33.33%	45.45%	55.88%	31.75%	0%	40.32%	29.17%	70%	0%	8.33%	66.67%
gly-6 III_-_4325523_4325642_4325744	gly-6	WBGene00001631	H38K22.5	III_-_4325523_4325642_4325744						100%	0%	100%																		71.43%	80%	42.86%	100%	100%		100%
R07E5.7 III_-_4419014_4419019_4419059	R07E5.7	WBGene00011115	R07E5.7	III_-_4419014_4419019_4419059	0%	1.56%	0%	1.47%	0%	0%	0%	0%	0%	0%	0%	0%	5.88%	0%	0%	0%	0%	0%	0%	0%	0%	0%	0%	0%	0%	0%	0%	0%	0%	0%	0%	0%	0%	0%	0%	0%	0%	0%	0%	0%	0%	0%	0%	0%	0%
ceh-43 III_-_4447574_4447601_4448970	ceh-43	WBGene00000463	C28A5.4	III_-_4447574_4447601_4448970	0%	0%	0%	0%		0%			100%	0%	0%	23.53%	0%	12.88%	97.37%	9.42%	10.39%	15.58%	18.57%				0%	0%		0%	0%	20%			0%			0%		0%	0%	0%			0%	100%	0%	0%	0%
atf-7 III_-_4492759_4492768_4492808	atf-7	WBGene00000223	C07G2.2	III_-_4492759_4492768_4492808	52.21%	50%	49.02%	54.55%	59.09%	52.42%	47.3%	67.86%	56.2%	42.72%	54.17%	53.33%	51.04%	66.67%	0%	62%	50%	57.97%	50%	0%	63.24%	88.89%	43.75%	72.73%	80.77%	31.15%	40.29%	57.89%	53.92%	52.08%	43.27%	52.54%	47.55%	42.21%	0%	45.38%	64.71%	57.32%	60.19%	43.24%	35.56%	51.61%	62.5%	71.43%	54.55%
mlcd-1 III_-_4567783_4567788_4567830	mlcd-1	WBGene00009439	F35G12.1	III_-_4567783_4567788_4567830	25%	20%	0%	0%		0%		0%	0%	36.36%	0%	0%	0%	0%		0%	0%	0%	0%		0%		0%	0%			0%	0%	0%	0%	0%	0%	0%	32%		0%		0%		0%	0%	0%	0%	0%	0%
T23F11.11 III_-_4670997_4671012_4671048	T23F11.11	WBGene00219297	T23F11.11	III_-_4670997_4671012_4671048
magu-1 III_-_469693_469700_469803	magu-1	WBGene00021914	Y55B1BR.4	III_-_469693_469700_469803	7.14%	33.33%	0%	0%				0%	0%	33.33%	0%	18.18%	27.27%	8.33%	0%	0%	0%	0%	0%		100%		0%	0%		0%				0%	0%	0%	0%	22.22%		10%	0%		0%	0%		0%	12.5%	0%	0%
him-18 III_-_4713098_4713104_4713189	him-18	WBGene00011415	T04A8.15	III_-_4713098_4713104_4713189	33.33%	0%	0%	100%	0%		25%			0%		14.29%	60%	0%		100%		0%			100%		33.33%	66.67%					0%		0%		0%	36.17%		0%	0%	50%				100%	100%	100%	0%
pal-1 III_-_4807142_4807148_4807682	pal-1	WBGene00003912	C38D4.6	III_-_4807142_4807148_4807682	100%	0%	100%	100%	0%		100%	0%		0%	100%	100%	78.57%	0%	0%	46.15%		0%			17.39%	100%	0%	100%			0%			100%	100%	100%	80%	20%		33.33%	0%						0%	50%	100%
nhl-2 III_-_4898530_4898536_4898834	nhl-2	WBGene00003598	F26F4.7	III_-_4898530_4898536_4898834	6.41%	0%	0%	0%	5.88%	6.25%	0%	11.11%	5%	7.25%	8.51%	0%	9.26%	0%	0%	8.82%	3.95%	0%	1.14%		10.53%	0%	0%	50%	0%	0%	14.29%	0%	0%	7.69%	3.85%	0%	0%	31.78%		0%	0%	0%	0%	0%	0%	11.11%	25%	50%	0%
ula-1 III_-_4919233_4919239_4919284	ula-1	WBGene00006735	C26E6.8	III_-_4919233_4919239_4919284	0%	80%	0%	7.69%		33.33%	0%	50%	0%	0%	0%	0%	20%	0%	0%	33.33%	0%	0%	0%		80%	0%	0%		0%	0%		0%	0%		0%	0%	0%	0%		0%	0%	0%	0%		33.33%	33.33%	0%	0%	0%
set-2 III_-_4925737_4925746_4926495	set-2	WBGene00004782	C26E6.9	III_-_4925737_4925746_4926495	25%	0%	0%	0%	0%	0%	25%	0%	0%	0%		0%	39.13%	8.33%		75%	11.11%	0%	33.33%	0%	33.33%		0%	0%							100%	50%	0%	57.75%		0%	0%	0%	0%	0%	0%	100%	0%		50%
set-2 III_-_4928077_4928577_4928671	set-2	WBGene00004782	C26E6.9	III_-_4928077_4928577_4928671	37.5%	100%	0%		0%	0%	0%		0%	7.14%		83.33%	58.33%	0%	100%	75%	0%	0%				0%				0%	0%	0%			0%	0%	0%	60%		0%		0%	0%	0%	0%	0%	0%	0%
larp-1 III_-_5010989_5011316_5011471	larp-1	WBGene00020097	R144.7	III_-_5010989_5011316_5011471																							70%	88.89%	100%
larp-1 III_-_5017158_5017164_5017261	larp-1	WBGene00020097	R144.7	III_-_5017158_5017164_5017261	0%	2%	0%	0%	0%	0%	0%	0%	0%	0.78%	0%	3.28%	6.52%	0%		10.17%	0%	0%	0%		0%	0%	2.86%	0%	100%	0%	6.25%	0%	0%	0%	0%	0%	0%	5.66%		0%	0%	0%	0%	0%	0%	0%	9.09%	14.29%	0%
C45G9.11 III_-_5064289_5064301_5064414	C45G9.11	WBGene00016682	C45G9.11	III_-_5064289_5064301_5064414	0%			0%						0%	0%	22.22%	0%				0%	0%	0%	0%							0%				0%			0%				0%	0%		0%
sumv-1 III_-_5251887_5251896_5251940	sumv-1	WBGene00016409	C34E10.8	III_-_5251887_5251896_5251940	0%	33.33%	0%	0%	0%		0%	0%	0%	0%		0%	27.27%	0%		0%	0%	0%	0%		0%		0%				0%	0%		0%	0%		0%	0%		10%	0%	0%	0%		100%	0%	0%	100%
T22F7.4 III_-_525992_526039_526228	T22F7.4	WBGene00020703	T22F7.4	III_-_525992_526039_526228	94.44%	100%	100%	100%	98.55%	99.48%	98.7%	100%	98.51%	98.71%	99.8%	100%	100%	100%	100%	100%	97.56%	100%	100%		100%	100%	100%	100%	66.67%	100%	100%	100%	100%	100%	100%	100%	100%	100%		92.31%	100%	100%		100%		50%
thoc-5 III_-_5347120_5347126_5347498	thoc-5	WBGene00021311	Y32H12A.2	III_-_5347120_5347126_5347498	25%	0%	0%	0%		100%		0%		62.5%		0%	54.55%	18.18%		62.5%		33.33%	0%		66.67%		33.33%			0%				0%	0%	0%		100%		0%							100%		100%
Y32H12A.7 III_-_5383595_5383601_5383949	Y32H12A.7	WBGene00021315	Y32H12A.7	III_-_5383595_5383601_5383949	2.44%	10%	0%	15.38%	0%	0%		0%	0%	11.11%	5%	0%	32.14%	0%	0%	13.04%	0%	0%	7.69%		100%	0%	16.67%	0%	0%	0%	0%	0%		0%	0%	25%	0%	8.62%		0%	0%	0%	0%	0%	0%	0%	0%	0%	25%
Y32H12A.8 III_-_5404836_5404848_5404891	Y32H12A.8	WBGene00021316	Y32H12A.8	III_-_5404836_5404848_5404891	0%	16.67%	0%	0%	0%	0%	0%	0%	0%	0%		0%	0%	0%	0%	60%	0%	0%	0%		0%	0%	0%	0%		0%				0%			0%	9.38%		0%	0%						50%	50%	25%
W03A5.6 III_-_5440209_5440215_5440255	W03A5.6	WBGene00020970	W03A5.6	III_-_5440209_5440215_5440255	18.18%	14.29%	0%	0%	0%	0%		0%	0%	0%	0%	0%	23.08%	0%		76.92%	0%	0%	0%	0%	100%		50%	0%				60%	0%	0%	50%	0%	0%	14.29%		0%	0%	100%	0%	0%		0%	33.33%	0%	0%
skpt-1 III_-_5448112_5448121_5448163	skpt-1	WBGene00018613	F48E8.7	III_-_5448112_5448121_5448163	44.12%	50%	0%	100%		0%	0%	37.5%	100%	84.62%	100%	23.53%	77.59%	100%		95.83%	75%	33.33%	100%		100%	100%	100%				0%	66.67%			100%		100%	49.02%		50%	100%				66.67%	100%	100%	100%	100%
D1044.6 III_-_5539583_5539592_5539807	D1044.6	WBGene00017031	D1044.6	III_-_5539583_5539592_5539807	33.33%	66.67%	0%	0%	0%		100%		0%	50%		0%	37.5%	0%	100%	66.67%	44.44%	0%		0%	83.33%	0%	20%		0%						0%	0%		25%		0%		0%	0%		50%	55.56%	50%	0%	33.33%
C05D2.10 III_-_5599793_5599799_5599842	C05D2.10	WBGene00015470	C05D2.10	III_-_5599793_5599799_5599842	0%	25%	2.38%	6.35%	7.69%	0%	0%	0%	0%	2.63%	0%	5.13%	20%	0%	0%	0%	0%	4%	0%		21.05%	0%	7.69%	0%	0%	0%	0%	0%	0%	5.88%	5%	0%	0%	2.05%		3.12%	0%	4.76%	0%	0%	0%	7.41%	5.26%	0%	0%
swp-1 III_-_5703109_5703115_5703155	swp-1	WBGene00006359	B0336.9	III_-_5703109_5703115_5703155	0%	28.57%	0%	0%	0%	0%	0%	0%	28.57%	23.53%	0%	10%	25%	0%		0%	0%	0%	0%		8.33%		20%	0%		0%	0%	0%		0%	0%	0%	0%	15.19%		0%	0%	25%	0%	0%	20%	0%	0%	0%	0%
swp-1 III_-_5704620_5704747_5705196	swp-1	WBGene00006359	B0336.9	III_-_5704620_5704747_5705196	14.29%	0%	28.57%	0%
polq-1 III_-_5802460_5802467_5802509	polq-1	WBGene00020964	W03A3.2	III_-_5802460_5802467_5802509		0%	0%	0%		0%		0%		0%		0%	0%	0%		0%	0%		0%		0%						0%	0%			0%			7.69%		0%	0%						0%		66.67%
mdt-15 III_-_5832775_5832784_5832833	mdt-15	WBGene00007016	R12B2.5	III_-_5832775_5832784_5832833	51.16%	47.06%	49.44%	45.49%	58.23%	64.44%	60.53%	53.95%	60.13%	52.08%	48.22%	44.74%	48.7%	40.71%	100%	63.47%	47.18%	43.59%	54.89%	0%	70.69%	94.12%	46.3%	38.46%	0%	57.61%	46.91%	55.32%	44%	54.55%	56.32%	58.7%	49.18%	43.11%	0%	43.08%	39.02%	44.05%	50%	58.06%	37.21%	42.86%	58.82%	50%	29.17%
pxl-1 III_-_5889874_5890677_5891322	pxl-1	WBGene00016197	C28H8.6	III_-_5889874_5890677_5891322	26.09%	15%	100%	20%	100%		60%	75%		28.57%	54.55%	52.38%	23.08%	100%		60.87%	53.85%	61.54%	75%	100%	81.25%	0%	66.67%	100%	0%	100%	16.67%	75%		0%	25%	50%		37.93%		100%	60%					0%	0%		33.33%
pxl-1 III_-_5889874_5891268_5891322	pxl-1	WBGene00016197	C28H8.6	III_-_5889874_5891268_5891322																					0%	0%								0%	0%	0%	100%					0%	100%	75%	60%
pxl-1 III_-_5890677_5891268_5891322	pxl-1	WBGene00016197	C28H8.6	III_-_5890677_5891268_5891322														30%	100%	22.22%	30%	42.86%	25%																				100%	42.86%	50%
pxl-1 III_-_5894130_5895474_5895548	pxl-1	WBGene00016197	C28H8.6	III_-_5894130_5895474_5895548	26.32%	11.54%		50%			100%			34.78%	100%	50%	40%	100%	100%	30.77%	87.5%	92.31%	75%		28.57%		0%	0%		0%	0%	50%	0%	50%	16.67%	100%		72%		50%	33.33%			40%	100%		0%		100%
dpff-1 III_-_5904452_5905347_5905395	dpff-1	WBGene00016200	C28H8.9	III_-_5904452_5905347_5905395																										0%	17.14%	50%	41.67%					59.21%		66.67%	83.33%	50%	38.1%	0%	25%
dpff-1 III_-_5905602_5905614_5905651	dpff-1	WBGene00016200	C28H8.9	III_-_5905602_5905614_5905651	5.13%	0%	0%	9.09%	0%	0%	0%	0%	14.29%	8.33%	0%	0%	8.11%	3.7%		16.13%	0%	0%	9.09%		16.67%	0%	0%	0%	0%	0%	4.76%	0%	0%	0%	0%	0%	2.04%	3.23%		0%	0%	0%	0%	0%	0%	0%	7.14%	14.29%	20%
dpff-1 III_-_5905906_5905912_5906031	dpff-1	WBGene00016200	C28H8.9	III_-_5905906_5905912_5906031	14.93%	7.41%	0%	0%	0%	0%	0%	0%	14.29%	4.08%	0%	9.23%	25.93%	0%		17.78%	0%	0%	4.88%	0%	0%	0%	6.25%	10%	0%	0%	0%	0%	0%	20%	0%	0%	0%	7.14%	0%	0%	0%	0%	12.5%	0%	10%	0%	0%	11.11%	0%
Y55B1AR.2 III_-_594123_595893_596644	Y55B1AR.2	WBGene00021906	Y55B1AR.2	III_-_594123_595893_596644	34.69%	50%	6.25%	8.47%	7.69%	5.88%	16.67%	41.67%	0%	34.29%	0%	59.52%	48%	9.26%		41.67%	0%	0%	11.76%		42.86%	0%	42.11%	25%	0%	11.76%	19.35%	0%	5.77%	22.22%	20%	4.55%	9.68%	38.05%		12.2%	37.5%	0%	0%	0%	12.5%	40%	28.57%	50%	25%
F25B5.6 III_-_5946693_5946699_5946742	F25B5.6	WBGene00017777	F25B5.6	III_-_5946693_5946699_5946742	12.9%	6.25%	33.33%	20%	0%	9.09%	0%	0%	8%	11.11%	0%	14.29%	58.33%	0%		30%	0%	0%	0%		40%		0%			0%	0%	0%		33.33%	14.29%	0%	9.09%	30.43%		0%	0%	50%	37.5%	0%	0%	12.5%		25%	16.67%
nono-1 III_-_5954395_5956834_5957690	nono-1	WBGene00017778	F25B5.7	III_-_5954395_5956834_5957690	92.52%	84.31%	90.85%	87.85%	94.12%	100%	91.67%	90.2%	91.67%	91.43%	83.1%	90.41%	93.1%	90.91%	100%	92.81%	92.16%	86.58%	83.33%		77.42%		87.67%	95.45%	100%	96.15%	97.41%	82.46%	88.51%	95%	90.91%	88.89%	96.77%	67.86%		78.16%	80%	89.13%	70.73%	83.87%	96.43%	86.21%	100%	94.12%	92.31%
mlp-1 III_-_5972730_5973401_5973546	mlp-1	WBGene00003375	T04C9.4	III_-_5972730_5973401_5973546	9.84%	11.24%	9.09%	0%	25%	0%	0%	25%	100%	11.46%	5.56%	0%	7.35%	4.17%		1.37%	0%	0%	0%	0%	0%		45.45%	25%	0%	27.27%	0%	0%	56.25%	3.12%	2.63%	25%	0%	16.85%		7.14%	26.32%		0%	0%	15.15%	0%	18.18%	18.75%	0%
npp-10 III_-_6018526_6018535_6018580	npp-10	WBGene00003796	ZK328.5	III_-_6018526_6018535_6018580	95.65%	100%	90%	79.41%	100%	100%	50%	100%	40%	78.57%	73.33%	100%	91.3%	96.88%		100%	81.82%	86.21%	86.96%		100%	100%	75%	100%		100%	100%	84.21%	84.62%	75%	91.67%	83.33%	80%	85.29%		87.5%	66.67%	87.5%	100%	100%	100%	81.82%	88.89%	83.33%	90.91%
npp-10 III_-_6019037_6019043_6019084	npp-10	WBGene00003796	ZK328.5	III_-_6019037_6019043_6019084	27.16%	26.67%	15.56%	12.2%	22.22%	10.53%	6.67%	33.33%	4.17%	14.55%	0%	0%	53.45%	1.72%		58%	6.45%	1.47%	25.81%	7.69%	38.46%	0%	50%	0%	0%	0%	10.34%	11.76%	0%	23.08%	18.18%	10%	0%	56.73%		7.69%	11.11%	0%	0%	25%	7.69%	23.08%	20%	18.18%	7.69%
nmt-1 III_-_6116168_6116174_6116215	nmt-1	WBGene00020549	T17E9.2	III_-_6116168_6116174_6116215	9.35%	15.22%	1.89%	6.14%	0%	0%	10%	29.41%	0%	28.07%	0%	5.06%	26.24%	2.5%		16.67%	3.06%	1.79%	1.15%		44.44%		20%	0%	0%	0%	0%	1.32%	0%	2.86%	0%	0%	0%	4.4%		4.84%	0%	0%	0%	9.38%	6.25%	0%	0%	15.79%	14.29%
mvk-1 III_-_6131747_6133104_6136113	mvk-1	WBGene00021534	Y42G9A.4	III_-_6131747_6133104_6136113																																		29.29%		5.95%	10.34%
efk-1 III_-_6166295_6166464_6166517	efk-1	WBGene00001160	F42A10.4	III_-_6166295_6166464_6166517					75%	33.33%	33.33%	0%	75%														31.25%	0%		0%	45%	80%	37.5%					23.33%		18.18%	100%	53.85%	66.67%	46.15%	52.94%	55.56%	42.86%	40%	50%
esyt-2 III_-_6226255_6226567_6226840	esyt-2	WBGene00020443	T12A2.15	III_-_6226255_6226567_6226840					0%	100%	50%	0%						85.71%		38.46%	47.62%	62.5%	83.33%		40%	0%		66.67%		100%	100%	16.67%	67.86%	50%	0%		100%	78.05%		52.63%						50%	0%	50%	60%
gen-1 III_-_6247302_6247311_6247355	gen-1	WBGene00020442	T12A2.8	III_-_6247302_6247311_6247355	11.11%	33.33%	4.76%	25%	0%	16.67%	33.33%	33.33%	16.67%	55.56%	0%	66.67%	45.45%	0%		41.18%	15.38%	7.69%	27.27%				16.67%	0%		0%	50%	40%	0%	10%	14.29%	0%	0%	33.33%		0%	0%	0%	0%	0%	0%	0%	16.67%	100%	66.67%
srg-5 III_-_6263845_6263945_6263998	srg-5	WBGene00005163	T12A2.11	III_-_6263845_6263945_6263998	0%		0%																																			65%	77.27%	33.33%	62.5%
srg-5 III_-_6264139_6264285_6264386	srg-5	WBGene00005163	T12A2.11	III_-_6264139_6264285_6264386	0%		0%	100%						100%	0%																0%											8.06%	2.04%	9.52%	9.76%
pck-1 III_-_63207_63293_63341	pck-1	WBGene00021043	W05G11.6	III_-_63207_63293_63341	1.95%	3.21%	1.25%	0.88%	1.23%	0%	8.82%	0%	0%	2.14%	3.33%	0.56%	0%	0.66%	0%	0.82%	1.16%	0.87%	1.72%	0%	0.97%	0%	0.43%	0%	0%	0%	0.13%	0.58%	1.4%	1.82%	0%	1.49%	0.81%	0%		0%	0%	0.81%	0%	0%	0%	0%	2.44%	0%	0%
rpn-13 III_-_6340460_6340787_6340831	rpn-13	WBGene00016981	C56G2.7	III_-_6340460_6340787_6340831					6.25%	3.12%	0%	0%	0%	0%	5.26%	0%	0%	5.77%	0%	11.29%	15.38%	4.88%	5.13%	0%	0%	0%												0.93%		7.32%	0%	15.38%	0%	7.14%	9.09%	0%	0%	0%	28.57%
C05D11.8 III_-_6425832_6425840_6425883	C05D11.8	WBGene00015485	C05D11.8	III_-_6425832_6425840_6425883	0%		0%	0%		0%	50%	100%	0%	22.73%	0%	0%	33.33%	0%		0%	0%	0%	0%		100%			0%			0%			0%	0%	0%	0%	33.33%		0%		0%		0%	50%	0%	0%	100%
T26A5.6 III_-_6449728_6449734_6449810	T26A5.6	WBGene00020822	T26A5.6	III_-_6449728_6449734_6449810	0%	0%	0%	0%	0%				0%	8.11%	0%	26.09%	22.22%	0%	0%	50%	0%	8.33%			18.18%	100%	0%			0%	0%			0%	0%	0%	57.14%	39.06%		0%		0%	0%	0%	100%	0%	0%	0%	0%
set-1 III_-_6451766_6451774_6451819	set-1	WBGene00004781	T26A5.7	III_-_6451766_6451774_6451819	6.67%	33.33%	0%	0%	0%	0%	0%	0%	0%	0%	0%	8.33%	0%	0%		11.76%	0%	0%	0%		7.69%		0%			0%	0%	0%	0%	0%	0%	0%	0%	0%		0%	0%	0%	0%	0%	0%	0%	0%	0%	25%
let-765 III_-_6592175_6597267_6597344	let-765	WBGene00002889	F20H11.2	III_-_6592175_6597267_6597344	100%	100%	100%	100%	100%	100%	100%	100%	100%	100%	100%	100%	100%	100%	100%	100%	100%	100%	100%							100%	100%	100%		100%	100%	100%	100%					100%	100%	100%	100%	100%	100%	100%	100%
let-765 III_-_6597992_6598004_6598139	let-765	WBGene00002889	F20H11.2	III_-_6597992_6598004_6598139	0%	0%	0%	0%	0%	0%	0%	20%	0%	0%	0%	0%	16.67%	0%	0%	9.52%	0%	0%	0%		0%	0%	0%	0%	0%	0%		0%	0%	0%	0%	0%	6.25%	13.64%		0%	0%	0%	13.33%	12.5%	0%	15.38%	0%	0%	16.67%
let-765 III_-_6598600_6598609_6598724	let-765	WBGene00002889	F20H11.2	III_-_6598600_6598609_6598724	0%	16.67%	9.09%	6.67%	0%	0%	0%	33.33%	0%	0%	0%	0%	15.38%	0%		20%	0%	0%	0%	0%	7.14%	0%	40%	0%		0%	0%	0%	35.29%	0%	7.14%	0%	0%	22.22%		6.25%	0%	0%	0%	0%	0%	36.36%	0%	100%	0%
pdfr-1 III_-_6636556_6637017_6638068	pdfr-1	WBGene00015735	C13B9.4	III_-_6636556_6637017_6638068	72.73%	90.91%	100%	100%	100%	100%	100%	96.3%	100%											0%	31.25%	4.55%	96.58%	94.12%	100%					96.15%	93.94%	100%	96.49%	90.53%		99.17%	90.91%	98.89%	96.46%	100%	98.59%	35%	60%	33.33%	14.29%
brd-1 III_-_6888576_6888585_6888892	brd-1	WBGene00000265	K04C2.4	III_-_6888576_6888585_6888892	100%	100%			100%					100%			20%			100%					0%													90.91%							100%				100%
pdf-1 III_-_6911060_6911066_6912108	pdf-1	WBGene00020317	T07E3.6	III_-_6911060_6911066_6912108	79.87%	93.55%	89.55%	83.76%	88.31%	86.31%	84.85%	87.5%	90.1%					87.41%	82.83%	83.46%	82.73%	83.94%	84.31%				84.85%	90.91%	100%	80.67%	72.82%	84.01%	87.11%	81.08%	86.11%	84.62%	86.6%	77.11%	100%	90.77%	85.05%	86.41%	89.72%	89.55%	91.6%	83.94%	84.38%	73.33%	93.18%
flap-1 III_-_6927716_6927825_6928558	flap-1	WBGene00018998	F57B9.7	III_-_6927716_6927825_6928558					100%	100%	100%	50%	80%					66.67%		100%	100%	100%	88.89%		28.57%	100%	66.67%			100%	100%	100%	100%		100%	100%	100%	96.23%		100%	75%	100%	100%		100%	100%	100%	100%	100%
cyk-1 III_-_7028102_7028108_7028485	cyk-1	WBGene00000872	F11H8.4	III_-_7028102_7028108_7028485	0%	50%	0%						100%	10%	100%	0%	100%	0%		60%		25%	50%		0%	80%	50%			42.86%	0%	0%	0%	0%	0%			0%		0%					100%		0%	100%	50%
ogt-1 III_-_7153541_7153547_7153733	ogt-1	WBGene00003858	K04G7.3	III_-_7153541_7153547_7153733	0%	0%	0%	0%	0%	0%	0%	0%	1.75%	0%	0%	0%	1.41%	0%	0%	4%	0%	0%	0%	0%	0%	0%	0%	0%	0%	0%	0%	0%	0%	0%	0%	5%	1.33%	0%		0%	0%	0%	0%	0%	0%	15.38%	0%	0%	5.26%
rnp-7 III_-_7159744_7160409_7160537	rnp-7	WBGene00004390	K04G7.10	III_-_7159744_7160409_7160537	8.24%	5%	10.81%	2.17%	0%	0%	13.33%	0%	11.11%	11.43%	7.89%	6.52%	10%	11.76%		3.33%	7.59%	8.33%	9.8%	0%	6.67%	0%	7.69%	0%	25.71%	0%	15.62%	15.38%	0%	0%	26.32%	5%	0%	15.58%		10.87%	22.22%	18.75%	0%	23.08%	0%	0%	36.36%	0%	14.29%
R151.8 III_-_7229068_7229075_7229117	R151.8	WBGene00020111	R151.8	III_-_7229068_7229075_7229117	0%	0%	0%	0%			0%		0%	0%	0%	0%	0%	0%		0%	0%	0%	0%	0%	83.33%		0%			0%		0%	0%	0%	0%			0%		0%	0%	0%				0%	0%		0%
psd-1 III_-_7275159_7275162_7275319	psd-1	WBGene00015159	B0361.5	III_-_7275159_7275162_7275319	6.67%	0%	0%	0%		0%	0%	0%	16.67%	0%	11.11%	7.14%	9.68%	0%	0%	17.65%	20%	33.33%	25%		0%	0%	0%	0%	17.39%	0%	0%	100%	87.5%	33.33%	0%	0%	0%	40.74%		0%	33.33%	0%	0%	0%		0%	50%	0%	0%
pat-12 III_-_729193_729458_729578	pat-12	WBGene00003936	T17H7.4	III_-_729193_729458_729578										80%	60%	47.62%	71.43%	44.44%		45.95%	47.06%	53.85%	66.67%	100%	0%	100%
pat-12 III_-_730437_731804_731904	pat-12	WBGene00003936	T17H7.4	III_-_730437_731804_731904	47.37%	81.08%	72.73%	100%	0%	33.33%	77.78%	60%	0%	78.38%	38.89%	65.62%	63.64%	71.43%		60.47%	80%	42.86%	50%		100%	100%	64.71%	33.33%	0%	41.94%	66.67%	75%	100%	45.45%	0%	50%	0%	76.53%		66.67%	50%		0%	70%	100%	75%	33.33%	16.67%	81.25%
F56C9.6 III_-_7310238_7310277_7310356	F56C9.6	WBGene00018950	F56C9.6	III_-_7310238_7310277_7310356	37.5%	57.14%	25%	50%	66.67%	50%		33.33%	50%	52.38%	25%	71.43%	32.14%	14.29%	100%	33.33%	66.67%	50%	58.33%		41.38%		100%	100%			87.5%			57.14%	33.33%		50%	54.35%		83.33%	0%		0%	11.11%	100%	0%	25%		50%
F56C9.10 III_-_7332823_7332835_7332938	F56C9.10	WBGene00018953	F56C9.10	III_-_7332823_7332835_7332938	0%	10%	2.63%	0%	14.29%	0%	0%	12.5%	6.25%	3.7%	0%	25%	11.54%	0%	12.38%	23.53%	0%	0%	0%	0%	7.14%	0%	30%	0%		0%	25%	50%	0%	0%	0%	0%	0%	10.81%		0%	0%	0%	0%	16.67%	0%	0%	33.33%	0%	0%
F56C9.10 III_-_7333422_7333431_7333606	F56C9.10	WBGene00018953	F56C9.10	III_-_7333422_7333431_7333606	5.88%	36.36%	19.44%	16.67%	0%	8.7%	20%	50%	11.11%	9.52%	7.14%	20%	36.36%	8%		32%	14.29%	12%	23.81%		0%		25%	0%	0%	0%	100%	18.18%	0%	0%	9.76%	8.33%	0%	44.64%		0%	50%	25%	12.5%	0%	14.29%	22.22%	50%	66.67%	11.11%
F08F8.10 III_-_7354442_7355134_7356040	F08F8.10	WBGene00017275	F08F8.10	III_-_7354442_7355134_7356040
mup-4 III_-_7481319_7481334_7481486	mup-4	WBGene00003497	K07D8.1	III_-_7481319_7481334_7481486	31.75%	17.07%	0%	57.14%	100%	25%	0%	0%		20.69%	0%	33.33%	10.53%	28.57%	0%	35.21%	30%	0%	12.5%		19.05%	0%	22.22%		0%	52.38%	0%	63.64%	0%	14.29%	0%	0%		12.5%		0%	33.33%	0%		40%	0%	0%	60%	18.18%	17.86%
mup-4 III_-_7483057_7483063_7483372	mup-4	WBGene00003497	K07D8.1	III_-_7483057_7483063_7483372	17.91%	10%	0%	13.04%	0%	0%	0%	0%		3.8%	20%	46.15%	0%	8.33%	0%	0%	0%	0%	5.88%	100%	5.26%	33.33%	0%	0%		0%	0%	0%	0%	0%			0%	18.03%		16.67%	0%			40%	0%	0%	0%	0%	0%
R13A5.7 III_-_7569324_7570021_7570071	R13A5.7	WBGene00020050	R13A5.7	III_-_7569324_7570021_7570071																					100%	100%								100%	84.62%	50%	100%
lin-13 III_-_7709342_7709348_7709390	lin-13	WBGene00003002	C03B8.4	III_-_7709342_7709348_7709390	7.69%	40%	16.13%	9.76%	0%	19.05%	0%	100%	5%	24.59%	4.55%	13.46%	48.84%	2.33%	0%	61.29%	8.82%	22.22%	21.21%	0%	0%	0%	0%	18.18%	23.81%	26.67%	54.55%	0%	33.33%	0%	0%	30%	8.33%	45.74%		12%	0%	15.15%	0%	11.11%	5%	50%	33.33%	0%	30%
cyk-7 III_-_7794343_7794358_7794627	cyk-7	WBGene00015591	C08C3.4	III_-_7794343_7794358_7794627	0%	16.67%	0%	16.67%			0%	0%		5.56%	0%	37.5%	10.91%	0%	0%	14.81%		50%	0%		0%	0%	11.11%	0%		0%	0%	0%	0%	33.33%	0%	0%	16.67%	5.26%		0%	0%		0%	100%	0%	0%	100%	0%	0%
dagl-2 III_-_780858_781055_781622	dagl-2	WBGene00018364	F42G9.6	III_-_780858_781055_781622	50%	60%	77.42%	43.75%	42.86%	42.86%	0%	100%	66.67%											100%	20%		70%	25%	100%	90.48%	75%	55.56%	100%													42.86%	40%	42.86%	66.67%
dagl-2 III_-_782759_782765_782822	dagl-2	WBGene00018364	F42G9.6	III_-_782759_782765_782822	26.32%	16.67%	0%	5.88%	0%	0%	0%	0%	0%	6.45%	0%	34.78%	26.09%	0%	0%	16.67%	2.94%	2.94%	5.26%		0%		16.67%			0%	0%	0%	0%	0%	0%	0%	0%	19.61%		0%	0%	0%	0%	0%	0%	0%	16.67%	0%	0%
ZK652.8 III_-_7842781_7842830_7842913	ZK652.8	WBGene00022786	ZK652.8	III_-_7842781_7842830_7842913	96.88%	100%	98.08%	100%	100%	100%	100%	86.96%	100%	95.71%	100%	100%	100%	97.44%	100%	100%	98.29%	98.61%	100%	100%	100%	100%	100%	100%		100%	93.1%	100%	100%	100%	100%	100%	100%	98.22%		99.25%	100%	100%	90.57%	100%	100%	77.78%	100%	100%	100%
ZK688.5 III_-_7885602_7885646_7885796	ZK688.5	WBGene00022800	ZK688.5	III_-_7885602_7885646_7885796	16.67%	18.18%	26%	43.9%	50%	90.91%	47.06%	0%	60%	31.15%	23.91%	42.31%	23.08%	31.11%		23.53%	26.67%	41.03%	29.63%		0%		50%	50%	0%	42.86%	47.62%	33.33%	60%	58.82%	50%	27.78%	19.23%	0%		36.36%	50%	38.71%	28.57%	25.81%	17.39%	0%	50%	100%	100%
ZK688.5 III_-_7886263_7886269_7886422	ZK688.5	WBGene00022800	ZK688.5	III_-_7886263_7886269_7886422	0%	0%	1.82%	4.76%	11.11%	0%	0%	0%	0%	10%	0%	23.33%	10.29%	10.2%	0%	30%	5.56%	2.63%	2.86%	0%	0%	0%	9.09%	0%	0%	0%	0%	0%	29.03%	25%	0%	9.09%	0%	33.33%		8.89%	0%	5.66%	6.25%	0%	2.5%	0%	50%	33.33%	33.33%
gly-3 III_-_7915141_7915147_7915914	gly-3	WBGene00001628	ZK688.8	III_-_7915141_7915147_7915914	11.54%	8.7%	0%	7.69%	2.27%	3.85%	0%	0%	0%	10.61%	0%	4.55%	3.85%	3.57%	0%	25%	0%	0%	0%	0%	50%	0%	0%	0%		0%		0%	0%	0%	33.33%	0%	0%	30%		0%	9.09%	0%	0%	0%	14.29%	10%	0%	40%	14.29%
tag-250 III_-_7921917_7922123_7923200	tag-250	WBGene00016203	C29E4.5	III_-_7921917_7922123_7923200
C29E4.13 III_-_7928084_7928088_7928163	C29E4.13	WBGene00043051	C29E4.13	III_-_7928084_7928088_7928163	35.71%	100%	75%	40%	100%	100%		0%	0%	58.33%	100%	66.67%	66.67%	57.14%		60%	50%	75%	0%					0%				100%		0%	0%	33.33%		75%		11.11%	100%		0%		100%	0%	0%
cit-1.1 III_-_8008002_8008008_8008060	cit-1.1	WBGene00000507	F44B9.4	III_-_8008002_8008008_8008060	25%	80%	35%	50%	33.33%	20%	0%		0%	23.68%	66.67%	78.57%	60%	40%		76.92%	44.44%	50%	0%		100%	100%				100%	66.67%	0%		0%	50%	0%	50%	86.96%		20%	50%	100%	0%				50%	0%
lin-36 III_-_8019850_8019856_8019956	lin-36	WBGene00003021	F44B9.6	III_-_8019850_8019856_8019956	37.5%	25%	0%	0%	0%	50%	20%	100%	0%	25%	0%	21.05%	61.9%	14.29%		53.85%	0%	12.5%	0%		66.67%	0%	25%	0%	0%	0%	33.33%	100%		0%	0%	50%	50%	37.14%		0%	0%	0%	0%	0%	50%	50%		50%	50%
gei-8 III_-_8114090_8114773_8115177	gei-8	WBGene00001565	C14B9.6	III_-_8114090_8114773_8115177	8.82%	14.29%	1.79%	2.44%	33.33%	0%	35.71%		33.33%	10.22%	0%	4.65%	7%	6.33%		15.79%	4.55%	14.46%	5.41%		50%	0%	45.45%	0%			0%	50%	0%	0%	15.38%	11.11%	15.38%	1.85%		0%	0%	0%	0%	0%	0%	0%	0%	100%	75%
C14B9.8 III_-_8141815_8141824_8141867	C14B9.8	WBGene00015754	C14B9.8	III_-_8141815_8141824_8141867	0%	0%	0%	45.45%		0%	0%	0%	0%	0%	0%	0%	21.43%	0%		40%	0%	0%	0%			0%	0%					0%		0%	11.11%	0%	0%	8.33%		6.25%		16.67%		0%	0%	60%	0%	0%	0%
C14B9.8 III_-_8142020_8142029_8142069	C14B9.8	WBGene00015754	C14B9.8	III_-_8142020_8142029_8142069	5.88%	0%	0%	0%		50%	0%	0%	0%	0%	0%	0%	54.55%	0%		100%	0%	0%	0%		16.67%							0%	0%	0%	0%	0%	0%	37.78%		0%	0%	0%	0%	0%	0%	0%	50%	100%	0%
unc-36 III_-_8197828_8198223_8199140	unc-36	WBGene00006772	C50C3.9	III_-_8197828_8198223_8199140					100%	88.89%	80%	100%	87.5%												100%	60%	37.5%	100%										24.49%		69.23%	50%					0%	0%		0%
ess-2 III_-_8488813_8488819_8488939	ess-2	WBGene00018371	F42H10.7	III_-_8488813_8488819_8488939	5.26%	0%	16.67%	0%	0%	57.14%		50%	20%	21.43%	0%	0%	40%	16.67%		0%	0%	0%	0%				0%				0%			0%	0%	28.57%	0%	31.71%	0%	0%	0%	33.33%		66.67%	0%		0%	0%	0%
attf-3 III_-_85165_85174_85767	attf-3	WBGene00018794	F54C4.3	III_-_85165_85174_85767	12.5%	12.5%	0%	10%	25%	0%			0%	57.14%	0%	0%	40%	4.55%	0%	0%	0%	0%	0%		0%		14.29%	0%			0%	0%	0%	25%	0%	0%	0%	7.81%		6.25%	0%	0%	0%	10%	0%	0%	0%	0%	33.33%
C06E1.7 III_-_8592114_8592120_8592161	C06E1.7	WBGene00015522	C06E1.7	III_-_8592114_8592120_8592161	25%				0%	45.45%	0%	0%			0%	0%				0%	0%			0%			0%					0%	0%	0%	50%		0%	0%								21.55%	20.21%	23.88%	20.52%
twk-7 III_-_8641290_8641890_8643261	twk-7	WBGene00006662	F22B7.7	III_-_8641290_8641890_8643261																					0%	53.85%
ZK370.4 III_-_8728483_8728692_8728751	ZK370.4	WBGene00022718	ZK370.4	III_-_8728483_8728692_8728751	15.62%	11.76%	0%	0%	0%			0%	100%	2.86%	0%	10.2%	0%	5%		9.09%	0%	0%	3.45%	0%	0%	0%	20%	0%	0%	13.33%	0%	0%	0%	0%	28.57%	0%	10%	0%		0%	0%	0%	0%	100%	0%	0%	0%	0%	12.5%
zer-1 III_-_882058_882212_883589	zer-1	WBGene00020762	T24C4.6	III_-_882058_882212_883589	17.57%	18.75%	13.41%	21.88%	18.75%	33.33%	10.53%	32%	18.18%	22.22%	21.15%	25.93%	29.82%	14.04%		36.59%	26.67%	22.73%	20%	100%	16.67%	0%	23.53%	22.22%	33.33%	10%	13.33%	40.91%	21.21%	20%	17.39%	21.43%	20%	24.74%	0%	25%	50%	39.53%	33.33%	2.7%	33.33%	25%	0%	0%	36.36%
F44E2.3 III_-_8828128_8828135_8828195	F44E2.3	WBGene00018417	F44E2.3	III_-_8828128_8828135_8828195	3.85%	0%	0%	0%	0%	0%	0%	0%	0%	0%	0%	0%	0%	0%		0%	0%	0%	0%		0%	0%	0%	0%		0%	0%	0%	0%	0%	0%	0%	0%	0%		0%	16.67%	0%	0%		0%	0%	0%	0%	0%
F44E2.3 III_-_8829112_8829118_8829158	F44E2.3	WBGene00018417	F44E2.3	III_-_8829112_8829118_8829158	1.82%	0%	0%	0%	0%	0%		0%	0%	10.71%	0%	1.72%	5.56%	2.63%	0%	4%	0%	0%	0%		11.54%	52.38%	9.09%	0%		0%	0%	10%	0%	0%	15.38%	0%	0%	13.69%		0%	0%	0%	0%		0%	12.5%	0%	0%	0%
F44E2.10 III_-_8829792_8829804_8829846	F44E2.10	WBGene00018423	F44E2.10	III_-_8829792_8829804_8829846	8.33%	0%	0%	0%	0%	0%	0%		0%	0%	0%	0%	0%	0%	0%	62.5%	0%	0%	0%				0%	0%		0%	0%	11.11%	0%	0%	0%	0%	0%	75%		0%	0%	0%	0%	18.18%	0%		0%	0%	0%
F44E2.7 III_-_8847403_8847409_8848165	F44E2.7	WBGene00018420	F44E2.7	III_-_8847403_8847409_8848165	50%	100%	0%	40%		50%			33.33%	57.14%		0%	100%	70%	100%	53.85%	16.67%	28.57%	100%		100%		100%				50%				0%			100%		0%		50%	75%		50%			66.67%
lin-9 III_-_8903612_8903618_8903657	lin-9	WBGene00002998	ZK637.7	III_-_8903612_8903618_8903657	0%	30%	0%	0%		0%	100%	33.33%	100%	19.23%	0%	38.46%	31.58%	0%	0%	38.46%	0%	0%	9.09%		16.67%	0%	0%	0%			0%	0%		0%	33.33%		16.67%	47.95%		0%	25%		0%	0%	0%	100%	50%		0%
ZK643.5 III_-_8954609_8955855_8955937	ZK643.5	WBGene00014036	ZK643.5	III_-_8954609_8955855_8955937	0%	0%	0%	0%	0%	0%	0%	0%	0%	0%	0%	0%	0%	0%		0%	0%	0%	0%	0%	0%	0%	0%	0%		0%	7.14%	0%	0%	0%	0%	0%	0%	0%		0%	0%	0%	0%	0%	0%	0%	0%	0%	0%
pde-2 III_-_8981113_8981122_8981263	pde-2	WBGene00011146	R08D7.6	III_-_8981113_8981122_8981263	82.2%	81.08%	82.76%	88.81%	75%	87.5%	72.5%	95.45%	73.68%	74.47%	91.11%	66.67%	89.66%	83.33%	100%	94.23%	89.89%	81.16%	72.92%		86.67%	35%	95.45%	90%	100%	80.95%	89.71%	80%	70.21%	82.35%	94.29%	100%	87.5%	81.34%		80.82%	50%	87.25%	75.28%	81.71%	77.36%	75%	100%	83.33%	66.67%
F59B2.13 III_-_9022665_9024284_9025105	F59B2.13	WBGene00010315	F59B2.13	III_-_9022665_9024284_9025105				100%					100%	100%						100%		100%						100%												100%			100%	100%	100%		100%
F59B2.13 III_-_9025237_9025718_9025775	F59B2.13	WBGene00010315	F59B2.13	III_-_9025237_9025718_9025775	100%	100%	100%	100%	100%	100%	100%	100%	100%	100%		100%	50%								100%		0%	100%		100%	0%	100%		100%	100%			100%		100%		88.89%	94.9%	84%	79.31%
ikke-1 III_-_9046585_9047731_9047841	ikke-1	WBGene00011299	R107.4	III_-_9046585_9047731_9047841	38.46%	14.29%	0%	16.67%	0%	25%	100%		0%	75%	0%	20%	28.57%	22.22%		46.15%	0%	11.76%	35.71%							0%	0%	0%	100%		26.67%	0%	33.33%	27.78%		12.5%	0%	0%	0%		60%	0%	0%		66.67%
R107.5 III_-_9052371_9052377_9052420	R107.5	WBGene00011300	R107.5	III_-_9052371_9052377_9052420	7.07%	7.19%	7.23%	10.4%	10.71%	8.11%	0%	15.38%	8.49%	7.42%	3.67%	7.69%	15.08%	4.26%	21.27%	4.3%	7.85%	7.22%	8.38%	2.7%	1.92%	1.31%	11.54%	9.02%	0%	8.04%	5.62%	6.49%	7.27%	3.3%	10.34%	3.16%	6.71%	15.53%		11.11%	6.06%	5%	9.8%	4.76%	8.33%	2.82%	9.52%	3.33%	10%
F02A9.1 III_-_9076976_9077186_9077651	F02A9.1	WBGene00008513	F02A9.1	III_-_9076976_9077186_9077651	10.64%	44.44%	12.2%	5%	3.81%	14.63%	24.05%	10.88%	0%	0%	0%	0%	5.56%	2.56%		4.35%	8.43%	3.51%	1.89%	0%	0%	0%	3.85%	25%	0%	0%	0%	0%	0.76%	3.45%	5.88%	7.14%	3.23%	0%		0%	0%	0%			0%	0%		0%	0%
far-1 III_-_9080654_9080667_9080701	far-1	WBGene00001385	F02A9.2	III_-_9080654_9080667_9080701	0%	0.16%	0%	0.85%	0%	0%	5.56%	0%	0%	0%	0.94%	0.09%	0.34%	0%	0%	0%	0%	0%	0%	0%	0%	0%	0%	0%	0%	0%	0%	0%	0%	0%	0.6%	0%	0%	0.39%	0%	0.36%	0%	0%	0%	0%	0%	1.56%	0%	0%	0%
F02A9.10; mrpl-44 III_-_9086734_9089026_9089160	F02A9.10; mrpl-44	WBGene00303021; WBGene00008514	F02A9.10; F02A9.4	III_-_9086734_9089026_9089160	17.95%	9.925%	0%	8.335%	0%	16.665%	0%	22.275%	0%	6.52%	1.56%	13.335%	17.73%	0%	0%	11.905%	3.845%	0%	0%	50%	35.715%	0%	8.335%	0%	0%	33.335%	0%	6.25%	32.355%	0%	1.665%	0%	0%	11.235%		0%	17.045%	0%	7.145%	0%	12.5%	0%	0%	12.5%	7.145%
npr-29 III_-_9208987_9209029_9209196	npr-29	WBGene00013848	ZC84.4	III_-_9208987_9209029_9209196	0%	0%	0%	0%						0%	0%	0%	0%	3.67%	86.3%	4.45%	1.38%	2.25%	1.04%	0%	0%	0%				0%	0%	0%	0%	0%	0%	6.67%	0%	0%			0%	0%	11.54%	5%	14.29%	0%	0%		0%
npr-29 III_-_9209876_9209891_9209933	npr-29	WBGene00013848	ZC84.4	III_-_9209876_9209891_9209933	100%	100%	100%	100%		100%			100%	72.73%	100%	100%	100%	97.58%	100%	95.34%	98.09%	98.35%	98.92%	100%	100%		100%	100%			100%	100%	100%	97.06%	94.12%	100%	94.44%	100%		100%	100%	100%	100%	100%	100%	100%	100%		100%
clip-1 III_-_9266198_9267619_9267822	clip-1	WBGene00010796	M01A8.2	III_-_9266198_9267619_9267822					33.33%	0%	60%	50%	40%																									43.75%	49.06%	21.74%	33.33%
srx-45 III_-_9304148_9304502_9304555	srx-45	WBGene00005936	K01B6.2	III_-_9304148_9304502_9304555								0%						1.87%	0%	2.22%	6.78%	4.27%	2.4%		100%	0%				0%		0%	0%					0%			0%					83.33%	0%	0%	0%
K04H4.2 III_-_9348259_9349070_9349168	K04H4.2	WBGene00010573	K04H4.2	III_-_9348259_9349070_9349168	12.5%	25%	0%	12.5%		0%	25%	50%	33.33%	29.69%	100%	33.33%	31.15%	37.5%	100%	45.45%	75%	26.67%	0%	100%	0%		66.67%	100%		63.16%	42.86%	33.33%	0%		53.85%	100%	12%	24.32%		0%	34.88%	0%	0%		50%	0%	100%	100%	9.09%
K04H4.2 III_-_9350589_9351181_9351239	K04H4.2	WBGene00010573	K04H4.2	III_-_9350589_9351181_9351239	100%	0%	50%	0%	0%	0%	0%	0%		16%	0%	0%	0%	10%	0%	0%	0%	0%	42.86%	0%	0%		0%	0%	0%	0%	0%	0%	0%		11.76%	0%	0%	0.85%		0%	4.88%			100%	0%	0%		0%	0%
K04H4.2 III_-_9351366_9353474_9353525	K04H4.2	WBGene00010573	K04H4.2	III_-_9351366_9353474_9353525	33.33%	0%	60%	0%	0%	0%	0%	0%	0%	2.5%	0%	5.88%	0%	36.36%		0%	33.33%	25%	0%		0%		5.56%	0%	0%	0%	0%	0%	42.86%		0%	0%	0%	0%		0%	0%				0%		0%	0%	0%
sod-4 III_-_9497321_9498370_9498447	sod-4	WBGene00004933	F55H2.1	III_-_9497321_9498370_9498447	65.22%	13.04%	100%	25%			100%	100%	100%	57.14%	93.1%	93.1%	62.5%	100%		88.89%	100%	62.5%	35.71%		100%	100%	100%			100%	41.67%	100%	100%	96.97%	95.83%	95.83%	97.92%	87.26%	0%	98.13%	93.33%	100%	100%		11.11%	100%	100%	100%	90.91%
ced-7 III_-_9573643_9573649_9573694	ced-7	WBGene00000421	C48B4.4	III_-_9573643_9573649_9573694	3.57%	13.33%	13.33%	0%	25%	50%	0%	66.67%	0%	0%	0%	14.29%	26.67%	0%		27.78%	0%	0%	4.17%		0%		0%	25%			25%	0%	53.85%	0%	12.5%	0%	0%	57.66%		6.67%	33.33%	4.35%	0%	0%	0%	75%	20%		16.67%
gpdh-2 III_-_9855583_9855963_9856089	gpdh-2	WBGene00010778	K11H3.1	III_-_9855583_9855963_9856089	15%	17.19%	0%	2.94%	0%	0%	0%	0%	0%	8.62%	0%	0%	12%	0%	0%	9.88%	0%	8.51%	9.33%	0%	5.56%		0%	33.33%		0%	0%	11.11%	31.58%	0%	23.08%	0%	2.86%	12.82%		0%	33.33%	0%	0%	12.5%	0%	0%	9.09%	14.29%	4.17%
dhhc-4 III_-_9863814_9864559_9864832	dhhc-4	WBGene00014075	ZK757.4	III_-_9863814_9864559_9864832					30%	38.46%	0%	12.5%	60%											50%	84.21%	80%	33.33%	11.11%																		16.67%	50%	40%	75%
dhhc-4 III_-_9865519_9865671_9865757	dhhc-4	WBGene00014075	ZK757.4	III_-_9865519_9865671_9865757					66.67%	13.33%	37.5%	33.33%	42.86%	22.73%	55.32%	16.67%	56%	60%		28.57%	45.16%	70.59%	66.67%		22.22%		42.86%		100%	83.33%	14.29%	36.84%	84.38%					35.85%		38.1%	50%	71.43%	75%	50%	62.5%	40%	50%	100%	37.5%
alg-4 III_-_9890780_9890789_9891275	alg-4	WBGene00006449	ZK757.3	III_-_9890780_9890789_9891275
alg-4 III_-_9890789_9891230_9891275	alg-4	WBGene00006449	ZK757.3	III_-_9890789_9891230_9891275	20%	0%	50%							0%			0%	0%		0%			0%		0%		0%			0%	0%			0%				20%				0%				0%	0%	0%	0%
cyld-1 III_-_9901725_9901732_9901774	cyld-1	WBGene00009594	F40F12.5	III_-_9901725_9901732_9901774	0%	0%	0%	0%	0%	0%	0%	66.67%	0%	0%	0%	0%	6.67%	0%		2.33%	0%	1.52%	0%	0%	0%		6.06%	0%	0%	0%	0%	1.61%	0%	0%	0%	22.22%	0%	4.65%		3.45%	0%	0%	0%		0%	3.33%	0%	16.67%	6.25%
F54B3.1 II_+_10262188_10262874_10262880	F54B3.1	WBGene00010013	F54B3.1	II_+_10262188_10262874_10262880	40%	0%		0%			0%	100%		75%	33.33%	0%	66.67%	33.33%		50%	0%	0%	0%				33.33%	100%		66.67%		0%		0%	28.57%	50%		50%				16.67%		100%		100%	100%	50%
F54B3.1 II_+_10263024_10263062_10263077	F54B3.1	WBGene00010013	F54B3.1	II_+_10263024_10263062_10263077	25%	60%	0%		0%		0%	100%		22.86%	0%	0%	41.67%	0%		20%	0%	0%	100%				0%				100%	0%			0%	0%		38.24%		0%		0%		0%	0%	0%	100%
F54B3.1 II_+_10266186_10266645_10266651	F54B3.1	WBGene00010013	F54B3.1	II_+_10266186_10266645_10266651	17.65%	33.33%	10%	25%	0%	0%	0%		0%	0%	31.25%	23.53%	42.86%	4.76%		9.09%	0%	18.75%	0%		0%	0%	0%	0%		0%	0%	20%	0%	0%	0%	25%	0%	44.76%		0%	0%	0%	0%		0%	66.67%	83.33%	100%	20%
ztf-27 II_+_10386699_10386742_10386754	ztf-27	WBGene00011661	T09F3.1	II_+_10386699_10386742_10386754	93.44%	87.5%	89.47%	95.65%	88.41%	94.23%	95.65%	91.3%	100%	72.41%	97.5%	81.25%	100%	90.3%	33.1%	93.33%	87.54%	91.3%	92.49%		100%		91.67%	100%	100%	100%	100%	91.3%	76.92%	100%	100%	60%	100%	92.54%	100%	88.89%	87.5%	85.37%	94.12%	100%	100%	33.33%	80%	100%	100%
eif-2A II_+_10417307_10417359_10417366	eif-2A	WBGene00008480	E04D5.1	II_+_10417307_10417359_10417366	97.85%	97.87%	94.44%	94.92%	100%	96.67%	90%	93.33%	100%	98.57%	100%	100%	98.95%	100%	100%	94%	100%	97.18%	97.65%	100%	88.89%	100%	98%	100%	100%	100%	100%	96.97%	100%	100%	100%	100%	100%	100%	100%	97.92%	100%	100%	98.46%	97.14%	96%	97.83%	100%	100%	96.49%
ZK673.11 II_+_10460527_10460639_10460867	ZK673.11	WBGene00014065	ZK673.11	II_+_10460527_10460639_10460867			0%							25%	20%	100%	0%	0%			18.75%	11.11%	100%		100%			50%		0%		80%					100%	72%		25%	66.67%		100%			28.57%	22.22%	0%	0%
C06A1.2 II_+_10571005_10571404_10571819	C06A1.2	WBGene00007353	C06A1.2	II_+_10571005_10571404_10571819	11.54%	50%	80%	100%	100%		0%	50%	0%					21.05%	0%	10%	31.82%	22.73%	35%	0%	0%	0%	49.02%	60%	23.53%					33.33%	20%	0%	42.86%	24.34%		12.5%	36.36%	0%	0%	0%	0%
C06A1.2 II_+_10571005_10571819_10571830	C06A1.2	WBGene00007353	C06A1.2	II_+_10571005_10571819_10571830	100%	85.71%	100%	0%			66.67%	100%	100%					100%	100%	96.43%	83.33%	100%	92.86%	100%	100%	100%								100%	100%	100%	100%	100%		100%	100%	100%	100%	100%	100%
rsp-7 II_+_10659715_10659785_10660030	rsp-7	WBGene00004704	D2089.1	II_+_10659715_10659785_10660030	7.69%	7.14%	18.75%	0%	10%	9.38%	0%	0%	0%					22.22%		12.5%	29.73%	18.18%	40%	0%	0%		30%	0%		0%	0%	66.67%	0%	25%	10%	0%	0%	40.62%		12.9%	0%	44.44%	5.56%	15.79%	16.67%	18.75%	11.11%	0%	9.09%
metr-1 II_+_10927076_10927127_10927131	metr-1	WBGene00010988	R03D7.1	II_+_10927076_10927127_10927131	88.61%	85.37%	60%	100%	100%	100%	100%	50%	100%	90%	100%	95.24%	95.24%	100%	100%	90.32%	100%	88.24%	100%	100%	100%		100%	100%	100%	66.67%	9.09%	100%	100%	100%	100%	100%	100%	77.78%	100%	71.43%	100%	100%	75%	100%	100%	100%	100%	85.71%	75%
ptp-3 II_+_10968674_10975379_10975551	ptp-3	WBGene00004215	C09D8.1	II_+_10968674_10975379_10975551	0%	0%	0%						0%	4.76%	0%	0%	0%	0%		0%	0%	0%	0%		0%		0%	0%		0%	0%	0%	0%		0%			0%		0%	0%	0%	0%		0%	0%		0%	0%
ptp-3 II_+_10984121_10984200_10984383	ptp-3	WBGene00004215	C09D8.1	II_+_10984121_10984200_10984383																																						100%	100%	70%	83.33%
ptp-3 II_+_10985555_10985675_10986069	ptp-3	WBGene00004215	C09D8.1	II_+_10985555_10985675_10986069	18.18%	25%	2.47%	1.82%			100%			65.38%	0%	66.67%	27.27%	5.56%	0%	15.79%	10.81%	2.22%	14.29%		0%		14.29%	33.33%	0%	38.46%	0%	0%	0%	100%	100%		0%	39.39%		50%	0%	16.67%	0%	0%	0%	0%	100%
F40F8.1 II_+_11127667_11127708_11128379	F40F8.1	WBGene00009575	F40F8.1	II_+_11127667_11127708_11128379					0%	0%			0%	4.76%	72.73%	66.67%	10%							0%	9.52%		20%	0%		0%	0%	20%		0%	25%	25%	0%	14.29%		0%	16.67%	16.67%	100%	0%		0%	0%	0%	0%
srap-1 II_+_11207721_11207932_11208444	srap-1	WBGene00011522	T06D8.1	II_+_11207721_11207932_11208444	1.59%	14.81%	0%	0%	0%	0%	0%	0%		0%	0%	8.33%	0%	0%		0%	16.67%	0%	5.41%		0%		14.29%	20%	57.14%	0%	0%	0%	0%		0%	0%	0%	6%		0%	28.57%		0%			0%	0%	0%	0%
srap-1 II_+_11218367_11218448_11219456	srap-1	WBGene00011522	T06D8.1	II_+_11218367_11218448_11219456	32.2%	36.36%	100%	33.33%	0%			0%		50%	0%	44.44%	100%	0%	0%	12.5%	100%	66.67%	21.43%		33.33%	0%	0%	0%	100%	100%		0%	100%					75%		0%	25%					60%	66.67%	100%	0%
T06D8.9 II_+_11240513_11240558_11240566	T06D8.9	WBGene00011529	T06D8.9	II_+_11240513_11240558_11240566	0%	0%	0%	0%	0%	0%	0%	0%	0%	0%	0%	7.69%	14.29%	0%		0%	0%	10%	0%		0%	0%	0%	0%		0%	25%	0%	0%	0%	0%	0%	12.5%	0%	0%	0%	0%	0%	0%	0%	0%	0%	0%	0%	20%
T05B9.2 II_+_11257597_11257648_11257651	T05B9.2	WBGene00011465	T05B9.2	II_+_11257597_11257648_11257651	50%									0%	100%	71.43%		50%			100%	66.67%	100%	100%		100%												75%
saps-1 II_+_11298215_11298255_11298261	saps-1	WBGene00008166	C47G2.5	II_+_11298215_11298255_11298261	0%	0%	0%	0%	25%	0%		0%	0%	20.83%	0%	5%	20%	11.11%	0%	27.27%	0%	0%	8.7%	0%	70%	100%	0%	0%		0%	0%	0%	0%	0%	0%	0%	0%	4.08%		0%	0%	0%			20%	50%	20%	0%	12.5%
pigm-1 II_+_11349273_11349317_11349323	pigm-1	WBGene00007189	B0491.1	II_+_11349273_11349317_11349323	5.56%	22.22%	0%	0%	0%	50%	0%	0%	0%	22.22%	0%	17.65%	35.71%	0%		30%	0%	0%	0%	0%	75%		0%	0%	0%	100%	0%	0%	0%	0%	20%	0%	0%	9.68%		0%	0%	0%		0%	0%	0%	0%	0%	50%
pod-2 II_+_1137047_1140340_1140466	pod-2	WBGene00004076	W09B6.1	II_+_1137047_1140340_1140466	100%	100%	100%	100%	100%	100%	100%	100%	100%	100%	100%	100%	100%	100%	100%	100%	100%	100%	100%	100%			100%	100%		100%	100%	100%	100%	100%	100%	100%	100%	100%		100%	100%	100%	100%	100%	100%	100%	100%	100%	100%
C05D12.7 II_+_11411513_11411874_11414207	C05D12.7	WBGene00044029	C05D12.7	II_+_11411513_11411874_11414207	100%	100%	98.59%	100%	100%	92.31%	100%	100%	88.89%	100%	100%	91.18%	100%	100%	100%	100%	100%	100%	100%			100%	98.75%	100%	100%	100%	96.67%	89.23%	95.62%	100%	98.55%	94.23%	99.59%	100%	100%	100%	100%	100%	100%	100%	94.12%	100%	100%	100%	100%
rsp-1 II_+_11454513_11454640_11455023	rsp-1	WBGene00004698	W02B12.3	II_+_11454513_11454640_11455023														8.04%	0%	18.29%	17.09%	4%	15.29%	26.83%	8%	100%																				7.14%	11.76%	4.35%	11.76%
W02B12.11 II_+_11474217_11474266_11474273	W02B12.11	WBGene00012206	W02B12.11	II_+_11474217_11474266_11474273	28.57%	44%	13.04%	10%	0%	100%	0%	87.5%	25%	23.44%	0%	3.7%	32%	12%		50%	16.22%	0%	9.52%		0%	0%	0%	100%	0%	0%	0%	10%	0%	0%	13.33%	0%	0%	27.87%		22.22%	0%	20%	0%	0%	20%	0%	0%	0%	16.67%
pod-2 II_+_1147566_1147819_1152015	pod-2	WBGene00004076	W09B6.1	II_+_1147566_1147819_1152015	100%	100%	100%	100%	100%	100%	100%	100%	100%	100%	89.19%	100%	100%	93.33%	100%	92.86%	100%	95.45%	83.33%				100%	100%	100%	100%	100%	100%	100%	100%	100%	100%	83.33%	100%	100%	100%	100%	100%	95%	100%	100%	100%	100%	100%	100%
F54D5.7 II_+_11548037_11548078_11548091	F54D5.7	WBGene00010052	F54D5.7	II_+_11548037_11548078_11548091	0%	0%	5.88%	0%	0%	0%	0%	0%	0%	0%	0%	0%	0%	4.76%	0%	0%	0%	0%	0%	0%	0%	0%	0%	0%	0%	0%	0%	14.29%	0%	0%	0%	0%	0%	0%		0%	0%	0%	0%	0%	0%	0%	0%	0%	0%
alh-8 II_+_11729549_11729595_11729605	alh-8	WBGene00000114	F13D12.4	II_+_11729549_11729595_11729605	0.78%	0%	7.41%	0%	0%	3.45%	0%	0%	0%	0%	2.2%	0%	2.78%	1.47%	0%	0.86%	0%	0%	0%	0%	0%	0%	3.61%	3.12%	0%	0%	0%	0%	1.18%	2.99%	2.48%	0%	0%	2.76%	0%	0%	0%	0%	9.09%	0%	0%	0%	0%	0%	0%
F43G6.4 II_+_11796193_11796857_11799035	F43G6.4	WBGene00009657	F43G6.4	II_+_11796193_11796857_11799035	100%	100%		100%		100%	100%		100%	100%	100%	100%	100%	100%		100%		100%	100%				100%	100%		100%	100%	100%	100%	100%	100%		100%	100%		100%	100%	100%			100%	100%			100%
mex-1 II_+_11970687_11970728_11970737	mex-1	WBGene00003228	W03C9.7	II_+_11970687_11970728_11970737	0%	40%	100%	12.5%		50%	0%			14.29%	0%	0%	11.11%	0%		15.62%	100%	0%	0%		87.5%		40%	50%		0%		0%		0%		100%		22.58%				0%		66.67%	33.33%	0%		50%	0%
ash-2 II_+_11980720_11980764_11980770	ash-2	WBGene00012458	Y17G7B.2	II_+_11980720_11980764_11980770	0%	11.11%	0%	6.67%	0%	0%	0%	0%	0%	18.18%	0%	16.67%	66.67%	8.7%		14.29%	3.57%	0%	10%	0%	60%		12.5%		0%	0%	100%	0%	0%	0%	33.33%	0%	20%	29.41%		4.17%	0%	0%	0%	0%	0%	0%	25%	66.67%	16.67%
ash-2 II_+_11982254_11982999_11983008	ash-2	WBGene00012458	Y17G7B.2	II_+_11982254_11982999_11983008	16.67%	20%	0%	0%	0%	0%	0%	100%	0%	5.88%	0%	0%	42.86%	0%	0%	25%	11.11%	11.11%	9.09%		50%		50%	100%	0%		11.11%	0%		0%	0%	0%	37.5%	32.65%		14.29%	50%	0%	0%		25%	20%	0%		0%
Y57A10A.2 II_+_12148143_12148475_12148482	Y57A10A.2	WBGene00013247	Y57A10A.2	II_+_12148143_12148475_12148482	22.22%	100%				0%		0%	0%	0%		0%	57.14%			0%	0%		0%				0%	0%										0%							0%		100%
Y57A10A.7 II_+_12159784_12159843_12159850	Y57A10A.7	WBGene00013252	Y57A10A.7	II_+_12159784_12159843_12159850	0%			0%		0%						0%	0%			0%		0%						0%										0%											0%
ife-5 II_+_12280780_12280894_12283358	ife-5	WBGene00002063	Y57A10A.30	II_+_12280780_12280894_12283358														71.43%		100%	100%	66.67%	83.33%
sop-2 II_+_12342268_12342628_12342634	sop-2	WBGene00004945	C50E10.4	II_+_12342268_12342628_12342634	3.77%	0%	0%	0%	5%	3.12%	0%	0%	13.04%	33.33%	2.94%	14.29%	0%	0%		16.67%	0%	6.67%	0%	0%	0%		0%	0%	0%	0%	0%	0%	40.48%	0%	0%	10%	0%	10.13%		14.29%	0%	0%	0%	25%	0%	0%	20%	0%	0%
sre-37 II_+_12467012_12467066_12467130	sre-37	WBGene00008839	F15A4.3	II_+_12467012_12467066_12467130	100%	100%	100%	100%																														0%				100%		100%
F49C5.7 II_+_12566361_12567310_12567370	F49C5.7	WBGene00009869	F49C5.7	II_+_12566361_12567310_12567370
cnp-2 II_+_12763892_12764932_12764938	cnp-2	WBGene00012901	Y46G5A.10	II_+_12763892_12764932_12764938		0%		33.33%	0%	16.67%	60%	11.76%	12.5%	3.45%	16.67%	0%	2.94%	0%		0%		0%	0%		0%		0%			0%				9.09%	0%		0%	0%						0%	0%		0%	0%	0%
srz-63 II_+_1278778_1278825_1280244	srz-63	WBGene00023499	Y57G7A.12	II_+_1278778_1278825_1280244	75.53%	83.33%	91.49%	89.22%
spds-1 II_+_12808620_12809274_12809684	spds-1	WBGene00012909	Y46G5A.19	II_+_12808620_12809274_12809684	66.67%	46.15%	87.5%	88.89%	50%	66.67%	0%	100%	100%	62.5%	75%	80%	57.14%	50%	90%	76.47%	88.89%	80%	62.5%			100%	71.43%	66.67%	100%	0%	100%	100%	0%	25%	50%	100%	100%	60%		14.29%		100%	100%	33.33%	100%	100%	100%		60%
spds-1 II_+_12809421_12810443_12810659	spds-1	WBGene00012909	Y46G5A.19	II_+_12809421_12810443_12810659	50%	50%	100%	28.57%						0%	0%	0%	50%	40%		12.5%	0%	66.67%	28.57%				25%	0%	0%			0%	50%		25%	40%	0%	40.74%		0%		66.67%	50%	0%		33.33%	0%	0%
sra-14 II_+_12886611_12886811_12886886	sra-14	WBGene00005040	F35C5.2	II_+_12886611_12886811_12886886	91.6%	91.67%	82.5%	82%				100%		100%		0%						100%					100%						0%					0%				100%
F42G4.2 II_+_13048057_13048346_13048355	F42G4.2	WBGene00009641	F42G4.2	II_+_13048057_13048346_13048355	66.67%			66.67%	50%			0%		100%		100%	100%			100%			0%		60%		0%							100%				35.71%				0%							50%
F42G4.2 II_+_13049093_13049265_13049410	F42G4.2	WBGene00009641	F42G4.2	II_+_13049093_13049265_13049410	33.33%	50%								0%		100%	0%	0%		12.5%					0%												0%	55.56%			0%			0%		0%	0%
gcn-2 II_+_13085644_13085696_13085702	gcn-2	WBGene00013591	Y81G3A.3	II_+_13085644_13085696_13085702	33.33%	0%	18.18%		100%	100%	0%	50%	0%	80%		100%	75%	40%		50%	0%	0%	25%		0%	100%	50%			0%			0%	0%	33.33%		0%	58.46%		16.67%			0%	0%	40%			0%	0%
gcn-2 II_+_13090147_13090187_13090196	gcn-2	WBGene00013591	Y81G3A.3	II_+_13090147_13090187_13090196	0%	33.33%	0%	75%		50%	0%	33.33%		25%	0%	0%	58.33%	0%		40%	16.67%	0%	0%				0%	0%		0%	0%	0%	100%	0%	0%	0%	0%	21.43%		0%	0%	0%	0%	22.22%	0%	100%	0%	100%	100%
pqn-32 II_+_13108378_13108421_13108427	pqn-32	WBGene00004120	F29C12.1	II_+_13108378_13108421_13108427	100%	88.89%	100%	100%	85%	97.56%	86.36%	87.5%	83.72%	83.5%	100%	68.42%	80%	100%		86.32%	70%	90.91%	83.33%	100%	50%		100%	50%		36.36%	85.71%	100%	100%	100%	50%	100%	100%	96.43%		66.67%	70.83%	100%	100%	100%	100%		50%		92.5%
jip-1 II_+_1327096_1327835_1329412	jip-1	WBGene00002176	F56D12.4	II_+_1327096_1327835_1329412	100%	100%	100%	100%	100%	100%	97.83%	100%	99.19%	100%	98.73%	100%	100%	100%		90%	100%	94.29%	96.43%				98.15%	100%	100%	100%	98.81%	97.5%	100%	100%	100%	100%	100%	100%		100%	100%	100%	100%	100%	100%	100%	100%	100%	100%
Y48C3A.5 II_+_13279768_13280170_13299694	Y48C3A.5	WBGene00012989	Y48C3A.5	II_+_13279768_13280170_13299694	8.7%	3.45%	9.84%	5.98%	0%	0%	0%	0%	0%	0%	0%	0%	0%	0%	0%	0%	0%	0%	0%				0%	0%	0%	0%	0%	0%	0%	0%	0%	0%	0%	0%	0%	0%	0%	0%	0%	0%	0%		0%	0%
Y48C3A.5 II_+_13279768_13283384_13299694	Y48C3A.5	WBGene00012989	Y48C3A.5	II_+_13279768_13283384_13299694					0%	0%	13.33%	0%	0%	0%	0%	0%	0%	0%	0%	0%	0%	0%	0%				0%	0%	0%	0%	0%	0%	0%	0%	0%	0%	0%	0%	0%	0%	0%	0%	0%	0%	0%		0%	0%
Y48C3A.12 II_+_13376514_13377441_13377447	Y48C3A.12	WBGene00012994	Y48C3A.12	II_+_13376514_13377441_13377447	2.86%	0%	0%	0%	0%	0%		16.67%	0%	5.26%	3.85%	0%	0%	0%		9.09%	0%	0%	0%	0%	0%	0%	22.22%	0%	0%	0%	0%	0%	0%	0%	0%	0%	14.29%	0%		0%	0%	0%	0%	0%	0%	0%	33.33%	75%	20%
Y48C3A.12 II_+_13387565_13388466_13388477	Y48C3A.12	WBGene00012994	Y48C3A.12	II_+_13387565_13388466_13388477	12.9%	0%	10.34%	4.55%	21.43%	29.17%	10.53%	0%	0%	21.43%	9.76%	0%	60%	7.14%		17.86%	8.11%	7.32%	5.56%		84.62%		0%	0%	0%	100%	14.29%	15.38%	2.94%	20%	0%	8.33%	33.33%	20%		13.33%	0%	0%	0%	0%	33.33%	0%	0%	0%	0%
Y48E1C.1 II_+_13415909_13416026_13419012	Y48E1C.1	WBGene00013014	Y48E1C.1	II_+_13415909_13416026_13419012	64.29%	60%	75%	80%	100%	100%	100%	90.91%	83.33%	100%	85.71%		16.67%	50%		80%	100%	66.67%	100%				75%	100%		66.67%	50%	90.91%	70%	100%	50%	33.33%	30%	7.14%		50%	66.67%	66.67%	100%	100%	100%	100%	50%	75%	100%
jip-1 II_+_1346336_1347188_1347312	jip-1	WBGene00002176	F56D12.4	II_+_1346336_1347188_1347312																				0%	0%	0%	8.89%	0%	0%									0.65%		0%	0%	0%	7.32%	12.5%	17.86%
jip-1 II_+_1346336_1347312_1347327	jip-1	WBGene00002176	F56D12.4	II_+_1346336_1347312_1347327	81.58%	71.43%	75.81%	87.3%						82%	87.81%	68.29%	80.88%	82.29%		90.2%	86.75%	90.09%	90.6%	100%	66.67%	50%	91.11%	95.83%	87.5%	95.18%	95.04%	91.46%	89.6%	79.17%	89.66%	82.14%	96.55%	87.43%		72.41%	90%					68.52%	66.67%	56.25%	47.62%
T26H2.15; Y51H1A.3 II_+_13872940_13872997_13873018	T26H2.15; Y51H1A.3	WBGene00199963; WBGene00013094	T26H2.15; Y51H1A.3	II_+_13872940_13872997_13873018	25.48%	58.335%	16.665%	27.78%	100%	100%	0%	100%	0%	36.75%	12.5%	56.25%	63.04%	0%		57.14%	0%	33.33%	20%		25%		100%	100%		0%	0%			50%	22.915%	0%	25%	59.78%		0%		0%	0%		75%	0%	50%	100%	0%
ace-3 II_+_14207278_14207521_14208717	ace-3	WBGene00000037	Y48B6A.8	II_+_14207278_14207521_14208717																				100%	100%	100%
imb-2 II_+_14368109_14368150_14368168	imb-2	WBGene00002076	R06A4.4	II_+_14368109_14368150_14368168	8.33%	15.38%	5.56%	12.9%	10%	13.33%	0%	18.18%	0%	0%	0%	3.45%	5%	2.7%	0%	31.25%	7.81%	9.52%	10.87%	0%	0%		0%	18.18%	0%	0%	0%	0%	30.43%	0%	0%	0%	0%	12.75%	0%	25.81%	25%	4.17%	30.77%	33.33%	0%	63.64%	42.86%	0%	0%
nurf-1 II_+_14396409_14397083_14397089	nurf-1	WBGene00009180	F26H11.2	II_+_14396409_14397083_14397089	0%	33.33%	0%	0%	0%	0%	0%	33.33%	0%	0%	0%	0%	21.43%	0%		50%	0%	0%	0%		0%		50%	0%		0%	0%	0%	0%	0%	0%	0%	0%	26.67%		9.09%	0%	0%	0%		0%	100%	100%	0%	0%
nurf-1 II_+_14400751_14400796_14401257	nurf-1	WBGene00009180	F26H11.2	II_+_14400751_14400796_14401257	76.14%	75%	77.89%	80.82%	94.59%	72.73%	90%	88.24%	88.89%					88.57%	100%	65.08%	92.15%	83.33%	75%	100%	90.48%	0%	92.94%	81.25%	95.88%	96.67%	92.31%	91.04%	100%	96.88%	80%	84.44%	84.91%	82.61%	100%	90.97%	90%	71.43%	95.35%	93.18%	77.27%	76.47%	86.84%	100%	78.57%
nurf-1 II_+_14403154_14403524_14403533	nurf-1	WBGene00009180	F26H11.2	II_+_14403154_14403524_14403533	13.89%	12.5%	16.67%	7.69%	16.67%	8.33%	40%	50%	0%	20.69%	9.52%	0%	38.89%	13.04%		7.69%	35.14%	8.33%	3.12%	0%	0%	100%	0%	0%		50%	14.29%	0%	50%	0%	16.67%	0%	0%	5.56%		26.09%	33.33%	20%	0%	0%	20%	22.22%	100%	0%	33.33%
smg-8 II_+_14442211_14442916_14442922	smg-8	WBGene00010551	K04B12.3	II_+_14442211_14442916_14442922	8.33%		0%	0%		33.33%	0%	0%	0%	20%	0%	0%	60%	0%		0%	0%	25%	0%		100%		0%	0%				50%	0%	0%	20%	0%	0%	60%		0%	0%	0%	0%	0%	0%	75%	50%	0%	50%
spat-1 II_+_14530469_14531140_14531146	spat-1	WBGene00010198	F57C2.6	II_+_14530469_14531140_14531146	40%	50%	16.67%	14.29%				50%	0%	16.67%		60%	50%	50%		77.78%	0%		0%		100%	100%	80%	0%		0%		0%		100%	33.33%	66.67%	100%	19.61%		0%	0%	50%				100%	16.67%		66.67%
T25D3.4 II_+_147335_147380_147387	T25D3.4	WBGene00020798	T25D3.4	II_+_147335_147380_147387	0%	10.53%	0%	29.41%	0%	14.29%	0%	0%	0%	21.15%	0%	11.36%	40.91%	0%		10%	0%	0%	13.33%		66.67%	0%	14.29%	50%		0%	0%	0%	0%	0%	0%	0%		5.08%		50%	0%	0%	0%	0%	0%	0%	0%	0%	16.67%
Y54E2A.10 II_+_14791315_14791357_14791458	Y54E2A.10	WBGene00013195	Y54E2A.10	II_+_14791315_14791357_14791458	88.75%	80.56%	90.71%	85%	80%	93.33%		100%		100%	100%	100%	100%	97.06%	100%	85%	94.87%	80%	100%				85%	87.5%	72.55%	94.94%	97.81%	91.03%	97.28%	100%	100%	100%	100%	100%		100%	100%		100%			100%		100%	100%
R05H10.3 II_+_14870060_14870696_14872598	R05H10.3	WBGene00011044	R05H10.3	II_+_14870060_14870696_14872598	81.25%	76.92%	59.09%	72.73%		66.67%			50%	86.36%	55.56%	94.74%	90%	81.82%		60%	77.78%	100%	92.86%		100%	100%	0%				81.82%	50%	33.33%		66.67%	100%	37.5%	93.94%		16.67%	100%	100%			100%	0%	80%	50%	16.67%
pde-3 II_+_14952451_14952608_14952951	pde-3	WBGene00008443	E01F3.1	II_+_14952451_14952608_14952951	81.82%	83.33%	63.27%	90%	91.11%	88.24%	85.05%	92.04%	90%	56.9%	66.67%	56.6%	74.6%	80.3%	57.67%	73.91%	83.87%	81.85%	76.59%	94.29%	70%	67.86%	78.57%	80%	95.5%	73.91%	70.97%	79.11%	66.3%	71.43%	89.19%	83.33%	80.49%	82.32%	60.08%	85.88%	88.89%	86%	86.27%	100%	96.88%	40%	57.14%	60%	50%
Y53F4B.12 II_+_15021732_15021930_15022408	Y53F4B.12	WBGene00013159	Y53F4B.12	II_+_15021732_15021930_15022408	25%		0%	0%	0%					22.22%	11.76%	22.22%	100%	33.33%		66.67%	33.33%	66.67%	66.67%			100%	100%	66.67%		5.26%	0%	16.67%	33.33%	0%	0%	0%		11.61%		0%	0%		33.33%			0%	25%
Y53F4B.21 II_+_15092520_15092587_15092621	Y53F4B.21	WBGene00013167	Y53F4B.21	II_+_15092520_15092587_15092621	66.67%	100%	62.5%	100%		100%			100%	100%	100%		66.67%	94.12%		80%	80%	50%	100%				100%				100%		100%	100%	100%	100%	25%	100%		75%		100%	100%		100%	100%	100%	100%	50%
spsb-1 II_+_15220445_15222823_15222829	spsb-1	WBGene00021597	Y46E12BL.4	II_+_15220445_15222823_15222829	17.65%	8.33%	0%	0%	8.89%	1.79%	12%	4.55%	0%	6.67%	2.99%	11.76%	27.27%	1.96%	41.96%	9.09%	0%	1.11%	2.78%	0%	0%	0%	2.78%	0%	0%	0%	1.28%	3.12%	4.55%	4.17%	0%	0%	4.95%	21.1%		3.57%	0%	0%	0%	2.7%	0%	9.09%	0%	33.33%	0%
rga-9 II_+_15270973_15273041_15274378	rga-9	WBGene00007064	2RSSE.1	II_+_15270973_15273041_15274378	31.43%	33.33%	18.87%	19.57%	71.43%	47.62%	76.92%	52.94%	85.71%	4.35%	8.6%	0%	0%	5.08%	0%	24.39%	4.44%	14.52%	0%	37.93%	41.67%	0%	54.55%	16.67%	100%	16.67%	42.11%	51.11%	63.24%	70%	53.33%	64.71%	66.67%	20.83%	17.65%	41.67%	33.33%	40%	56.86%	37.5%	35%	0%	0%	12.5%	14.29%
etr-1 II_+_166905_166953_166959	etr-1	WBGene00001340	T01D1.2	II_+_166905_166953_166959	0.69%	0%	0%	0%	0%	0%	0%	0%	0%	4.55%	0%	0%	0%	0%		11.11%	0%	0%	0%		0%		0%	0%	0%	0%	0%	0%	0%	10%	0%	0%	0%	0%		0%	0%	0%	0%	0%	0%	8.33%	0%	0%	0%
etr-1 II_+_167078_167172_167893	etr-1	WBGene00001340	T01D1.2	II_+_167078_167172_167893																							100%	85.71%																		85.71%	100%	88.89%	100%
etr-1 II_+_167078_167172_167902	etr-1	WBGene00001340	T01D1.2	II_+_167078_167172_167902	15.79%	10%	20%	6.25%						40%	100%	13.64%	33.33%													5%	82.35%	100%		66.67%	85.71%	50%	100%	56.67%		33.33%	22.22%	0%	0%		66.67%
etr-1 II_+_168047_168173_168547	etr-1	WBGene00001340	T01D1.2	II_+_168047_168173_168547	71.05%	54.55%	57.89%	47.06%	20%	28.57%	50%	0%	50%	46.67%	20%	80%	66.67%	0%		66.67%	77.78%	44.44%	0%		100%	100%	30%	0%		0%	25%	0%	0%	0%	0%	50%	0%	58.33%		25%	50%				75%	35%	33.33%	50%	14.29%
etr-1 II_+_168393_168541_168547	etr-1	WBGene00001340	T01D1.2	II_+_168393_168541_168547										83.33%	0%	100%	100%	0%	100%	87.5%	60%	16.67%	0%				0%	100%						100%				81.48%		100%				100%	75%			100%	100%
K12H6.12 II_+_2810193_2810229_2810385	K12H6.12	WBGene00019691	K12H6.12	II_+_2810193_2810229_2810385	7.69%	0%	27.27%	17.65%	0%	0%	0%	0%	0%	0%			0%	0%			0%				0%		77.78%					33.33%		0%	0%	0%	0%	42.86%		0%	0%	0%	0%		100%		0%		0%
ZK355.2 II_+_2924005_2924057_2924087	ZK355.2	WBGene00022712	ZK355.2	II_+_2924005_2924057_2924087	56.25%	40%	54.35%	62.96%	83.33%	56.67%	0%	77.78%	66.67%	0%	60.71%	58.33%	50%	46.67%		44.44%	55%	53.85%	73.91%			0%	50%	100%	100%	58.97%	75%	60%	0%	71.43%	45.45%	66.67%	58.49%	58.14%	0%	57.14%	42.86%	46.67%	11.11%	66.67%	71.43%	33.33%	75%	0%	25%
nhr-88 II_+_2978489_2978903_2978910	nhr-88	WBGene00003678	K08A2.5	II_+_2978489_2978903_2978910	100%	100%	98.68%	99.59%	96.69%	100%	93.48%	97.69%	97.83%	100%	100%	98.61%	97.06%	99.07%	100%	98.54%	98.8%	99.59%	99.34%	100%	100%	100%	98.11%	100%	100%	96.23%	97.67%	100%	100%	100%	100%	94.74%	100%	100%		100%	100%	100%	100%	100%	100%	100%	100%	100%	100%
nhr-88 II_+_2980029_2980754_2983201	nhr-88	WBGene00003678	K08A2.5	II_+_2980029_2980754_2983201	5.26%	1.87%	3.15%	5%	3.39%	0%	0%	0%	2.63%	0%	0.94%	0%	0%	1.33%	0%	0.57%	0%	0%	0.53%	0%	0%	0%	1.67%	0%	0%	0%	0%	0%	0%	7.14%	5.88%	0%	0%	0%		1.69%	7.14%	0%	4.35%	6.25%	0%	0%	0%	0%	0%
sri-30; Y53F4A.5 II_+_3046190_3046230_3046242	sri-30; Y53F4A.5	WBGene00005542; WBGene00201681	B0454.10; Y53F4A.5	II_+_3046190_3046230_3046242	60%	42.265%	26.09%	62.22%	50%	57.5%	22.22%	72.22%	6.67%	44.65%	8.33%	56.665%	18.365%	15.79%		48.49%	23.08%	52.565%	56.52%			0%	17.65%	40%	0%	0%	11.76%	10%	20%	58.825%	60%	9.09%	59.525%	62.31%		20.51%	47.725%	11.54%	14.29%	33.335%	33.33%	14.29%	27.27%	22.22%	10%
sri-31; Y53F4A.5 II_+_3051941_3051981_3051991	sri-31; Y53F4A.5	WBGene00005543; WBGene00201681	B0454.2; Y53F4A.5	II_+_3051941_3051981_3051991	99.225%	82.425%	99.37%	99.745%	99.5%	99.13%	95.89%	99.35%	98.83%	61.46%	88.275%	65.825%	98.69%	99.275%	99.59%	99.605%	67.61%	63.505%	99.655%	93.11%	98.61%	98.89%	74.06%	49.35%	50%	68.54%	49.77%	84.26%	77.935%	97.11%	99.04%	82.16%	97.96%	87.705%	90.89%	73.7%	88.88%	99.43%	49.645%	99.24%	49.07%	99.81%	100%	98.29%	99.55%
Y53F4A.5 II_+_3134490_3134617_3134699	Y53F4A.5	WBGene00201681	Y53F4A.5	II_+_3134490_3134617_3134699	0%		0%	0%						0%	0%							0%					0%	0%			0%							0%		0%		5.63%	3.69%	5.11%	8.89%			0%
Y53F4A.5 II_+_3135174_3135218_3135227	Y53F4A.5	WBGene00201681	Y53F4A.5	II_+_3135174_3135218_3135227	0%		100%	100%		0%		0%				100%		100%									100%	100%			100%							100%			100%	79.88%	80.71%	88.89%	82.09%
Y53F4A.5 II_+_3187435_3187504_3187523	Y53F4A.5	WBGene00201681	Y53F4A.5	II_+_3187435_3187504_3187523	63.75%	62.07%	52.9%	66.84%						100%														0%
Y53F4A.5; ZC239.3 II_+_3216595_3216752_3216818	Y53F4A.5; ZC239.3	WBGene00201681; WBGene00022566	Y53F4A.5; ZC239.3	II_+_3216595_3216752_3216818	10.665%	3.335%	19.835%	14.155%	16.665%	3.845%	7.14%	22.915%	0%	38.21%	7.145%	9.135%	19.94%	15.835%	0%	16.96%	23.125%	27.865%	22.895%	0%	23.53%	0%	29.76%	4.545%	0%	50%	17.855%	0%	6.25%	0%	10%	12.5%	0%	23.73%		7.5%	42.855%	26.615%	0%	0%	14.285%	19.09%	15%	16.665%	4.165%
F02E11.2; Y53F4A.5 II_+_3262962_3263002_3263010	F02E11.2; Y53F4A.5	WBGene00017180; WBGene00201681	F02E11.2; Y53F4A.5	II_+_3262962_3263002_3263010	31.02%	33.335%	30.77%	28.07%	0%	0%	0%	0%	0%	7.76%	0%	0%	1.37%	3.85%		12.82%	0%	0%	0%		0%	0%	0%	0%	16%	0%	0%	0%	0%	0%	0%	0%	0%	2.33%		0%	0%	0%	54.165%	0%	0%	22.73%	0%	0%	0%
bath-29; Y53F4A.5 II_+_3351019_3351724_3358631	bath-29; Y53F4A.5	WBGene00017452; WBGene00201681	F14D2.4; Y53F4A.5	II_+_3351019_3351724_3358631	50%	75%	48%	45.59%			50%			91.78%	100%	66.67%	100%	100%		80.95%					100%		60%			100%	50%			100%	100%		50%	0%			100%		0%		100%				90%
cyh-1 II_+_3506715_3506755_3506764	cyh-1	WBGene00021714	Y49F6B.1	II_+_3506715_3506755_3506764	5.26%	25%	0%	18.75%		0%		0%	0%	14.29%	0%	0%	14.29%	0%		16.67%	0%	0%	0%		0%		25%	0%	0%	0%	0%	50%	0%	0%	0%	0%	100%	16.67%	0%	0%	0%	0%	0%	40%	33.33%	8.33%	0%	20%	0%
cyh-1 II_+_3507609_3508468_3508474	cyh-1	WBGene00021714	Y49F6B.1	II_+_3507609_3508468_3508474	20%	33.33%	0%	0%		0%	0%		0%	16.67%	0%	50%	50%	0%		55.56%	12.5%	16.67%	0%		0%		33.33%	100%		0%	0%	0%	20%	50%	0%	0%		34.09%		0%		40%	0%	0%	0%	0%	12.5%	0%	20%
srh-59 II_+_3583163_3583285_3583292	srh-59	WBGene00005281	W10G11.10	II_+_3583163_3583285_3583292	10.71%	0%	12.9%	10.14%						0%							0%						0%
srh-60 II_+_3584178_3584243_3584683	srh-60	WBGene00005282	W10G11.9	II_+_3584178_3584243_3584683	35.71%		46.15%	48%
C50E10.13 II_+_3707258_3707422_3707562	C50E10.13	WBGene00199687	C50E10.13	II_+_3707258_3707422_3707562	60%	66.67%	61.54%	56.14%																																			100%
C50E10.13 II_+_3803133_3803171_3803197	C50E10.13	WBGene00199687	C50E10.13	II_+_3803133_3803171_3803197	50%	50%	48%	41.18%
C50E10.13; F53C3.6 II_+_3898372_3898416_3898437	C50E10.13; F53C3.6	WBGene00199687; WBGene00018750	C50E10.13; F53C3.6	II_+_3898372_3898416_3898437	5.45%	18.18%	2.27%	8%	28.57%	20%	0%	7.69%	8.33%	30%	0%	9.38%	50%	8.33%		35.42%	5.17%	0%	0%		100%	0%	54.545%	11.11%	100%	20%	40%	12.5%	0%	11.11%	0%	12.5%	20%	8.11%		10.71%	0%	12.5%	16.67%	0%	0%	50%	25%	50%	0%
C50E10.13; F53C3.6 II_+_3899280_3899322_3899819	C50E10.13; F53C3.6	WBGene00199687; WBGene00018750	C50E10.13; F53C3.6	II_+_3899280_3899322_3899819	11.365%	5.555%	0%	50%	0%	16.665%	0%	62.5%	0%	12.57%	20%	36.43%	15.625%	0%		14.285%	35.715%	16.665%	21.43%		0%		14.285%	66.67%		0%	0%	30%	0%	0%	16.665%	0%	0%	46.355%		10%	6.25%	22.5%	28.57%	0%	25%	16.665%	33.335%	36.115%	14.285%
C50E10.13; F53C3.4 II_+_3901702_3901876_3901936	C50E10.13; F53C3.4	WBGene00199687; WBGene00018748	C50E10.13; F53C3.4	II_+_3901702_3901876_3901936	65.215%	51.59%	57.315%	57.895%	62.5%	59.74%	50%	60.715%	70%	50.81%	65.385%	50.605%	65.385%	38.93%	0%	55.88%	58.485%	48.575%	47.225%	100%	71.875%	50%	59.09%	48.61%	100%	52.78%	72.015%	56.865%	57.835%	71.155%	59.405%	65%	65.735%	61.835%		60.345%	46.665%	64.285%	62.5%	100%	50%	54.165%	61.11%	100%	68.75%
C50E10.13; Y14H12B.1 II_+_3934561_3934613_3934758	C50E10.13; Y14H12B.1	WBGene00199687; WBGene00021191	C50E10.13; Y14H12B.1	II_+_3934561_3934613_3934758	16.57%	14.285%	5%	53.125%	50%	25%	0%		100%	7.755%	0%	8.655%	16.665%	40%	0%	24%	28.57%	40%	18.67%	0%	50%	0%	4.545%	16.665%	0%	60.98%	25%	50%	0%	14.285%	12.5%	0%	33.335%	14.845%		25%	11.54%	0%	0%	0%	0%	27.78%	7.145%	38.095%	25%
C50E10.13; sea-2 II_+_3936768_3950171_3950177	C50E10.13; sea-2	WBGene00199687; WBGene00004751	C50E10.13; K10G6.3	II_+_3936768_3950171_3950177	18.25%	27.145%	1.725%	12.7%	30%	5%	50%	50%	0%	23.51%	29.34%	28.57%	25.975%	1.82%	11.7%	17.715%	29.825%	15.6%	18.28%	21.43%	40%	0%	26.23%	28.975%	0%	0%	0%	20%	18%	4.165%	35.715%	50%	0%	45.33%		7.145%	22.22%	2.5%	0%	33.335%	29.39%	61.905%	16.665%	29.165%	39.7%
sea-2 II_+_3962853_3964184_3964187	sea-2	WBGene00004751	K10G6.3	II_+_3962853_3964184_3964187	99.2%	100%	98.44%	97.84%	98.39%	99%	95.65%	97.83%	100%	100%	98.59%	100%	100%	96.84%	100%	100%	97.04%	98.96%	98.1%	100%	100%	100%	98.72%	100%	100%	100%	99.69%	97.97%	98.64%	100%	95.89%	95.38%	98.78%	100%	100%	98.35%	94.44%	100%	98.7%	98.26%	100%	100%	100%	100%	100%
sea-2 II_+_3965554_3965650_3966384	sea-2	WBGene00004751	K10G6.3	II_+_3965554_3965650_3966384	14.36%	18.75%	1.39%	2.04%										10.6%		3.7%	4.85%	3.05%	8.6%	0%	14.29%	0%	5.45%	6.25%	5.41%									25.19%	0%	3.51%	21.88%					2.08%	12.12%	20%	7.41%
R11F4.2 II_+_4085071_4085267_4085274	R11F4.2	WBGene00020008	R11F4.2	II_+_4085071_4085267_4085274	2.38%	4.76%	2.56%	0%	0%	33.33%	0%	0%	0%	4%	3.49%	1.72%	3.25%	5.77%	2.49%	5.73%	6.07%	6.09%	6.74%				0%	0%		0%		0%		0%				28.57%			0%		0%		0%
R11F4.2 II_+_4085361_4085445_4085932	R11F4.2	WBGene00020008	R11F4.2	II_+_4085361_4085445_4085932	10%	0%	4.35%	31.82%	100%	71.43%	77.78%	33.33%	100%														0%	0%	0%
rhgf-2 II_+_4109375_4109545_4111904	rhgf-2	WBGene00006476	T08H4.1	II_+_4109375_4109545_4111904	0%	0%	5%	30%						0%	0%	0%	0%							0%		0%								0%	0%	0%	6.67%	40%		0%	16.67%
cpna-1 II_+_4188966_4192006_4204829	cpna-1	WBGene00006495	F31D5.3	II_+_4188966_4192006_4204829	0%	0%		0%	50%		0%	0%		0%	100%	36.84%	0%	100%		3.85%	80%	37.5%	0%		0%		37.5%	0%		33.33%	0%	100%	100%	0%	0%		0%	10.42%	0%	0%	25%	0%		0%	0%	66.67%	50%		6.67%
cpna-1 II_+_4206039_4206218_4206641	cpna-1	WBGene00006495	F31D5.3	II_+_4206039_4206218_4206641	11.11%	20%	100%	0%		0%			0%	10.53%	0%	16.67%	20%	28.57%		6.67%		20%	33.33%				0%	0%	100%	0%				0%	0%	33.33%		17.65%		0%	100%		100%			50%	0%		0%
C16A11.5 II_+_4224438_4224623_4224955	C16A11.5	WBGene00015818	C16A11.5	II_+_4224438_4224623_4224955
C16A11.4 II_+_4227853_4227897_4227903	C16A11.4	WBGene00015817	C16A11.4	II_+_4227853_4227897_4227903	36.84%	75%	0%	0%	0%					29.41%		25%	41.18%	0%		50%		33.33%	50%				100%	0%		22.22%	0%		0%	100%		0%		89.47%		0%							100%	0%	100%
madf-3 II_+_4336270_4337062_4337071	madf-3	WBGene00019218	H20J04.3	II_+_4336270_4337062_4337071	53.85%	66.67%	55%	40%	66.67%	20%		0%	28.57%	75%	40%	23.81%	70%	33.33%	100%	50%	50%	30.43%	31.58%		20%		0%	0%			14.29%	40%	55%	75%	16.67%	66.67%	85%	46.27%		38.89%	33.33%	40%	30.43%	50%	100%	66.67%	75%	50%	50%
W06B4.2 II_+_4468483_4469082_4469450	W06B4.2	WBGene00021057	W06B4.2	II_+_4468483_4469082_4469450																															0%	100%	100%								100%
F35D11.3 II_+_4609867_4609929_4610042	F35D11.3	WBGene00018044	F35D11.3	II_+_4609867_4609929_4610042					0%	100%				46.15%	100%	0%	60%										50%			0%		100%										100%	100%			100%	100%	0%	33.33%
lgc-27 II_+_4652650_4653051_4653060	lgc-27	WBGene00022283	Y74E4A.1	II_+_4652650_4653051_4653060	83.33%	16.67%		14.29%		0%				31.03%	42.86%	21.15%	4.76%	15.38%		37.5%	26.67%	25%	0%	0%			50%	50%		43.75%	0%	7.69%	0%		28.57%	0%		18.68%		0%	37.5%	100%	60%		22.22%		0%	25%	0%
unc-85 II_+_4702895_4702963_4702983	unc-85	WBGene00006817	F10G7.3	II_+_4702895_4702963_4702983	81.82%	84.21%	69.23%	91.3%	66.67%	85.71%		100%	100%	100%	88.89%	100%	96.97%	77.78%	100%	66.67%	70%	66.67%	85.71%		90.91%	100%	66.67%			0%	100%	100%			0%	66.67%	66.67%	95.41%		100%	60%		50%	100%	100%	83.33%	77.78%	83.33%	80%
F26G1.1 II_+_4793298_4793737_4793746	F26G1.1	WBGene00017837	F26G1.1	II_+_4793298_4793737_4793746	0%	0%	0%	0%		0%				0%	0%	0%	16.67%	0%		50%			0%										0%	0%			0%	5.56%		0%	0%					0%
T23B7.3 II_+_4851023_4851227_4851234	T23B7.3	WBGene00044767	T23B7.3	II_+_4851023_4851227_4851234	23.08%	8.99%	12.27%	12.9%		50%			0%	10.42%	9.09%	15.79%	11.11%	23.08%	0%	15.38%	0%	28.57%	0%	0%	10.34%	55.56%	0%	16.67%		0%	11.36%	10.45%	7.29%	0%	100%	100%	0%	7.14%		10%	12.5%	15.72%	2.34%	11.19%	12.5%	10.67%	3.57%	0%	0%
zyg-12 II_+_4951547_4951590_4951599	zyg-12	WBGene00006997	ZK546.1	II_+_4951547_4951590_4951599	66.67%	66.67%	0%	0%		33.33%	100%	50%		54.55%	33.33%	70%	64%	18.18%		62.5%	12.5%	7.69%	25%		100%	100%	0%	100%		0%	50%			50%	0%		0%	19.39%		11.11%	0%	0%	33.33%	0%	0%		0%	100%	75%
zyg-12 II_+_4952392_4952488_4952838	zyg-12	WBGene00006997	ZK546.1	II_+_4952392_4952488_4952838	77.78%	0%	87.5%	66.67%		0%		0%	100%	58.33%	60%	100%	38.46%	71.43%		0%	33.33%	100%	62.5%		14.29%	0%	0%				100%	80%	100%	100%	100%	50%	80%	36.59%		100%		81.82%	100%		75%	0%	0%	100%	33.33%
zyg-12 II_+_4952531_4952645_4952838	zyg-12	WBGene00006997	ZK546.1	II_+_4952531_4952645_4952838																																						44.44%	0%	80%	71.43%
rnh-1.0 II_+_4996923_4996973_4996992	rnh-1.0	WBGene00004382	F59A6.6	II_+_4996923_4996973_4996992	45.45%	100%	38.46%	60%		25%		66.67%		71.43%	42.86%	62.5%	30%	33.33%		50%	20%	45.45%	0%				71.43%	100%		100%	21.43%	100%	66.67%	100%	66.67%	100%	60%	21.82%		60%	0%	40%	0%	0%		55.56%	66.67%	66.67%	20%
nsy-1 II_+_5027239_5027553_5027562	nsy-1	WBGene00003822	F59A6.1	II_+_5027239_5027553_5027562	56%	76.92%	69.12%	48.72%	86.36%	86.96%	85.71%	88.89%	95.24%	83.33%	5.88%	73.91%	53.33%	45.71%	100%	26.67%	70.21%	70%	56.25%	0%	0%		100%	50%		100%	100%	61.54%	100%	80%	74.29%	100%	75%	80.49%		59.52%	100%	75%	94.44%	71.43%	63.64%	100%	0%	100%	100%
ampd-1 II_+_5204991_5205038_5206576	ampd-1	WBGene00016415	C34F11.3	II_+_5204991_5205038_5206576										16.67%	9.09%	0%	17.65%							50%	0%		37.25%	50%										20.24%		37.84%	33.33%					33.33%	16.67%	0%	0%
ampd-1 II_+_5206984_5207311_5207665	ampd-1	WBGene00016415	C34F11.3	II_+_5206984_5207311_5207665	22.86%	5.56%	0%	16.67%	0%	0%	0%	4.55%	0%	0%	3.12%	13.16%	4.35%	0%	0%	19.05%	0%	0%	0%	100%	0%	0%	0%	0%	0%	0%	0%	0%	0%	0%	3.33%	0%		0%		0%	25%		14.29%	0%	25%	0%	0%	25%	0%
gcy-12 II_+_5317011_5317135_5317467	gcy-12	WBGene00001538	F08B1.2	II_+_5317011_5317135_5317467	0%		9.52%	25%	0%		0%	0%	0%	4.23%	0%	0%	0%	0%		60%	12.5%	0%	0%	0%	0%	0%		0%		20%	0%	0%	0%	0%	0%	0%	0%	5.66%		14.29%	0%	0%	7.69%	0%	0%	0%	0%
vhp-1 II_+_5334801_5336188_5338170	vhp-1	WBGene00006923	F08B1.1	II_+_5334801_5336188_5338170																				0%	0%	0%
clr-1 II_+_5466547_5466593_5466599	clr-1	WBGene00000548	F56D1.4	II_+_5466547_5466593_5466599	33.33%	75%	9.09%	23.08%	100%	0%		75%		14.81%	0%	16.67%	38.1%	11.76%		43.75%	9.76%	4.17%	13.51%		0%	0%	0%	100%	0%		0%	0%	0%	100%	33.33%		100%	17.86%		0%	0%	0%		0%	0%	0%	25%	100%
clr-1 II_+_5468231_5468307_5468882	clr-1	WBGene00000548	F56D1.4	II_+_5468231_5468307_5468882
clr-1 II_+_5468983_5469107_5469387	clr-1	WBGene00000548	F56D1.4	II_+_5468983_5469107_5469387	77.78%	0%	83.33%	0%	0%	0%			0%	6.25%	50%	28.57%	39.13%	41.94%		25%	39.13%	30.77%	34.78%		31.58%		0%	0%		0%	33.33%	66.67%	0%	0%	0%	0%	0%					0%	100%			0%	0%	0%	0%
sls-2.2 II_+_5543619_5654513_5718129	sls-2.2	WBGene00004834	C17C3.16	II_+_5543619_5654513_5718129	20%		44.44%	0%						0%	0%		0%	22.73%	0%	0%	0%	19.05%	0%		100%	53.85%
sls-2.2 II_+_5543619_5695381_5718129	sls-2.2	WBGene00004834	C17C3.16	II_+_5543619_5695381_5718129	29.41%		0%	40%		20%			0%	0%	0%		0%	26.09%	0%	47.37%	0%	0%	0%												33.33%	0%		31.25%		38.46%						60%
sls-2.2 II_+_5543619_5716305_5718129	sls-2.2	WBGene00004834	C17C3.16	II_+_5543619_5716305_5718129	29.41%	100%	0%	0%		0%			0%	31.82%	0%		40%	0%	0%	0%	0%	0%	38.1%												42.86%	0%		0%		0%			100%	100%		0%
sls-2.2 II_+_5543619_5716305_5754466	sls-2.2	WBGene00004834	C17C3.16	II_+_5543619_5716305_5754466																															100%		0%						100%	100%
npl-4.2 II_+_5624491_5624561_5624567	npl-4.2	WBGene00019121	F59E12.5	II_+_5624491_5624561_5624567	2.5%	0%	0%	0%	40%	0%	0%	14.29%	33.33%	9.09%	0%	14.29%	12.5%	2.86%	0%	50%	0%	5.26%	0%		0%		16.67%	0%	0%	0%	0%	0%	37.5%	0%	0%	0%	0%	2.15%		0%	0%	16.67%	5.88%	0%	0%	25%	40%	0%	50%
npl-4.1 II_+_5632953_5633042_5633048	npl-4.1	WBGene00019120	F59E12.4	II_+_5632953_5633042_5633048	4.76%	0%	0%	0%	0%	0%	0%	0%	0%	30.77%	0%	8.33%	23.81%	0%		7.69%	0%	8.33%	0%		0%	0%	12.5%	100%	0%	6.67%	0%	0%	0%	0%	0%	0%		16.67%		10%	0%	33.33%	0%	0%	33.33%		100%	0%	100%
zipt-3 II_+_5718607_5718653_5718660	zipt-3	WBGene00015940	C18A3.2	II_+_5718607_5718653_5718660	2.38%	11.76%	0%	0%	0%	0%	0%	0%	0%	0%	1.96%	0%	2.7%	0%	0%	0%	0%	0%	0%	0%	0%	0%	0%	0%	0%	0%	0%	0%	0%	0%	7.69%	0%	0%	8.47%		11.11%	0%	0%	0%	0%	0%	0%	0%	0%	0%
ifb-2 II_+_5752721_5752815_5753453	ifb-2	WBGene00002054	F10C1.7	II_+_5752721_5752815_5753453	36.46%	59.38%	100%	75%	0%	0%	100%	33.33%	100%	75%	0%	54.55%	85.71%	80%	0%	66.67%	86.67%	30%	55.56%				40%	0%	100%	57.89%	25%	50%	0%					64.71%		100%	80%			80%	75%	50%	50%	66.67%	83.33%
F59G1.8 II_+_5907067_5907108_5907117	F59G1.8	WBGene00019129	F59G1.8	II_+_5907067_5907108_5907117	72%	66.67%				100%		37.5%		25.71%	100%	0%	48.39%	0%		58.33%	100%				100%		50%				11.11%			100%				50%		50%	100%	0%		100%				100%	100%
lin-23 II_+_6373763_6373803_6373809	lin-23	WBGene00003009	K10B2.1	II_+_6373763_6373803_6373809	0%	5%	0%	0%	0%	16.67%	0%	0%	0%	7.41%	0%	0%	15.69%	0%		0%	0%	0%	0%		0%	0%	22.22%	0%	0%		0%	0%	0%	0%	5.26%	0%	0%	4.12%	0%	0%	0%	0%	0%	0%	4.55%	0%	0%	0%	10%
rsp-5 II_+_6490659_6490718_6490985	rsp-5	WBGene00004702	T28D9.2	II_+_6490659_6490718_6490985					33.33%	12.5%	0%	0%	33.33%											0%	0%	50%	25%	8.33%	77.08%	3.57%	10%	64.29%	27.27%	18.18%	57.14%	43.75%	30.77%	25.19%	0%	14.29%	26.32%	75%	6.67%	0%	0%	9.09%	4.76%	5%	11.11%
osta-1 II_+_6745_6824_7377	osta-1	WBGene00015287	C01B12.4	II_+_6745_6824_7377									0%	0%	0%	0%	0%	0%		0%	0%						33.33%	0%			0%	25%		0%	0%	0%	0%	5.19%	0%	5.56%	0%	4.76%	23.08%	12.5%	15.79%				0%
nlp-50 II_+_6765156_6765580_6765589	nlp-50	WBGene00018298	F41G3.1	II_+_6765156_6765580_6765589	0%	0%	0.19%	0.25%	0.42%	0%	0%	0%	0.63%	0.09%	0.25%	0.25%	0.15%	1.45%	0%	0%	0%	0%	1.52%	0%	0.31%	0.14%	0%	0%	0%	1.24%	0.37%	0.59%	0.73%	0%	0%	0%	0%	1.23%		0%	0%	0%	5.26%	0%	0%	0%	0%	0%	0%
T13C2.7 II_+_6780942_6781075_6781084	T13C2.7	WBGene00020482	T13C2.7	II_+_6780942_6781075_6781084	71.11%	55.56%	65.99%	67.07%	100%	66.67%	100%	83.33%	100%	100%	85.71%	50%	33.33%	100%				100%	100%				80%	100%		82.35%	100%	60%	48%	60%	61.54%	75%	72.22%	61.54%		58.06%	83.33%	50%	85.71%	47.06%	75%
T13C2.6 II_+_6783822_6783866_6783872	T13C2.6	WBGene00020481	T13C2.6	II_+_6783822_6783866_6783872	6.25%	5.88%	3.95%	2.78%	33.33%	0%	0%	0%	8.33%	21.21%	0%	0%	32.43%	23.33%	0%	12.24%	0%	0%	12.12%		42.11%		0%	0%	78.79%	0%	0%	0%	0%	6.67%	2.22%	11.76%	0%	14.38%	0%	6.06%	0%	6.67%	0%	0%	0%	0%	50%	25%	14.29%
T13C2.6 II_+_6787348_6787390_6787396	T13C2.6	WBGene00020481	T13C2.6	II_+_6787348_6787390_6787396	1.57%	0%	0%	0%	25%	0%	0%	20%	0%	10.34%	0%	9.3%	5.88%	0%	0%	15.79%	0%	0%	0%	0%	4.76%	0%	0%	0%	0%	0%	0%	0%	0%	0%	0%	0%	1.47%	7.38%		4.76%	0%	0%	0%	0%	0%	23.08%	9.09%	0%	9.09%
egl-27 II_+_6840630_6840681_6840690	egl-27	WBGene00001194	C04A2.3	II_+_6840630_6840681_6840690	31.82%	55.56%	69.23%	47.37%	100%		50%	25%	50%	62.5%	50%	9.09%	26.67%	73.33%		37.5%	81.82%	42.31%	11.11%				40%	100%		100%	100%	100%	100%		28.57%	33.33%		28%		45.45%	0%	40%	40%		40%		0%	0%	0%
egl-27 II_+_6846487_6846529_6846535	egl-27	WBGene00001194	C04A2.3	II_+_6846487_6846529_6846535	19.4%	10.53%	23.36%	11.43%	40%	41.18%	4.17%	28.57%	30.77%	24.42%	0%	10.81%	16%	14.63%	0%	70.59%	28.26%	18.37%	17.95%		16.28%	0%	40%	33.33%		88.89%	0%	0%	2.86%	36.36%	6.45%	14.29%	1.43%	32.98%		8.33%	0%	15.38%	22.73%	0%	16.67%	37.5%	20%	75%	33.33%
flcn-1 II_+_6931792_6932201_6932210	flcn-1	WBGene00017699	F22D3.2	II_+_6931792_6932201_6932210	3.3%	0%	0%	0%	0%	0%	0%	0%	0%	0%	0%	5.56%	8.7%	0%	0%	5.88%	0%	0%	2.24%	0%	16%	0%	0%	16.67%		0%	0%	0%	0%	0%	0%	9.09%	0%	13.68%		0%	0%	0%	0%	0%	0%	0%	0%	25%	0%
flcn-1 II_+_6932401_6932445_6932453	flcn-1	WBGene00017699	F22D3.2	II_+_6932401_6932445_6932453	96.05%	100%	97.87%	100%	100%	100%	100%	100%	100%	94.12%	100%	100%	100%	96.03%	100%	94.07%	91.3%	96.84%	93.87%	100%	52.94%	100%	100%	100%		100%	100%	100%	100%	87.5%	90.91%	100%	88.89%	100%		100%	100%	97.06%	90.91%	100%	94.44%	100%	75%	100%	100%
ceh-38 II_+_6952464_6952511_6952520	ceh-38	WBGene00000459	F22D3.1	II_+_6952464_6952511_6952520	53.33%	54.55%	55.17%	35.29%	50%	46.67%	33.33%	25%	77.78%	31.91%	26.32%	8.7%	53.33%	47.37%		24.14%	54.05%	38.1%	54.17%	0%	68.42%	0%	66.67%	33.33%	0%	12.5%	11.11%	0%		33.33%	0%	25%	6.25%	34.43%	100%	63.64%	66.67%	70%	75%	33.33%	71.43%	0%	100%	66.67%	75%
ceh-38 II_+_6953059_6953180_6953207	ceh-38	WBGene00000459	F22D3.1	II_+_6953059_6953180_6953207	81.25%	83.33%	83.33%	100%	100%	100%	100%	100%	87.5%	97.06%	100%	70%	73.68%	100%		89.66%	94.87%	95.24%	94.44%	100%	83.87%		50%	33.33%	100%		100%	100%		80%	90.91%	83.33%	100%	92.86%		77.78%	100%	63.64%	100%	100%	100%	100%	100%	75%	100%
ceh-38 II_+_6953668_6953781_6953787	ceh-38	WBGene00000459	F22D3.1	II_+_6953668_6953781_6953787	10.26%	25%	3.23%	5.88%	16.67%	0%	7.14%	0%	0%	17.95%	15.62%	21.88%	11.43%	14.29%	0%	31.82%	0%	16.67%	0%	0%	0%	0%	0%	0%		41.18%	0%	83.33%	10%	0%	0%	50%	0%	21.78%		8%	0%	0%	11.11%	0%	11.11%	33.33%	50%	50%	0%
ceh-38 II_+_6954029_6954161_6954377	ceh-38	WBGene00000459	F22D3.1	II_+_6954029_6954161_6954377	40%	0%	25%	12.5%	0%	50%	50%		50%	43.48%	8.33%	11.11%	57.14%	33.33%		0%	75%	28.57%	13.33%	100%	100%	0%	0%	50%			20%	14.29%	40%		46.15%	40%	0%	100%		27.27%	0%						0%	100%	0%
unc-104 II_+_7004790_7005974_7006468	unc-104	WBGene00006831	C52E12.2	II_+_7004790_7005974_7006468	60%	33.33%	90.91%	60%																										83.33%	66.67%	66.67%	85.71%	62.67%		25%	50%					40%		100%	66.67%
C52E12.1 II_+_7027183_7027225_7027231	C52E12.1	WBGene00016888	C52E12.1	II_+_7027183_7027225_7027231	66.67%	25%	0%	0%		0%	33.33%	50%	0%	63.16%	0%	0%	33.33%	16.67%		71.43%	0%	0%	0%		50%		50%	0%		0%	100%		0%	0%	14.29%			54%		0%		50%	0%	0%	0%		50%	33.33%	66.67%
egl-26 II_+_70280_70504_70507	egl-26	WBGene00001193	C23H3.1	II_+_70280_70504_70507	91.43%	78.95%	72.92%	67.86%	100%			100%		85.71%	77.78%	69.23%	100%	100%	100%	62.5%	90%	44.44%	33.33%				100%	100%	100%		100%	0%	100%	88%	86.67%	78.95%	78.57%	80%		89.29%	75%	74.19%	87.18%	84.09%	86.36%		100%		100%
ZK1127.3 II_+_7055884_7055924_7055931	ZK1127.3	WBGene00022850	ZK1127.3	II_+_7055884_7055924_7055931	16%	33.33%	0%	7.69%	0%	0%	0%	33.33%	0%	15.56%	0%	0%	26.92%	0%	0%	31.82%	20%	11.76%	15.38%		12.5%	0%	33.33%	0%		100%	13.33%	0%	0%	0%	0%	0%	0%	10.53%		0%	0%		0%	50%	20%	0%	20%	0%	14.29%
F10E7.2 II_+_7123784_7123908_7123911	F10E7.2	WBGene00017344	F10E7.2	II_+_7123784_7123908_7123911	94.19%	83.33%	95.65%	98.31%	100%	88.89%	100%	100%	78.57%	96.49%	84.62%	90.48%	86.42%	74.19%	100%	98.28%	97.67%	100%	87.5%		97.67%		83.61%	100%	100%	66.67%	100%	88.89%	100%	89.66%	86.36%	96.67%	85.71%	93.33%	100%	93.75%	94.74%	100%	80%	100%	100%	96.3%	90.48%	100%	91.67%
gld-3 II_+_7134935_7134978_7134984	gld-3	WBGene00001597	T07F8.3	II_+_7134935_7134978_7134984	100%	100%					100%		100%	100%		100%	94.12%	100%		87.5%		100%	100%		100%		100%	100%						100%			100%	86.96%		100%	100%	100%			100%	100%	100%		100%
npr-31 II_+_7145350_7145637_7145765	npr-31	WBGene00020319	T07F8.2	II_+_7145350_7145637_7145765	0%		0%	0%	0%	0%	0%	0%	0%			0%	0%	0%			0%	0%					0%	0%		14.47%	0.41%	5.66%	4.1%	0%	0%	0%	0%	0%		0%	0%						0%	0%	0%
fust-1 II_+_7153010_7153134_7153137	fust-1	WBGene00016173	C27H5.3	II_+_7153010_7153134_7153137	95.89%	100%	94.79%	95.81%	91.11%	100%	100%	84.44%	100%	97.37%	94.81%	100%	92.45%	97.46%	100%	86.67%	96.72%	93.59%	94.62%	100%	100%	100%	96.1%	100%	88.24%	93.91%	86.59%	93.24%	89.47%	92%	95.24%	96.61%	100%	98.48%		94.87%	96.67%	82.14%	94.87%	97.14%	91.67%	100%	91.67%	88.89%	93.75%
pcrg-1 II_+_7201057_7201118_7201125	pcrg-1	WBGene00017122	E04F6.2	II_+_7201057_7201118_7201125	0%		0%							100%				0%		0%		100%					32.56%	14.29%	68.42%	14.06%	13.79%	33.33%	24.04%					0%
skpo-3 II_+_7246569_7246822_7247333	skpo-3	WBGene00017968	F32A5.2	II_+_7246569_7246822_7247333	30%	71.43%	100%				0%	0%		52.94%	100%	50%	42.86%	100%			0%		17.07%				0%	0%	100%	100%		50%	0%	0%	54.55%		0%	44.44%		66.67%	66.67%	0%			50%	100%	33.33%	40%	66.67%
F32A5.8 II_+_7256948_7256995_7257010	F32A5.8	WBGene00017971	F32A5.8	II_+_7256948_7256995_7257010
cul-4 II_+_7302366_7302404_7302411	cul-4	WBGene00000839	F45E12.3	II_+_7302366_7302404_7302411	0%	0%	0%	0%	0%	0%	0%		0%	0%	100%	0%	0%	0%		6.25%	0%	0%	0%		0%		0%			0%	0%	0%	0%	0%	0%		0%	10.26%		0%	0%	0%	0%	0%	0%		0%		0%
brf-1 II_+_7307003_7307041_7307056	brf-1	WBGene00000271	F45E12.2	II_+_7307003_7307041_7307056	20%	0%	25%	88.89%		75%				16.67%	0%	0%	33.33%	50%		100%		0%					100%						100%					51.61%		33.33%		33.33%	0%	0%	100%
nhr-21 II_+_7348273_7348316_7348322	nhr-21	WBGene00003620	F21D12.1	II_+_7348273_7348316_7348322	48.19%	33.33%	41.86%	60.61%	48.78%	49.49%	47.37%	50%	33.33%	25%	77.78%	30.77%	30%	60%		58.82%	37.93%	33.33%	45.45%		100%		37.84%	35.71%	39.85%	52.94%	54.45%	52.38%	51.85%	40%	63.64%	61.54%	72.22%	40%		55.32%	0%	53.78%	57.58%	57.27%	33.33%	0%		0%	0%
bath-44 II_+_7395288_7395391_7395412	bath-44	WBGene00015567	C07D10.2	II_+_7395288_7395391_7395412	52.78%	60%	55.05%	49.45%	57.14%	72.22%	50%	28.57%	16.67%	32.46%	40.46%	40.32%	26.53%	55.41%	59.79%	58.33%	58.11%	48.72%	58.97%		40%	100%	22.73%	25%		39.39%	57.38%	56.52%	56.62%	90%	40.48%	31.82%	23.08%	65.69%		47.5%	66.67%	37.5%	57.45%	36.36%	66.67%	30%	50%	57.14%	57.14%
bath-44 II_+_7396280_7396336_7396343	bath-44	WBGene00015567	C07D10.2	II_+_7396280_7396336_7396343	10%	0%	6.25%	3.92%	0%	12.5%	0%	0%	12.5%	8.2%	3.85%	20%	8.77%	6.67%	0%	4.88%	11.86%	3.7%	23.08%	0%	0%		0%	0%		11.76%	10.09%	25%	6.17%	10%	5.13%	29.41%	17.24%	6.85%	100%	5.26%	16.67%	12.82%	7.69%	19.05%	0%	0%	0%	0%	12.5%
tph-1 II_+_7550455_7550495_7550505	tph-1	WBGene00006600	ZK1290.2	II_+_7550455_7550495_7550505	100%							100%						100%			100%	100%					100%				100%	100%						100%					100%	100%	100%				100%
npp-21 II_+_7606229_7606269_7606278	npp-21	WBGene00019940	R07G3.3	II_+_7606229_7606269_7606278	52.94%	70%	0%	54.55%	0%	0%	0%	100%	0%	41.18%	0%	50%	55.17%	40%		75%	28.57%	10.53%	40%		20%		0%	0%		55.56%	28.57%	0%	0%	0%	66.67%		0%	65.75%	0%	53.85%	16.67%	33.33%	0%	66.67%	20%	100%	66.67%	75%	100%
lin-26 II_+_7683527_7683674_7683964	lin-26	WBGene00003012	F18A1.2	II_+_7683527_7683674_7683964	56.9%	66.67%	7.69%	21.88%	60%	50%		75%													100%					100%	71.43%	20%	100%	0%	100%	100%	40%					0%	27.27%	50%	66.67%	42.86%	0%	50%	87.5%
cpna-2 II_+_7730160_7730504_7750278	cpna-2	WBGene00015061	B0228.4	II_+_7730160_7730504_7750278	100%	50%	50%		100%		50%	50%		60%	100%	33.33%	33.33%	25%	100%	100%	100%	100%	72.73%		100%	100%	100%	0%		100%	100%	33.33%		50%	100%			52.38%		33.33%	100%	100%						50%	87.5%
cki-2 II_+_7816782_7816823_7816826	cki-2	WBGene00000517	T05A6.2	II_+_7816782_7816823_7816826	6.67%	63.64%	0%	0%		100%		100%		22.22%	42.86%	0%	30%	0%		33.33%	0%	0%	16.67%		100%	0%	28.57%	0%		0%	0%		100%	50%				46.88%		50%	0%	100%		0%	100%	66.67%	50%	100%	100%
klp-3 II_+_7842788_7843272_7843323	klp-3	WBGene00002216	T09A5.2	II_+_7842788_7843272_7843323	16.67%	25%	0%	16.67%	100%	0%	0%	0%	0%	0%	12.5%	0%	16.67%	50%		30%	0%	0%	90.91%		0%		100%			50%	0%		20.69%	0%	40%	0%	0%	52.63%		25%		0%			0%		50%	100%	100%
klp-3 II_+_7843481_7843614_7843641	klp-3	WBGene00002216	T09A5.2	II_+_7843481_7843614_7843641	42.11%	100%	25%	70.83%	16.67%	100%	71.43%	100%	100%	40%	30%	85.71%	18.75%	33.33%		77.78%	0%	50%	87.5%		0%	56.52%	0%	0%		100%	61.54%	71.43%	6.67%	100%	33.33%	16.67%	50%	59.7%		50%	0%	0%	66.67%	0%	75%	0%	100%	100%	50%
ptc-1 II_+_7893487_7893528_7893537	ptc-1	WBGene00004208	ZK675.1	II_+_7893487_7893528_7893537	2.93%	2.11%	4.69%	8.31%	1.75%	9.09%	3.33%	0%	4.88%	15.03%	1.85%	0.83%	26.09%	5.8%	0%	28.93%	4.88%	1.82%	2.48%	0%	23.68%	0%	33.33%	0%	15.09%	0%	14.55%	5.71%	14.29%	6.78%	6.4%	1.19%	0.57%	13.03%		6.86%	3.57%	1.45%	3.15%	2.4%	8.05%	0%	14.81%	20%	6.67%
ufd-2 II_+_8062808_8062849_8062861	ufd-2	WBGene00006734	T05H10.5	II_+_8062808_8062849_8062861	5.56%	5.56%	0%	4.76%	0%	18.18%	0%	0%	0%	30.16%	13.04%	5.56%	34.04%	0%		21.21%	20%	4.76%	9.52%		27.78%	0%	25%	0%		0%	0%	0%	0%	20%	0%		0%	35.92%		0%	25%	7.14%	0%	54.55%	27.27%	66.67%	60%	57.14%	37.5%
ifg-1 II_+_8217302_8217343_8217355	ifg-1	WBGene00002066	M110.4	II_+_8217302_8217343_8217355	54.67%	57.14%	62.75%	57.14%	80%	90%	55.56%	42.86%	50%	49.38%	44.44%	69.81%	72.55%	58.14%		69.7%	42.86%	36.36%	72.73%	50%	81.82%	100%	61.54%	55.56%	0%	0%	70%	84.21%	58.33%	50%	35.71%	50%	66.67%	62.22%		56.1%	80%	68.42%	41.67%	50%	64.29%	66.67%	33.33%	100%	100%
dab-1 II_+_8227476_8227551_8227557	dab-1	WBGene00000894	M110.5	II_+_8227476_8227551_8227557	0%	13.95%	4.17%	16.67%	14.29%	30%	0%	19.05%	10%	20.83%	0%	9.76%	24.24%	8.7%	0%	37.14%	18.18%	9.38%	5.36%		60%	35.29%	16.67%	12.5%		0%	33.33%	0%	0%	0%	0%	0%	62.5%	11.01%		4.65%	0%	0%	0%	20%	11.11%	88.89%	25%	60%	7.69%
dab-1 II_+_8228193_8228237_8228243	dab-1	WBGene00000894	M110.5	II_+_8228193_8228237_8228243	7.5%	5.88%	0%	25%	0%	14.29%	33.33%	9.09%	0%	21.13%	0%	0%	28.57%	4.55%	0%	38.6%	0%	0%	4.76%		22.73%		0%	50%	0%	0%	0%	0%	0%	12.5%	0%	0%	25%	17.59%		4.48%	0%	0%	12.5%	0%	0%	37.5%	33.33%	50%	0%
tdc-1 II_+_8270906_8270945_8270951	tdc-1	WBGene00006562	K01C8.3	II_+_8270906_8270945_8270951	42.86%	100%		44.44%		0%	0%	66.67%	0%	19.05%	0%	0%	70%	0%		76.92%	0%	8.33%		80%	38.46%		0%	0%	0%	0%	0%	0%	0%		0%	33.33%	0%	12.7%		0%	0%	0%	0%	100%	0%	25%	33.33%	60%	33.33%
eif-3.G II_+_8442800_8442839_8442845	eif-3.G	WBGene00001230	F22B5.2	II_+_8442800_8442839_8442845	9.95%	5.88%	0%	2.4%	13.33%	8.11%	6.67%	11.11%	0%	23.53%	0%	0%	19.19%	4.26%		20.41%	1.05%	2.22%	0%	0%	29.82%	0%	0%	0%	0%	0%	5.45%	0%	0%	5.13%	4.76%	2.33%	0%	3.92%		0%	0%	7.69%	0%	4.35%	11.76%	1.3%	7.32%	18.52%	0%
zyg-9 II_+_8459542_8461043_8461229	zyg-9	WBGene00006994	F22B5.7	II_+_8459542_8461043_8461229																				100%	100%	100%				100%	90.91%	100%	100%									20%	0%	75%	50%
C50D2.6 II_+_85217_85362_85389	C50D2.6	WBGene00016809	C50D2.6	II_+_85217_85362_85389	100%	66.67%		100%				100%		25%	77.78%	33.33%	100%	100%		100%	36.84%	28.57%	100%				50%	0%	0%	37.5%	0%	70%	56.52%			66.67%		78.57%		50%	80%	100%	0%		0%	100%	100%
eif-2Bepsilon II_+_8663113_8663153_8663159	eif-2Bepsilon	WBGene00008428	D2085.3	II_+_8663113_8663153_8663159	0%	0%	0%	0%		0%	0%	0%		16.67%	0%	0%	5.26%	0%		22.73%	0%	0%	0%		0%	0%	0%	0%	0%	0%		0%	0%	0%	0%	0%	0%	0%		0%	0%	0%	0%	0%	0%	33.33%	33.33%	33.33%	0%
mak-1 II_+_8746134_8746353_8746586	mak-1	WBGene00010681	K08F8.1	II_+_8746134_8746353_8746586																				82.61%	0%																					41.67%	33.33%	0%	0%
lat-1 II_+_8899984_8903386_8903605	lat-1	WBGene00002251	B0457.1	II_+_8899984_8903386_8903605					83.33%	62.5%	100%	60%	100%					85.71%	100%	6.9%	100%	64.29%	12.5%		0%	0%	100%			38.46%	50%	0%	100%	100%	66.67%		100%	33.63%		73.33%	60%		0%	0%	0%	100%	33.33%	60%	0%
tdp-1 II_+_8998889_8998931_8998940	tdp-1	WBGene00006514	F44G4.4	II_+_8998889_8998931_8998940	12.96%	25%	13.33%	16.22%	10%	22.22%	0%	35.71%	8.33%	43.14%	4%	0%	45.45%	14.29%		38.46%	3.33%	4.35%	7.69%		0%	0%	40%	50%		30%	8.82%	0%	0%	20%	12.5%	25%	0%	37.29%		33.33%	18.18%	0%	0%		0%	0%	22.22%	66.67%	10%
T24H10.4 II_+_9109861_9109915_9109921	T24H10.4	WBGene00012002	T24H10.4	II_+_9109861_9109915_9109921	8.11%	14.29%	7.63%	5.06%	0%	5.88%	12.5%	8.33%	0%	23.08%	16%	22.5%	19.05%	6.82%		7.89%	5.88%	3.85%	7.14%		27.27%	0%	7.69%	0%	0%	0%	12.24%	6.67%	10.87%	18.75%	4.35%	8.7%	17.24%	6.35%		8.82%	16.67%	17.65%	3.57%	19.23%	0%	0%	0%	0%	16.67%
mel-11 II_+_9363151_9363208_9363217	mel-11	WBGene00003196	C06C3.1	II_+_9363151_9363208_9363217	6.67%	100%	5.26%	5.56%	0%	0%	0%	20%	12.5%	16%	0%	0%	33.33%	0%	0%	50%	0%	0%	0%		0%	0%	16.67%	50%	0%	0%	0%	0%	0%	0%	0%	0%	0%	26.32%		9.09%	0%	0%	0%	0%	0%	100%	50%	0%	20%
mel-11 II_+_9364003_9364261_9364891	mel-11	WBGene00003196	C06C3.1	II_+_9364003_9364261_9364891	0%	0%	0%	0%	8.33%	5.88%	0%	0%	41.67%	11.11%	0%	10.71%	0%	0%		0%	0%	0%	12.5%		0%		0%	0%	0%	0%	0%	0%	0%	0%	0%	20%	0%	0%		0%	0%	0%	0%	0%	0%	0%	0%	0%	0%
mel-11 II_+_9365779_9365971_9367467	mel-11	WBGene00003196	C06C3.1	II_+_9365779_9365971_9367467	62.5%	0%	0%	5.26%	5.88%	25%	21.43%	0%	100%					3.85%		62.5%	0%	15%	60%		100%	33.33%	0%	0%		0%		28.57%	0%	33.33%	0%	25%	0%	84.48%		40%	66.67%	14.29%	11.11%	0%	30.77%		0%	0%	66.67%
exc-7 II_+_9578466_9579191_9579798	exc-7	WBGene00001368	F35H8.5	II_+_9578466_9579191_9579798						100%	100%													0%	25%	42.37%	66.67%	50%		75%	100%	100%	0%					78.21%		90%	50%	100%			100%		100%		40%
taf-8 II_+_9671046_9671248_9671254	taf-8	WBGene00006390	ZK1320.12	II_+_9671046_9671248_9671254	37.5%	100%	0%	100%	100%	0%		0%		71.43%	0%	0%	33.33%	0%		90.91%		0%	0%		0%		100%					0%				0%		36.36%		0%	0%	0%		0%					0%
ZK1320.13 II_+_9680901_9682094_9682827	ZK1320.13	WBGene00044007	ZK1320.13	II_+_9680901_9682094_9682827	6.53%	2.65%	7.12%	3.51%	0%	0%	0%	0%	0%	0%	0%	0%	0%	0%	0%	0%	0%	0%	0%	0%	0%	0%	0%	0%	0%	0%	0%	0%	0%	0%	0%	0%	0%	0%		0%	0%	0%	0%	0%	0%	0%	0%	0%	0%
nos-3 II_+_9748326_9748423_9748432	nos-3	WBGene00003785	Y53C12B.3	II_+_9748326_9748423_9748432	41.94%	16.67%	0%	25%	25%	33.33%	66.67%	55.56%	0%	38.71%	46.67%	42.31%	38.33%	16%	0%	76.19%	4.17%	23.53%	43.75%				31.25%	28.57%	100%	0%	8.33%	40%		20%	0%	25%	13.33%	26.79%		28.21%	0%	0%	0%		42.86%	0%	23.08%	60%	50%
nos-3 II_+_9749803_9749847_9749854	nos-3	WBGene00003785	Y53C12B.3	II_+_9749803_9749847_9749854	21.74%	50%	4.76%	7.41%	0%		0%	66.67%	0%	28.57%	0%	40%	40%	8%	0%	47.37%	0%	17.39%	20%	0%	100%		13.33%	28.57%	0%	42.86%	0%	40%	0%	15.38%	0%	0%		35.58%		12%	0%	0%	0%	0%	7.14%	100%		0%	0%
shk-1 II_+_9759770_9760461_9761949	shk-1	WBGene00014261	ZK1321.2	II_+_9759770_9760461_9761949	31.25%	50%	42.86%	53.85%																									0%							0%		0%	100%
shk-1 II_+_9762079_9762147_9765424	shk-1	WBGene00014261	ZK1321.2	II_+_9762079_9762147_9765424										0%	0%	0%	0%	1.79%	0%	0%	0%	0%	0%			0%	0%	0%		0%	0%	0%	0%	0%	0%	0%	0%	0%	0%	0%	0%	0%	7.69%	2.78%	0%		0%		0%
shk-1 II_+_9762079_9765424_9765427	shk-1	WBGene00014261	ZK1321.2	II_+_9762079_9765424_9765427	88.24%	91.3%	95.43%	92.51%	94.02%	93.38%	90.62%	84.47%	92.79%	79.03%	93.73%	95.77%	100%	88.71%	90.91%	90%	90.77%	92.68%	93.62%			100%	100%	100%		100%	77.78%	100%	100%	100%	95.65%	96.15%	95.92%	97.41%	100%	94.44%	100%	96.97%	94.74%	92.11%	100%		100%		100%
C05C10.2 II_+_9930331_9930446_9930452	C05C10.2	WBGene00007329	C05C10.2	II_+_9930331_9930446_9930452	0%	70%	0%	25%		0%	0%	100%	0%	21.43%	20%	0%	50%	25%	0%	50%	83.33%	50%	0%	100%	100%		100%	100%			20%	0%		50%	0%	14.29%	100%	100%		40%		20%	33.33%				33.33%	50%	66.67%
ufd-3 II_+_9941319_9941365_9941371	ufd-3	WBGene00007333	C05C10.6	II_+_9941319_9941365_9941371	23.08%	33.33%	5.26%	6.9%	20%	44.44%	0%	66.67%	28.57%	38.1%	7.69%	14.29%	59.38%	15%	0%	75%	0%	5.26%	36.36%	0%	11.76%		38.46%	0%	0%	0%	0%	25%	40%	50%	20%	14.29%	7.14%	50.47%		26.92%	20%	22.22%	6.67%	0%	11.11%	0%	0%	50%	36.36%
egl-43 II_+_9961900_9962011_9962123	egl-43	WBGene00001207	R53.3	II_+_9961900_9962011_9962123	97.51%	99.1%	97.84%	94.65%	100%	100%	100%	100%		100%	100%	100%	100%	90.91%		100%	100%	100%	100%		100%		100%	100%		100%	100%				100%			97.37%		100%	100%		100%						0%
stg-1 II_-_10060212_10060263_10060463	stg-1	WBGene00007670	C18D1.4	II_-_10060212_10060263_10060463	100%			0%	100%			33.33%		0%	28.57%	25%	0%	0%			0%	0%	0%					0%								0%		100%								0%		0%
ceh-57 II_-_10365709_10366881_10367218	ceh-57	WBGene00007416	C07E3.5	II_-_10365709_10366881_10367218	44%	38.46%	48.81%	56.99%						0%		100%	0%					0%	100%				0%	0%		0%		0%		4.76%	8.7%	0%	2.44%	24.44%		32%	27.27%	45.45%	29.73%	80.65%	37.93%
srv-2 II_-_10601038_10601047_10601087	srv-2	WBGene00005713	C14A4.15	II_-_10601038_10601047_10601087			100%								40%		100%	50%		0%			100%						100%												100%	100%	100%		100%			0%
D2089.3 II_-_10664900_10664916_10664964	D2089.3	WBGene00008434	D2089.3	II_-_10664900_10664916_10664964			0%	0%							0%		100%																	25%	50%	27.27%	0%
mpz-1 II_-_10752432_10753587_10754009	mpz-1	WBGene00003404	C52A11.4	II_-_10752432_10753587_10754009	50%	66.67%	0%	10.53%	33.33%	33.33%	20%	100%	0%														14.29%	0%							50%		33.33%	86.84%		66.67%	100%					0%	27.27%	100%	25%
ect-2 II_-_10779092_10779101_10779479	ect-2	WBGene00002297	T19E10.1	II_-_10779092_10779101_10779479	50%	7.69%	100%	0%		0%				33.33%		0%	15.79%	20%		27.27%		0%	100%		0%		28.57%	33.33%		0%	0%	0%		0%				11.9%		0%	0%			50%	100%	0%	0%	0%	50%
npp-19 II_-_10796965_10796974_10797016	npp-19	WBGene00003805	R06F6.5	II_-_10796965_10796974_10797016	3.45%	30.77%	7.14%	0%	25%	30%	0%	20%	0%	46.67%	0%	16.67%	45.71%	0%	0%	56.25%	11.76%	0%	25%		90%		16.67%	0%	0%	0%	0%	7.14%	0%	0%	100%	12.5%	0%	24%		4.55%	0%	33.33%		0%	100%	20%	0%	66.67%	25%
R06F6.8 II_-_10815519_10815525_10815918	R06F6.8	WBGene00011071	R06F6.8	II_-_10815519_10815525_10815918	6.67%	25%	0%	0%	100%	0%		50%		60%	0%	13.33%	13.64%	8.33%		0%	0%	0%	0%		0%		0%	0%		0%				0%	0%	0%	0%	13.51%		11.11%	0%	0%	0%	33.33%	50%		0%	50%
gmps-1 II_-_10866603_10866609_10866726	gmps-1	WBGene00010912	M106.4	II_-_10866603_10866609_10866726	17.11%	10.71%	2.63%	0%	14.29%	3.28%	0%	22.22%	4.76%	11.54%	0%	10%	37.84%	8.7%		14.29%	0%	12.5%	3.33%				16.67%	20%		33.33%	14.29%	0%	0%	0%	18.75%	5.88%	0%	18.46%	0%	8.7%	9.09%	0%	0%	0%	33.33%	21.74%	33.33%	0%	20%
gmps-1 II_-_10868436_10868442_10868641	gmps-1	WBGene00010912	M106.4	II_-_10868436_10868442_10868641	17.91%	17.24%	0%	3.45%	50%	0%	0%	0%	0%	22.5%	0%	15.79%	12.73%	5%		4.55%	5.26%	0%	10%		33.33%		14.29%	25%		27.27%	0%		0%	0%	20%	20%		38.32%		9.09%	0%	33.33%		0%	28.57%	0%	12.5%	0%	40%
sra-10 II_-_10893927_10893933_10893988	sra-10	WBGene00005036	F44F4.5	II_-_10893927_10893933_10893988													0%	24%	62.16%	31.43%	33.9%	31.11%	37.74%															12.5%		0%
unc-53 II_-_11060064_11060217_11060261	unc-53	WBGene00006788	F45E10.1	II_-_11060064_11060217_11060261	0%	0%	0%	100%																	11.11%	100%	20%			80%	50%	50%	60.87%		25%			35%		100%	100%					42.86%	0%	100%	50%
unc-53 II_-_11061147_11061461_11061611	unc-53	WBGene00006788	F45E10.1	II_-_11061147_11061461_11061611	0%	0%	0%	0%						55.17%	100%	52.38%	75%								0%		50%	50%		87.5%	60%	58.82%	100%			100%		40.54%		58.33%	0%	91.67%	90%	66.67%	81.25%	0%	66.67%	0%	50%
unc-53 II_-_11061147_11061735_11061840	unc-53	WBGene00006788	F45E10.1	II_-_11061147_11061735_11061840	78.57%	77.78%	60%	0%																0%	0%		83.33%	62.5%		100%	82.35%	75%	100%		100%	100%						80%	100%		91.67%	71.43%	60%	100%	66.67%
nbs-1 II_-_11095497_11095506_11095549	nbs-1	WBGene00007504	C09H10.10	II_-_11095497_11095506_11095549	16.67%	55.56%	25%	25%	100%	25%		100%			0%	0%	33.33%	100%	0%	33.33%	0%	20%	66.67%		50%					0%	28.57%		0%		0%		40%	66.67%		0%		0%					60%	100%	0%
sut-1 II_-_1121802_1121805_1122666	sut-1	WBGene00020475	T13B5.8	II_-_1121802_1121805_1122666	58.54%	61.11%	46.15%	67.57%	60%	42.86%	75%	70%	66.67%	78.57%	68.63%	76.92%	81.82%	58.62%	100%	45.45%	51.35%	83.33%	58.06%	100%	50%	0%	67.14%	50%	0%	52.17%	71.01%	38.46%	31.25%	76.92%	69.23%	77.78%	77.27%	54.17%		44%	70%	0%	66.67%		100%	100%	54.55%	0%	60%
nlp-51 II_-_11319531_11319536_11319579	nlp-51	WBGene00011997	T24F1.5	II_-_11319531_11319536_11319579	0%	10%	0%	0%	3.12%	0%	0%	0%	0%	1.13%	0.28%	0.28%	0.28%	0%	0%	0%	0.94%	0%	0%				0%	0%	0%	0%	0%	0%	0%	0%	0%	0%	0%	1.75%		0%	0%	0%	0%	0%	0%	0%	0%	0%	0%
B0491.6 II_-_11347716_11347722_11347763	B0491.6	WBGene00007193	B0491.6	II_-_11347716_11347722_11347763	30%	0%	0%	12.5%	0%	0%	25%	66.67%	0%	15%	0%	20%	16.67%	25%		0%	0%	0%	0%		0%	0%	25%			0%	0%	0%		0%	0%	0%	0%	0%		0%	0%	0%	0%	0%	0%	0%	0%		0%
shn-1 II_-_11388102_11388352_11388608	shn-1	WBGene00006444	C33B4.3	II_-_11388102_11388352_11388608	11.11%	0%	40%							50%		0%	40%	14.29%			0%	33.33%	0%	0%	0%		25%	100%		0%	100%	0%	100%	0%	9.09%		7.14%	27.59%		100%	25%	0%			50%
rsp-2 II_-_11452226_11452371_11452514	rsp-2	WBGene00004699	W02B12.2	II_-_11452226_11452371_11452514	20.35%	24.64%	26.82%	25.31%	14.71%	25.24%	33.33%	22.73%	26.92%	15%	6.32%	12.68%	13.82%	3.64%	12.99%	5.52%	10.22%	5.56%	5.45%	0%	0%	0%	30.85%	22.81%	30.71%	5.93%	12.18%	13.76%	19.07%	8.33%	17.78%	19.38%	36.63%	17.15%	0%	23.64%	23.64%	27.62%	32.59%	22.22%	14.89%	0%	0%	0%	0%
mfn-1 II_-_11471006_11471018_11471063	mfn-1	WBGene00012204	W02B12.9	II_-_11471006_11471018_11471063	4.26%	4.76%	0%	0%	0%	0%	0%	0%	0%	13.64%	0%	0%	9.38%	7.14%	0%	13.33%	0%	0%	0%	0%	25%	0%	9.09%	0%		0%	0%	0%	0%	0%	0%	0%	0%	9.26%		0%	0%	0%	0%	0%	25%	0%	0%	0%	9.09%
mfn-1 II_-_11471763_11471769_11471956	mfn-1	WBGene00012204	W02B12.9	II_-_11471763_11471769_11471956	10.34%	9.52%	0%	0%		20%	0%	0%	0%	0%	0%	20%	50%	23.08%		42.86%	0%	0%	15%				12.5%	16.67%	0%	0%	0%	10%	77.78%	33.33%	12.5%	0%	14.29%	30%		5.56%	16.67%	16.67%		100%	0%	0%	0%	0%	10%
B0334.3 II_-_11491636_11491643_11491967	B0334.3	WBGene00007143	B0334.3	II_-_11491636_11491643_11491967	0%	0%	0%	0%	0%	0%	0%	5.88%	0%	0%	0%	0%	3.12%	0%	0%	0%	0%	0%	0%	0%	0%	0%	0%	0%	0%	0%	0%	0%	0%	0%	0%	0%	0%	0%		0%	0%	0%	0%	0%	0%	0%	9.09%	0%	0%
ooc-3 II_-_11495088_11495094_11495139	ooc-3	WBGene00003868	B0334.11	II_-_11495088_11495094_11495139	29.17%	25%	20%	15.79%	0%	16.67%		22.22%	40%	37.84%	0%	60%	31.82%	12.5%	0%	48.89%	3.7%	11.11%	5.56%			0%	50%	0%		0%	0%	0%	0%	25%	0%	12.5%	14.29%	22.58%		23.08%	0%	50%	0%	0%	40%	0%	25%	0%	50%
mdt-8 II_-_11527362_11527370_11531442	mdt-8	WBGene00007013	Y62F5A.1	II_-_11527362_11527370_11531442	0%	25%	0%	0%	0%	0%		0%	0%	5%	0%	0%	37.5%	0%		50%	0%	0%	0%		100%		0%	100%		0%	0%	0%	0%	0%	0%		0%	0%		0%	0%	0%	0%	0%	100%	0%	0%	33.33%	0%
gfat-1 II_-_11594464_11594632_11594705	gfat-1	WBGene00008546	F07A11.2	II_-_11594464_11594632_11594705	36%	50%	0%	10.53%		50%		25%	0%	70%	14.29%	58.33%	22.22%	80%		21.43%	100%	50%	77.78%		21.88%		50%	33.33%						55.56%	60%	100%	33.33%	20%		37.5%	60%	20%	50%	0%	0%	0%	25%	25%	0%
din-1 II_-_11623796_11624523_11624627	din-1	WBGene00008549	F07A11.6	II_-_11623796_11624523_11624627	44.44%	71.43%	27.78%	0%	50%	0%	0%	0%	28.57%	5.88%	15.79%	40%	16.67%	2.7%		25%	0%	0%	62.5%	0%	0%	5%	22.22%		21.74%	71.43%	0%	30.77%	8.33%	0%	0%	33.33%	0%	31.17%		6.25%	50%	6.52%	0%	0%	0%	100%	0%		100%
trr-1 II_-_11661973_11661982_11662031	trr-1	WBGene00007028	C47D12.1	II_-_11661973_11661982_11662031	0%	25%	0%	23.08%	0%	0%	0%	80%	0%	14.29%	0%	5%	23.08%	0%		8%	0%	0%	0%		100%	0%	0%	0%	0%	0%	0%	9.09%	0%	0%	9.09%	0%	0%	24.72%	0%	0%	0%	0%	0%	0%	8.33%	66.67%	33.33%	100%
trr-1 II_-_11665504_11665516_11665556	trr-1	WBGene00007028	C47D12.1	II_-_11665504_11665516_11665556	0%	66.67%	0%	0%	0%	0%	0%	0%	50%	0%	0%	14.29%	38.46%	0%		30%	0%	8.33%	44.44%			84.21%	22.22%	0%			100%	0%			0%		0%	41.18%		0%	0%	9.09%	0%	0%	33.33%	0%			40%
trr-1 II_-_11667655_11667667_11667707	trr-1	WBGene00007028	C47D12.1	II_-_11667655_11667667_11667707	0%	0%	25%	0%	0%	0%	0%	40%	0%	21.74%	0%	22.22%	30%	5.56%		90.91%	0%	7.14%	0%		0%	0%	50%			100%	0%	0%	0%	0%	0%	0%	0%	42.42%		0%	0%	0%	50%	0%	0%	100%	100%	50%	100%
trr-1 II_-_11667887_11667893_11667935	trr-1	WBGene00007028	C47D12.1	II_-_11667887_11667893_11667935	12.5%	37.5%	0%	42.86%	50%	100%		50%	0%	45.83%	16.67%	20%	53.33%	0%		87.5%	0%	25%	0%		33.33%	0%	33.33%	0%		46.67%	37.5%	0%	0%		0%	0%	0%	44.83%		0%	33.33%	0%	0%		50%	100%	50%		50%
trr-1 II_-_11668073_11668082_11668131	trr-1	WBGene00007028	C47D12.1	II_-_11668073_11668082_11668131	25%	100%	100%	66.67%	100%	100%	33.33%	100%	66.67%	34.78%	100%	50%	74.29%	87.5%		75%	100%	88.89%	90%		100%		100%	50%		100%	66.67%	50%			88.89%	50%		94%		60%		66.67%			100%	60%	100%	100%	50%
trr-1 II_-_11672698_11672707_11672767	trr-1	WBGene00007028	C47D12.1	II_-_11672698_11672707_11672767	100%	100%		100%	100%	100%		100%	100%	81.82%		75%	100%	50%		100%	100%	50%	100%		100%		100%			100%	90.91%	100%	33.33%	100%	66.67%	100%		100%		66.67%	100%	90%	100%	100%	75%	100%	100%	100%	100%
trr-1 II_-_11673146_11673155_11673199	trr-1	WBGene00007028	C47D12.1	II_-_11673146_11673155_11673199	25%	25%	66.67%	0%		0%				31.25%	0%	0%	19.23%	9.09%		50%	0%	0%	0%		0%		0%			0%		0%	0%	0%	20%	0%	0%	65.85%		0%	0%	0%			0%	100%
trr-1 II_-_11674313_11674319_11674362	trr-1	WBGene00007028	C47D12.1	II_-_11674313_11674319_11674362	0%	20%	0%	0%		0%	0%	66.67%		23.53%	0%	14.29%	30.43%	0%		33.33%	0%	0%	0%		0%		50%	0%		0%	61.11%	66.67%	0%		14.29%	0%	33.33%	26.05%		0%	0%	0%		0%	12.5%	0%	0%	0%	0%
gpb-1 II_-_11746143_11747515_11747589	gpb-1	WBGene00001679	F13D12.7	II_-_11746143_11747515_11747589	1.06%	1.78%	1.47%	1.33%	0%	0.37%	1.8%	0.47%	1.21%	0%	0.86%	1.18%	0%	0%	0%	1.21%	1.48%	0.79%	1.03%	0%	0%	0%	0%	0%	0%	0%	0%	0%	0%	0%	0%	0%	0%	0%	0%	0.4%	0%	0%	0%	0%	0%	0%	0%	1.06%	0.56%
gpb-1 II_-_11746143_11747531_11747589	gpb-1	WBGene00001679	F13D12.7	II_-_11746143_11747531_11747589					0%	0%	0%	0%	0%	0%	0.22%	0%	0%	0.14%	0%	0%	0.32%	0.16%	0%	0%	0%	0%	0%	0%	0%	0%	0%	0%	0%	0%	0%	0%	0%	0%	0%	0.4%	0%	0%	0%	0%	0%	0%	0%	0%	0%
patr-1 II_-_11775970_11776211_11776257	patr-1	WBGene00009661	F43G6.9	II_-_11775970_11776211_11776257	100%	100%	100%	100%	100%	100%	100%	100%	100%	100%	100%	100%	100%	100%		100%	100%	100%	100%	100%	100%	100%				100%	100%	100%	100%	100%	100%	100%	100%	100%		100%	100%	100%	100%	100%	100%	100%	100%	100%	100%
clh-1 II_-_11847836_11847848_11847980	clh-1	WBGene00000528	T27D12.2	II_-_11847836_11847848_11847980	18.18%	33.33%	33.33%	100%						100%	57.14%	42.86%	33.33%	0%		55.56%	50%	0%	16.67%	0%			0%		0%									22.22%		0%			40%	0%	0%		100%	0%
clh-1 II_-_11848026_11848372_11848421	clh-1	WBGene00000528	T27D12.2	II_-_11848026_11848372_11848421																										78.38%	100%	85.71%	96.77%	90.48%	70%	81.82%	97.96%
npp-3 II_-_11873599_11873608_11873752	npp-3	WBGene00003789	K12D12.2	II_-_11873599_11873608_11873752	11.11%	36.84%	0%	28.57%	0%	0%	10%	33.33%	0%	35.48%	0%	33.33%	64.29%	4%		44.44%	4%	5.26%	5.56%	0%	65%	0%	0%	40%		0%	0%	66.67%	0%	16.67%	0%	0%	0%	40.74%		13.64%	50%	0%	0%	0%	0%	40%	50%	55.56%	0%
lin-29 II_-_11919625_11919637_11919676	lin-29	WBGene00003015	W03C9.4	II_-_11919625_11919637_11919676	70.97%	37.5%	42.86%	12.5%						50%	70%	72.73%	45%	0%	100%	0%	0%	57.14%	45.45%		25%		73.33%	100%		0%	100%	66.67%	36.36%			0%		56.52%		20%	60%	100%	57.14%	100%			25%	50%	0%
lin-29 II_-_11919931_11919940_11919991	lin-29	WBGene00003015	W03C9.4	II_-_11919931_11919940_11919991	17.86%	39.13%	33.33%	40%		0%			0%	26.67%	14.29%	34.62%	20%	20%		16.67%	0%	18.18%	4.76%		0%		0%	60%		22.22%	0%	0%	22.22%		0%	0%	0%	40.74%		25%	20%		0%	0%	0%			0%	33.33%
lin-29 II_-_11933059_11933065_11933114	lin-29	WBGene00003015	W03C9.4	II_-_11933059_11933065_11933114	12.5%	0%		0%						10.53%	21.43%	21.74%	36.36%	0%		57.14%	0%	100%	0%		0%		50%				0%	0%		0%	33.33%	0%	42.86%	0%		0%	0%	100%	25%		0%				0%
Y17G7B.21 II_-_11976221_11976918_11977096	Y17G7B.21	WBGene00012472	Y17G7B.21	II_-_11976221_11976918_11977096	2.67%	0%	0.99%	3.61%	0%	3.12%	5.66%	0%	2.56%	0%	2.59%	6.06%	3.57%	1.44%	0%	4.76%	4.18%	2.63%	3.78%	0%	27.59%	0%	2%	0%	0%	0%	1.49%	0%	0%	4.55%	0%	2.63%	0%	0%		2%	0%	0%	0%	0%	4%	0%	1.82%	3.33%	0%
Y17G7B.20 II_-_11978192_11978336_11978382	Y17G7B.20	WBGene00012471	Y17G7B.20	II_-_11978192_11978336_11978382
Y17G7B.18 II_-_12107526_12107535_12107612	Y17G7B.18	WBGene00012469	Y17G7B.18	II_-_12107526_12107535_12107612	30%	44.44%	9.09%	54.55%	0%	0%		100%	100%	66.67%	50%	75%	60%	0%		80%	0%	50%	0%				25%	100%		100%	0%	0%		66.67%	0%	0%		54.84%		42.86%	0%	0%	50%	100%	100%	25%	66.67%	100%	50%
pqn-87 II_-_12209830_12209839_12210811	pqn-87	WBGene00004167	Y57A10A.18	II_-_12209830_12209839_12210811	5.26%	11.76%	8.26%	8.05%	10%	11.76%	14.06%	31.58%	15.25%	14.29%	0.94%	15.56%	19.55%	7.89%	22.73%	25.37%	3.12%	13.56%	10.47%	0%	19.51%	0%	24.62%	12.5%	0%	21.62%	15.91%	21.74%	1.15%	7.41%	7.84%	3.57%	13.33%	21.63%	0%	6.61%	20%	8.64%	3.39%	7.89%	13.33%	30%	11.11%	35.29%	29.17%
pqn-87 II_-_12211173_12211182_12211788	pqn-87	WBGene00004167	Y57A10A.18	II_-_12211173_12211182_12211788	4.26%	5%	1.67%	2.78%	4.55%	7.69%	10%	8.33%	4.55%	8.82%	2.7%	6.52%	25.35%	0%	0%	30%	0%	0%	11.63%	0%	28.57%	0%	2.78%	0%	0%	0%	0%	0%	0%	0%	3.33%	0%	0%	12.03%		0%	0%	1.72%	0%	0%	10%	100%	36.36%	33.33%	0%
pqn-87 II_-_12214887_12214956_12215654	pqn-87	WBGene00004167	Y57A10A.18	II_-_12214887_12214956_12215654																														16.67%	47.06%	0%	50%	53.77%		47.22%	20%
pqn-87 II_-_12214887_12214968_12215654	pqn-87	WBGene00004167	Y57A10A.18	II_-_12214887_12214968_12215654																							38.89%	55.56%	56.76%					28.57%	50%	20%	57.69%	51.24%	100%	66.07%	0%
pqn-87 II_-_12214956_12214968_12215654	pqn-87	WBGene00004167	Y57A10A.18	II_-_12214956_12214968_12215654																				0%	50%	75%																				60%	55.56%	42.86%	66.67%
pqn-87 II_-_12215766_12215775_12215888	pqn-87	WBGene00004167	Y57A10A.18	II_-_12215766_12215775_12215888										0%	11.11%	0%	11.36%							0%	0%	20%	5.26%	11.11%	0%	8.7%	7.32%	0%	3.45%					9.66%	100%	4.17%	0%					0%	0%	15.38%	0%
ador-1 II_-_12497557_12497563_12497682	ador-1	WBGene00011878	T21B4.4	II_-_12497557_12497563_12497682	78.26%	66.67%	78.26%	76.92%	100%	50%	100%	100%	33.33%	50%	79.41%	58.33%	100%	56.22%	36.97%	63.07%	63.83%	62.78%	60.93%		0%		53.85%	44.44%	0%	63.64%	74.19%	40%	91.18%	100%	66.67%	100%	100%	45.76%		40%	50%	77.13%	68.05%	78.09%	76.11%	80%	40%	83.33%	50%
ador-1 II_-_12502360_12502375_12502767	ador-1	WBGene00011878	T21B4.4	II_-_12502360_12502375_12502767	3.33%	0%	0%	0%	0%	0%		0%	0%	3.7%	0%	0%	0%	0%	0%	0.69%	0.15%	0.3%	0.26%		0%		0%	0%	0%	0%	0%	2.56%	0%	0%	0%	0%	0%	0%	0%	0%	0%	1%	1.39%	2.06%	1.24%	0%	0%	0%	0%
ceh-100 II_-_12602284_12602290_12603427	ceh-100	WBGene00012584	Y38E10A.6	II_-_12602284_12602290_12603427	72.73%	60%	0%	37.5%	33.33%	100%	0%	33.33%	0%	62.5%	0%	64.29%	83.33%	28.57%		73.68%	10%	12.5%	81.82%		0%		60%	33.33%				33.33%	100%		0%	0%	100%	55%		100%	0%	33.33%	100%	0%	0%	100%	100%	0%	33.33%
Y46G5A.15 II_-_12784438_12785125_12785317	Y46G5A.15	WBGene00012906	Y46G5A.15	II_-_12784438_12785125_12785317						0%			0%					43.48%		16.67%	48.78%	50%	42.86%		0%		80%	0%	100%	0%	30.56%	15.38%	100%	50%	33.33%	0%	50%	35%		25%	80%					100%	0%	0%
lgc-35 II_-_12836987_12836993_12837364	lgc-35	WBGene00012915	Y46G5A.26	II_-_12836987_12836993_12837364		0%								33.33%	0%	0%	0%	13%	0%	11.76%	1.74%	7.92%	15.28%		0%		0%	0%				0%	0%	0%				0%		100%						0%
lgc-35 II_-_12839994_12840014_12840057	lgc-35	WBGene00012915	Y46G5A.26	II_-_12839994_12840014_12840057	0%	0%								0%	0%	0%	0%	2.86%	0%	2.42%	1.41%	4.79%	4.33%				66.67%	100%	0%	0%	0%	0%	0%					2.02%		0%	0%	0%				0%		100%	0%
clec-62 II_-_12893331_12893337_12893382	clec-62	WBGene00009393	F35C5.5	II_-_12893331_12893337_12893382	82.98%	100%	100%	100%	100%			100%		100%	100%	100%	100%	100%		57.14%	0%	100%	40%		100%		66.67%		100%	100%	100%		100%	66.67%			100%	100%	0%	100%	0%				33.33%	0%	100%	100%	0%
F58G1.2 II_-_12918777_12918783_12918942	F58G1.2	WBGene00010264	F58G1.2	II_-_12918777_12918783_12918942	90.91%	50%	75%	100%	66.67%	42.86%		100%	100%	100%	100%	37.5%	92.31%	100%		58.33%	100%	100%	50%	100%	75%	100%	85.71%	0%		100%			0%		0%		100%	83.33%		66.67%	100%		100%			100%	66.67%	50%
F18A11.5 II_-_13009294_13010654_13010764	F18A11.5	WBGene00008932	F18A11.5	II_-_13009294_13010654_13010764	100%	100%	85.71%	89.47%	84.62%	74.74%	60.98%	90.2%	75%	82.35%	92.86%	80%	100%	81.25%		100%	88.37%	92.59%	76.19%		100%	100%	92.55%	98.08%	82.5%	92.71%	89.4%	90.91%	86.87%	81.25%	81.4%	84.44%	92.31%	70.27%	100%	95.83%	100%	100%			100%	100%	83.33%	80%	80%
max-2 II_-_13017419_13017425_13017467	max-2	WBGene00003144	Y38F1A.10	II_-_13017419_13017425_13017467	0%	0%	0%	0%	0%	0%	0%	0%	0%	3.57%	0%	0%	21.43%	4.55%		2.94%	0%	0%	0%		35.71%	0%	0%	0%	0%		0%	0%		0%	0%	0%	0%	10%	0%	0%	0%	0%	0%	0%	0%	0%	0%	0%	14.29%
max-2 II_-_13025232_13025241_13025449	max-2	WBGene00003144	Y38F1A.10	II_-_13025232_13025241_13025449	30.77%	13.64%	0%	20%	11.11%	5.56%	0%	57.14%	25%	13.95%	0%	7.69%	40.74%	17.86%	0%	63.64%	4.76%	5.88%	4.17%	0%	40%	0%	30%	0%	0%	0%	0%	8.33%	0%	14.29%	0%	0%	15.22%	40.44%	0%	5.71%	0%	14.29%	0%	0%	0%	0%	40%	42.86%	31.58%
rict-1 II_-_13114157_13114163_13114709	rict-1	WBGene00009245	F29C12.3	II_-_13114157_13114163_13114709	9.09%	66.67%	0%	0%	0%			33.33%	50%	100%	0%	50%	25%	33.33%	0%	25%	14.29%	0%	0%								100%	0%			33.33%	0%		3.03%		0%		0%	0%	100%		50%	100%	0%	100%
W09H1.1 II_-_13176836_13176842_13176964	W09H1.1	WBGene00012372	W09H1.1	II_-_13176836_13176842_13176964	6.99%	16.67%	12.43%	18.34%		0%		0%		0%	0%	0%	0%	40%		50%	0%	0%	0%				0%	0%		0%	0%	0%		7.5%	12.82%	12.77%	7.69%	8.99%	0%	13.71%	10.53%	10%	18.82%	12.36%	13.51%	0%		0%
W09H1.1 II_-_13178637_13178640_13178904	W09H1.1	WBGene00012372	W09H1.1	II_-_13178637_13178640_13178904	37.46%	38.68%	33.25%	28.49%					0%	50%	0%	0%	100%			33.33%		100%	66.67%				66.67%	100%	0%		0%	0%	0%	17.95%	30.1%	24.39%	32.3%	25.79%	100%	32.93%	26.92%	31.71%	38%	38.46%	40%		50%		100%
mecr-1 II_-_13186969_13186979_13187023	mecr-1	WBGene00012375	W09H1.5	II_-_13186969_13186979_13187023	2.86%	0%	0%	0%	0%	0%		0%	0%	0%	0%	0%	6.45%	0%	0%	0%	0%	0%	0%	0%	6.67%	0%	0%	0%	0%	0%	0%	0%	0%	0%	0%	0%	0%	0%		0%	0%	0%	0%	0%	0%	0%	0%	0%	0%
ztf-22 II_-_13281507_13281513_13282570	ztf-22	WBGene00012988	Y48C3A.4	II_-_13281507_13281513_13282570	11.76%	26.67%	42.86%	0%	0%	50%				0%			0%	50%		0%	50%	0%	45.45%				33.33%	100%	0%					0%	50%			0%		0%	0%	66.67%	75%	100%	66.67%	0%	100%	0%	14.29%
tbc-14 II_-_13445250_13445256_13446387	tbc-14	WBGene00008444	E01G4.1	II_-_13445250_13445256_13446387	4.76%	0%	4.35%	0%	0%	4.55%	0%	8.33%	0%	6.82%	2.86%	7.14%	9.09%	5.88%	0%	9.09%	0%	9.38%	0%	0%	0%	0%	5.88%	0%	0%	0%	0%	0%	0%	0%	19.23%	0%	25%	14.14%		0%	0%	5%	0%	3.45%	5%	0%	0%	0%	0%
pqn-27 II_-_13454970_13454979_13455035	pqn-27	WBGene00004116	E01G4.4	II_-_13454970_13454979_13455035	0%	6.25%	4.17%	0%	0%	5.26%	0%	0%	0%	8.33%	0%	0%	11.43%	4%	0%	5.71%	0%	0%	3.23%	0%	23.53%		0%	0%		0%	0%	0%	0%	10.53%	0%	0%	6.82%	0%		0%	0%	0%	0%	0%	0%	0%	0%	0%	9.09%
E01G4.3 II_-_13460642_13461703_13461942	E01G4.3	WBGene00008446	E01G4.3	II_-_13460642_13461703_13461942	100%	100%	100%	99.04%	100%	100%	100%	100%	100%	100%	97.81%	97.69%	100%	100%	100%	99.68%	99.56%	98.69%	99.57%	100%	100%	100%	100%	88.89%	100%	94.12%	98.41%	100%	100%	100%	100%	100%	100%	100%		100%	100%	99.17%	99.76%	100%	100%	100%	100%	100%	100%
rog-1 II_-_1373050_1373059_1373264	rog-1	WBGene00018819	F54D12.6	II_-_1373050_1373059_1373264	0%	37.5%				100%		100%		40%	0%	0%	42.86%			53.85%		0%	0%		100%		66.67%	0%	0%	0%	0%	25%				66.67%	40%	0%		0%					100%	0%	0%	100%	100%
sre-43 II_-_13966729_13967799_13968472	sre-43	WBGene00012333	W07G1.6	II_-_13966729_13967799_13968472	57.58%	87.5%	76.27%	63.83%																			100%
Y39G8B.1 II_-_13970793_13971062_13971321	Y39G8B.1	WBGene00012722	Y39G8B.1	II_-_13970793_13971062_13971321	96.55%	89.74%	98.57%	100%	87.5%	100%	100%	87.5%	100%	100%	94.12%	92.98%	100%	100%	100%	92%	84%	89.66%	93.75%		100%	100%	97.96%	100%	100%	93.88%	100%	94.87%	100%	100%	93.94%	98.11%	100%	99.46%	100%	100%	100%	87.5%	96.55%	94.74%	90.91%	0%	100%	0%	90%
acr-20 II_-_14374541_14374550_14374937	acr-20	WBGene00000059	R06A4.10	II_-_14374541_14374550_14374937				0%						50%	0%			35%	81.54%		38.46%	25%	33.33%							100%		0%	100%					80%			0%	56.25%	50%	9.09%	66.67%
plx-2 II_-_14422847_14422856_14422899	plx-2	WBGene00004048	K04B12.1	II_-_14422847_14422856_14422899	100%	100%		100%	100%	100%		100%		100%	100%	93.33%	90.91%	93.47%	85.19%	92.53%	95.74%	94.71%	93.42%	100%	100%	100%	100%	100%		100%	41.67%	100%	100%	100%				84.62%		100%	0%				50%	100%	100%	100%	100%
gcy-29 II_-_14542590_14542701_14542764	gcy-29	WBGene00007314	C04H5.3	II_-_14542590_14542701_14542764					59.09%	53.49%	74.16%	38.33%	97.06%			0%									0%					100%				0%							100%				0%
Y51H7C.13 II_-_1464321_1464468_1464560	Y51H7C.13	WBGene00021791	Y51H7C.13	II_-_1464321_1464468_1464560	33.33%	13.64%		31.25%	0%		100%		0%	23.14%	0%	0%	3.33%			21.79%	0%		14.29%		10.53%		0%			0%		100%		10%	0%	0%	100%	0%			0%			7.81%	0%	0%	0%	0%	25%
unc-52 II_-_14654777_14655548_14656088	unc-52	WBGene00006787	ZC101.2	II_-_14654777_14655548_14656088	0%	1.89%	0%	0%	0%	9.09%	0%	0%	0%	5.41%	11.11%	0%	5%	0%		3.81%	10%	30.77%	3.45%	0%	0%	36.36%	0%	0%	0%	0%	71.43%	0%	0%	20%	14.29%	0%	0%	11.9%		0%	0%	0%	0%	0%	0%	0%	0%	0%	3.33%
unc-52 II_-_14659813_14661114_14661742	unc-52	WBGene00006787	ZC101.2	II_-_14659813_14661114_14661742	7.53%	3.7%	0%	0%						32.43%	0%	0%	7.69%	16.67%	0%	3.96%	14.29%	0%	4.55%		50%	0%	14.71%	0%	0%	3.33%	0%	0%	25%	0%	28.57%	0%	21.43%	13.58%		15.38%	8.33%	33.33%	0%	0%	0%	50%	0%	0%	0%
unc-52 II_-_14663105_14664211_14664630	unc-52	WBGene00006787	ZC101.2	II_-_14663105_14664211_14664630	21.74%	16.67%	33.33%	12.5%	100%	0%	15.79%	80%	0%					20%		32.61%	37.5%	56.25%	8.7%		80%		6.67%	0%	0%	83.33%	0%	52.94%	0%	33.33%	77.78%	25%	50%	59.42%		50%	20%	0%	100%	6.25%	48.39%	0%	0%	83.33%	39.13%
npr-34 II_-_14735807_14736005_14736072	npr-34	WBGene00013187	Y54E2A.1	II_-_14735807_14736005_14736072					0%	0%	0%	0%	0%														0%	0%	0%	0%	0.12%	0%	0%	0%	0%	0%	0%					0%	0%	0%	0%
npr-34 II_-_14737500_14738082_14738126	npr-34	WBGene00013187	Y54E2A.1	II_-_14737500_14738082_14738126	100%	100%	100%	100%	95.93%	97.96%	98.84%	99.16%	99.15%	100%	95%	100%	100%	87.5%		100%	75%	100%	100%				95.31%	90.52%	100%	98.98%	97.61%	96.77%	98.73%	98.08%	97.14%	96.72%	95.35%	95.95%		100%	66.67%	100%	100%	100%	100%		100%	100%	100%
R03C1.1 II_-_14908134_14908628_14909126	R03C1.1	WBGene00010987	R03C1.1	II_-_14908134_14908628_14909126																							100%	100%	100%
Y59C2A.2 II_-_2199875_2199884_2200773	Y59C2A.2	WBGene00021985	Y59C2A.2	II_-_2199875_2199884_2200773	15%	0%	11.11%	9.09%	0%		0%	16.67%	66.67%	11.11%	30.77%	0%	22.22%	11.54%	0%	0%	8.33%	14.29%	40%		0%	0%	33.33%	0%		0%	100%	0%		0%	0%	0%	0%	18.6%	0%	0%	0%	0%	50%	27.27%		0%	0%	0%	33.33%
Y43H11AL.1 II_-_223797_226774_227934	Y43H11AL.1	WBGene00021545	Y43H11AL.1	II_-_223797_226774_227934	31.43%	23.08%	15.38%	4.76%	25%	0%	44.44%	33.33%	0%					28.57%		16.67%	28.57%	50%	25%		50%	0%	25%	0%		76.47%	0%	0%	0%	50%	0%	16.67%	0%	40.24%		0%	100%	0%	0%	0%	0%	33.33%	0%	0%	0%
tsr-1 II_-_2465447_2465453_2465637	tsr-1	WBGene00006647	F53G2.6	II_-_2465447_2465453_2465637	5%	0%	11.11%	0%	0%	16.67%	0%	33.33%	0%	27.27%	11.11%	0%	50%	14.29%		0%	0%	0%	0%	0%	0%		0%	0%	100%		0%	0%	0%	0%	0%	0%	50%	64.29%		33.33%	0%	60%		0%	0%	0%	33.33%	0%	100%
ptc-3; Y75B8A.53 II_-_2848300_2848309_2848349	ptc-3; Y75B8A.53	WBGene00004210; WBGene00199164	Y110A2AL.8; Y75B8A.53	II_-_2848300_2848309_2848349	15.77%	35%	44.165%	50%	100%	50%	25%	50%	0%	23.4%	0%	0%	25%	16.775%	0%	27.22%	15.91%	11.365%	17.5%	0%	0%	32.355%	49.51%	30%	11.765%	0%	0%	0%	0%	16.665%	17.145%	0%	21.43%	38.145%		6.25%	18.18%	3.125%	0%	0%	0%	50%	50%	100%	25%
ubc-26; Y75B8A.53 II_-_2895670_2895750_2896784	ubc-26; Y75B8A.53	WBGene00022450; WBGene00199164	Y110A2AM.3; Y75B8A.53	II_-_2895670_2895750_2896784	61.11%	25%	100%	100%	0%	75%		100%	100%	55.555%	50%	83.335%	87.5%	71.43%		50%	58.335%	66.665%	66.67%	59.28%	65.37%	72.82%	66.665%		0%	100%		75%	100%	100%	50%	100%	50%	62.095%		62.5%	50%	21.95%	27.45%	65.095%	34.29%	50%	100%	0%	0%
ubc-15; Y75B8A.53 II_-_2902539_2904148_2905632	ubc-15; Y75B8A.53	WBGene00006710; WBGene00199164	Y110A2AR.2; Y75B8A.53	II_-_2902539_2904148_2905632	0.925%	10.43%	0.455%	0%	4.04%	0.65%	0.79%	35.715%	0.22%	11.385%	6.395%	3.33%	5.805%	11.52%	24.61%	5.475%	5.355%	4.765%	5.78%	0%	0%	0%	1.25%	4.545%	0%	0%	5.51%	2.38%	1.9%	5.74%	3.24%	3.085%	2.385%	5.265%		7.51%	5%	18.59%	14.56%	0%	2.915%	0%	0%	0%	1.11%
ncap-1; Y75B8A.53 II_-_2914991_2917500_2918574	ncap-1; Y75B8A.53	WBGene00022453; WBGene00199164	Y110A2AR.3; Y75B8A.53	II_-_2914991_2917500_2918574	31.03%	9.09%	40%	16.67%	50%	66.665%	66.665%	62.5%	83.335%					26.09%		4.76%	58.62%	36.36%	23.53%	0%	0%	0%	54.55%	0%		0%	64.285%	56.25%	81.25%	0%	33.33%	25%	33.33%	52.74%		63.16%	58.335%	0%	33.33%	25%	14.29%	12.5%	0%	0%	14.29%
nep-11 II_-_3424751_3424760_3424809	nep-11	WBGene00017557	F18A12.8	II_-_3424751_3424760_3424809	67.27%	68.75%	60.91%	60%	61.54%	75%	80%	83.33%	53.85%	72.73%	55.08%	74.36%	82.86%	76.71%	100%	80.95%	65.25%	67.44%	77.05%		37.5%	38.24%	75.51%	72.22%	65.62%	76.12%	56.41%	79.07%	59.68%	38.89%	60%	55.56%	61.9%	60%		61.29%	75%	68.33%	58.33%	66.15%	62.16%	25%	66.67%	25%	50%
srz-5 II_-_3513009_3513101_3513199	srz-5	WBGene00021722	Y49F6B.11	II_-_3513009_3513101_3513199	29.17%	40%	39.02%	35.29%																					0%
ncs-6 II_-_3528264_3528272_3528335	ncs-6	WBGene00021116	W09G10.3	II_-_3528264_3528272_3528335		0%	0%	0%	5.13%	7.02%	7.69%	5.56%	3.51%	0%	2.33%	0%	0%	0%	0%	0%	9.09%	0%	0%				5%	0%	0%	0%	3.62%	0%	4.24%	0%	0%	20%	0%	0%		16.67%	0%	0%	0%	0%	0%		0%	33.33%	0%
plpp-1.1 II_-_3920386_3921803_3924459	plpp-1.1	WBGene00018756	F53C3.13	II_-_3920386_3921803_3924459	18.67%	12.5%	6.67%	23%	0%	0%	0%	22.86%	12.5%					6.25%	0%	1.59%	4.17%	15.38%	4.17%	0%	0%		4.65%	5%	3.03%					22.22%	13.33%	22.73%	7.14%	22.4%	0%	4.76%	0%	28.57%	9.38%	11.63%	11.11%
plpp-1.1 II_-_3920386_3922063_3924459	plpp-1.1	WBGene00018756	F53C3.13	II_-_3920386_3922063_3924459	29.89%	38.24%	5.08%	3.75%	7.14%	0%	18.18%	25%	0%	35.29%	7.48%	48.98%	26.03%	10.45%	0%	21.52%	2.54%	12.5%	17.86%	61.11%	0%		19.61%	5%	0%					0%	13.33%	5.56%	3.7%	27.32%	0%	6.98%	21.88%					12%	9.23%	25%	10.29%
plpp-1.1 II_-_3921803_3923368_3924066	plpp-1.1	WBGene00018756	F53C3.13	II_-_3921803_3923368_3924066	100%			0%	0%		100%	0%	100%	0%	0%	0%	0%			33.33%	100%						0%								0%		0%	0%		0%						0%			0%
plpp-1.1 II_-_3926079_3926085_3926915	plpp-1.1	WBGene00018756	F53C3.13	II_-_3926079_3926085_3926915	4.96%	7.84%	0%	1.33%	9.09%	3.57%	0%	6.06%	0%	16.67%	0.7%	4.88%	19.4%	2.86%	0%	5.88%	3.45%	4.03%	8.08%	0%	0%		8.2%	18.52%	0%	3.45%	0%	3.7%	0%	2.94%	0%	16.13%	6%	12.96%	0%	2.78%	0%	0%	0%	7.14%	13.79%	2.88%	3.57%	1.75%	5%
dnsn-1; Y41C4A.26 II_-_410575_410581_410623	dnsn-1; Y41C4A.26	WBGene00016074; WBGene00198035	C24H12.5; Y41C4A.26	II_-_410575_410581_410623	1.71%	4.6%	0%	3.125%		0%	50%	0%	0%	19.35%	0%	0%	0%	0%		14%	4.165%	0%	0%		1.22%		0%	0%		0%	0%	25%	0%	13.335%	6.41%	50%	16.665%	10.135%		0%	0%	0%		3.57%		0%	12.5%	0%	7.145%
R03H10.6 II_-_4172659_4172671_4172721	R03H10.6	WBGene00019858	R03H10.6	II_-_4172659_4172671_4172721	100%	100%	100%	100%	100%	100%	100%		100%	100%			100%	100%		100%	100%	100%	95.83%		100%		100%	100%	100%	100%		100%	100%					100%		100%	100%	77.78%	100%	100%	100%	100%	92.86%	100%	100%
twk-2 II_-_4446629_4447267_4447512	twk-2	WBGene00006657	T12C9.3	II_-_4446629_4447267_4447512	0%	50%	0%	50%		100%		0%	0%	0%	5.26%	15.79%	15.38%	10.61%	0%	0%	3.64%	10%	25.71%		0%		50%	50%		100%		33.33%	0%	50%	100%	0%	0%	7.69%		20%	50%
camt-1 II_-_4491779_4492120_4492203	camt-1	WBGene00020251	T05C1.4	II_-_4491779_4492120_4492203																					18.75%	46.15%																				50%	50%	0%	33.33%
sls-2.3 II_-_4943949_4955427_5544250	sls-2.3	WBGene00004835	C17C3.17	II_-_4943949_4955427_5544250						0%	100%	37.5%	0%		0%		44.44%	47.06%		100%	73.33%	100%	58.82%							0%	50%		0%	0%		37.5%	44.44%	42.31%								50%	71.43%
sls-2.3 II_-_4943949_5083441_5544250	sls-2.3	WBGene00004835	C17C3.17	II_-_4943949_5083441_5544250	64.29%	0%	50%	40.74%		66.67%		0%	50%		0%		0%								100%	100%				0%	0%		0%	0%		0%	0%	37.5%		100%			100%			20%	0%		100%
sls-2.3 II_-_4943949_5388828_5544250	sls-2.3	WBGene00004835	C17C3.17	II_-_4943949_5388828_5544250						60%		28.57%	0%		0%		0%										100%			0%	50%	100%	0%	0%		0%	44.44%	21.05%					100%			27.27%	71.43%
sls-2.3 II_-_4943949_5393190_5544250	sls-2.3	WBGene00004835	C17C3.17	II_-_4943949_5393190_5544250					100%	60%		0%	50%	100%	0%		0%										100%			66.67%	50%		0%	0%		0%	0%	25%				100%	100%			33.33%	50%
sls-2.3 II_-_4943949_5395694_5544250	sls-2.3	WBGene00004835	C17C3.17	II_-_4943949_5395694_5544250						0%		0%	0%		0%		37.5%												100%	0%	0%		0%	50%	100%	0%	28.57%	0%		100%			100%			0%	0%		100%
sls-2.3 II_-_4955427_5083441_5544250	sls-2.3	WBGene00004835	C17C3.17	II_-_4955427_5083441_5544250														0%		45.45%	26.67%	44.44%	28.57%		100%	100%
sls-2.3 II_-_4955427_5393190_5544250	sls-2.3	WBGene00004835	C17C3.17	II_-_4955427_5393190_5544250														46.67%		40%	0%	54.55%	0%
sls-2.3 II_-_4955427_5395694_5544250	sls-2.3	WBGene00004835	C17C3.17	II_-_4955427_5395694_5544250							0%	0%					42.86%	33.33%		0%	21.43%	0%	0%						100%		0%			100%	100%	0%	33.33%	0%		100%			100%			0%	0%		100%
ulp-2 II_-_4957671_4958473_4958635	ulp-2	WBGene00006737	Y38A8.3	II_-_4957671_4958473_4958635	47.06%	44.44%	28.57%	41.18%		50%	0%	27.27%	100%	50%	8.33%	33.33%	29.17%	35.71%	100%	50%	55.56%	54.55%	28.57%		100%		66.67%	75%		8.33%	25%		0%	0%	25%	25%	88.89%	61.9%		50%	0%	66.67%	42.86%	66.67%	50%	0%	100%	0%	0%
eif-1 II_-_4991442_4992110_4993271	eif-1	WBGene00020868	T27F7.3	II_-_4991442_4992110_4993271	0%	0%	0%	0%	0%	0%	0%	0%	0%					0%	0%	0%	0%	0%	0%	0%	0%	0%	0%	0%	0%	0%	0%	0%	0%	0%	0%	0%	0%	0%	0%	0%	0%	0%	0%	0%	0%	0%	0%	0%	0%
eif-1 II_-_4991442_4993082_4993271	eif-1	WBGene00020868	T27F7.3	II_-_4991442_4993082_4993271	1.41%	2%	0%	1.29%	2.7%	1%	0%	0%	4.11%	6.93%	2.33%	3.19%	2.39%	1.51%	0%	4.36%	0.99%	1.51%	2.45%	0%	4.35%	0%	1.97%	0%	1.44%	0.82%	5.13%	2.37%	0%	2.17%	0.76%	2.61%	3.24%	5.63%	0%	0.49%	4.84%	0%	0%	5.17%	7.89%	0%	0%	1.92%	1.72%
sls-2.3 II_-_5040091_5393190_5544250	sls-2.3	WBGene00004835	C17C3.17	II_-_5040091_5393190_5544250					100%	100%			100%	100%													100%			100%	100%				0%			100%				100%	100%			100%	100%
sls-2.3 II_-_5083441_5393190_5544250	sls-2.3	WBGene00004835	C17C3.17	II_-_5083441_5393190_5544250																					60%	0%
pld-1 II_-_5090435_5090585_5090699	pld-1	WBGene00004040	C04G6.3	II_-_5090435_5090585_5090699					66.67%	25%	0%	0%	71.43%	14.81%	0%	16.67%	55%	77.27%		0%	33.33%	65%	12%		0%	68.75%				42.86%		100%						33.33%		57.14%	50%					0%	100%	0%	33.33%
crh-2 II_-_5184104_5184114_5184457	crh-2	WBGene00016162	C27D6.4	II_-_5184104_5184114_5184457	0%	42.86%	0%	0%	33.33%	50%	0%	75%		33.33%	0%	0%	69.23%	0%		72.73%	0%	16.67%	0%		100%	0%	60%			0%	0%			0%	0%		0%	53.12%		6.25%	20%		75%		50%	50%	0%		100%
C34F11.8 II_-_5210251_5210263_5210303	C34F11.8	WBGene00016417	C34F11.8	II_-_5210251_5210263_5210303	25.71%	16.67%		100%						0%		0%	50%			100%	33.33%	100%	16.67%				100%				100%			0%				62.5%		100%	0%				0%	100%	100%	0%
dsh-1 II_-_5219041_5220710_5223501	dsh-1	WBGene00001101	C34F11.9	II_-_5219041_5220710_5223501	0%	0%	11.11%	0%	0%	0%			0%	7.69%	0%	0%	0%	0%		0%	0%	0%	16.67%		0%		100%	0%			0%	0%		0%	0%	0%	0%	5.26%		11.11%	0%	16.67%	0%	50%	0%	0%			0%
rsp-4 II_-_5387949_5388335_5388425	rsp-4	WBGene00004701	EEED8.7	II_-_5387949_5388335_5388425	8.77%	2.17%	8.82%	4.92%	18.18%	0%	0%	11.76%	0%	15.38%	11.11%	8.51%	8.7%	8.89%	0%	6.82%	10.34%	13.46%	2.17%	0%		0%	4.44%	15.38%	0%	12.9%	0%	3.64%	0%	11.76%	9.52%	0%	3.23%	18.09%		7.14%	15.79%	20%	5.26%	4%	6.67%	22.22%	0%	5.26%	0%
F07F6.4 II_-_5426596_5427481_5427572	F07F6.4	WBGene00017217	F07F6.4	II_-_5426596_5427481_5427572	63.64%	54.55%	90.91%	100%	100%	84.62%	66.67%	73.68%	85.71%	52.46%	88.1%	55%	52.38%	80%	82.93%	67.57%	80%	85.71%	69.44%		52.17%	100%	94.44%	100%	100%					68.18%	53.57%	92.31%	93.02%	40.16%		98.33%	80%	87.5%	100%	84.21%	100%	22.22%	71.43%	66.67%	77.27%
cdc-14 II_-_5589567_5589927_5590791	cdc-14	WBGene00000383	C17G10.4	II_-_5589567_5589927_5590791	100%	100%	100%	100%				100%	100%					100%		100%	100%	100%	100%				100%	100%			100%		100%		100%	100%		100%		100%		100%	100%	100%	100%	100%	100%
cdc-14 II_-_5589927_5590611_5590791	cdc-14	WBGene00000383	C17G10.4	II_-_5589927_5590611_5590791	88%	80%	0%	84.62%		100%	100%	66.67%	0%	56.25%	71.43%	100%	62.96%	47.06%		92.31%	15.38%	12.5%	76.92%		100%		58.33%	50%		100%	16.67%	100%	0%	100%	60%	0%		77.14%		16.67%	100%	33.33%	25%	37.5%	0%	57.14%	80%	100%	100%
eif-3.L II_-_5621078_5621087_5621129	eif-3.L	WBGene00015920	C17G10.9	II_-_5621078_5621087_5621129	3.26%	2.56%	4.08%	3.39%	5.88%	0%	0%	23.08%	0%	16.46%	0%	3.61%	11.11%	2.86%	0%	14.52%	0%	0%	0%	0%	0%	0%	10%	22.22%	0%	0%	5.88%	0%	0%	0%	4.76%	0%	21.43%	0%		0%	0%	0%	0%	25%	0%	19.23%	0%	25%	0%
eif-3.L II_-_5621791_5621797_5622407	eif-3.L	WBGene00015920	C17G10.9	II_-_5621791_5621797_5622407	33.33%	20%	0%	50%		0%				78.95%	23.08%	32%	75%	100%	100%	100%	0%	25%	50%		0%		25%	50%		11.11%		100%	33.33%					0%		28.57%	0%		0%	100%
C25H3.11 II_-_5674344_5674350_5674395	C25H3.11	WBGene00016120	C25H3.11	II_-_5674344_5674350_5674395	14.29%	11.11%	0%	0%	100%	0%	0%	100%	0%	0%	0%	16.67%	6.25%	0%		23.08%	0%	0%	0%		0%		10%	100%		0%		0%	0%	0%	0%		0%	3.23%		0%	0%	0%			0%	0%	50%	0%	0%
rab-3 II_-_5724730_5726805_5727608	rab-3	WBGene00004267	C18A3.6	II_-_5724730_5726805_5727608	56.67%	87.5%	39.34%	59.57%	0%	0%	0%	0%	0%	0%	0%	0%	0%	0%		0%	0%	0%	0%	0%			0%	0%	0%	0%	0%	0%	0%	0%	0%	0%	0%	0%		0%	0%	0%	0%	0%	0%	0%	0%	0%	0%
dmd-5 II_-_5772405_5772414_5772461	dmd-5	WBGene00017326	F10C1.5	II_-_5772405_5772414_5772461	40.62%	75%	61.22%	47.06%			0%				40%	50%		100%		100%	100%	100%					100%					0%	100%			100%	0%	80%		66.67%					100%				0%
ZK1248.15 II_-_5838056_5838062_5838106	ZK1248.15	WBGene00022883	ZK1248.15	II_-_5838056_5838062_5838106
casy-1 II_-_5947315_5951018_5951419	casy-1	WBGene00000403	B0034.3	II_-_5947315_5951018_5951419	10.58%	14.1%	6.03%	5.02%	1.52%	5.08%	6.56%	2.69%	5.35%	5%	1.3%	3.39%	4.5%	1.17%	0%	1.52%	1.21%	0.74%	0.94%	0%	1.34%	0%	3.39%	2.44%	0%					1.96%	6.63%	2.09%	1.72%	1.58%		1.87%	1.33%
exp-1 II_-_6159699_6159856_6159931	exp-1	WBGene00001373	H35N03.1	II_-_6159699_6159856_6159931
daf-37 II_-_6204955_6205499_6205945	daf-37	WBGene00016246	C30B5.5	II_-_6204955_6205499_6205945	28.57%	16.67%	15.38%	0%						40%	9.52%	20%	10%	7.69%	100%	23.53%	22.58%	15.38%	9.09%
F13H8.5 II_-_6254246_6254592_6254662	F13H8.5	WBGene00017438	F13H8.5	II_-_6254246_6254592_6254662	79.76%	40%		16.67%	0%	0%	100%	0%	100%	31.03%	0%	16.67%	26.67%			34.4%	0%	0%	0%		29.41%		33.33%	75%		11.11%				12.5%			0%	15.38%		100%	33.33%				66.67%				17.95%
F13H8.5 II_-_6254592_6254726_6254992	F13H8.5	WBGene00017438	F13H8.5	II_-_6254592_6254726_6254992	100%	100%	100%	100%						93.37%	100%	100%	88%
C32D5.10 II_-_6350357_6350411_6350460	C32D5.10	WBGene00016317	C32D5.10	II_-_6350357_6350411_6350460	80%		100%	33.33%	100%	60%	0%		100%			33.33%	45.45%	100%		88.89%		33.33%	33.33%		0%					0%	100%	0%	11.11%	0%				41.18%		100%						100%		0%	50%
dgk-5 II_-_6458826_6459961_6460150	dgk-5	WBGene00019428	K06A1.6	II_-_6458826_6459961_6460150	100%	100%	100%	100%	100%	100%	100%	100%	100%					100%		100%	100%	100%					100%	100%		100%	100%	100%	100%	100%	100%	100%	100%	100%		100%	100%	100%	100%	100%	100%
twk-49 II_-_6493963_6493978_6494034	twk-49	WBGene00019904	R05G9.2	II_-_6493963_6493978_6494034	100%	100%	100%	100%	100%	100%	100%	100%	100%	100%	100%	100%	100%	100%	100%	100%	100%	100%	100%			100%	100%	100%	100%	100%	100%	100%	100%	100%	100%	100%	100%	100%		100%	100%	100%	100%	100%	100%	100%	100%	100%	100%
C56E6.4 II_-_6527908_6527913_6527959	C56E6.4	WBGene00016972	C56E6.4	II_-_6527908_6527913_6527959				100%						0%
dnj-5 II_-_6854143_6854149_6854192	dnj-5	WBGene00001023	C04A2.7	II_-_6854143_6854149_6854192	14.29%	14.29%	0%	0%			0%	50%	0%	19.05%	0%	0%	47.62%	0%	0%	57.14%	0%	15%	0%				0%	100%			0%	8.33%		0%	0%	0%	0%	35.59%	100%	0%	0%	10%	14.29%	40%	50%	33.33%	57.14%		50%
dnj-5 II_-_6854265_6855038_6855251	dnj-5	WBGene00001023	C04A2.7	II_-_6854265_6855038_6855251	15.79%	37.5%	0%	10%	100%	0%	100%	75%	0%	28.57%	25%	0%	24.44%	14.71%	0%	22.73%	3.03%	21.05%	4.17%		42.11%	0%	0%	0%			0%	0%	60%	0%	0%	50%	100%	15.31%		20%	0%	11.54%	11.11%	12%	0%	9.09%	20%	0%	18.18%
dnj-5 II_-_6857649_6857652_6857700	dnj-5	WBGene00001023	C04A2.7	II_-_6857649_6857652_6857700	54.84%	63.16%	33.33%	33.33%	0%	25%	66.67%	100%	75%	72%	42.86%	56.25%	59.68%	46.51%	0%	50.94%	70.59%	60.61%	31.82%	16.67%	72.73%	0%	83.33%	50%	100%	100%	12.5%	0%		0%	55.56%	50%	100%	49.3%		40%	75%	69.23%	52.94%	60%	68.75%	54.55%	33.33%	50%	50%
lst-6 II_-_7016379_7017072_7017455	lst-6	WBGene00016889	C52E12.4	II_-_7016379_7017072_7017455										85.71%	0%	71.43%	60.71%																									10%		0%	42.86%
lst-6 II_-_7016379_7017348_7017455	lst-6	WBGene00016889	C52E12.4	II_-_7016379_7017348_7017455																																						10%		25%	0%
lst-6 II_-_7017072_7017348_7017455	lst-6	WBGene00016889	C52E12.4	II_-_7017072_7017348_7017455	0%		25%		0%			0%	100%	25%		23.08%	0%	20%		0%	0%	100%	0%		0%		25%					100%			50%			0%		50%	0%					50%	100%	0%	0%
lst-6 II_-_7018808_7018814_7018952	lst-6	WBGene00016889	C52E12.4	II_-_7018808_7018814_7018952	0%	41.67%	0%	0%	0%	0%		33.33%	42.86%	21.95%	0%	0%	30.43%	0%	0%	22.22%	0%	0%	0%		29.63%		14.29%			33.33%	0%	0%	53.33%	0%	0%	0%	0%	36.5%		2.44%	0%	0%	30%	0%	33.33%	0%	50%	16.67%	0%
tcer-1 II_-_7049826_7049912_7049969	tcer-1	WBGene00022855	ZK1127.9	II_-_7049826_7049912_7049969					28.57%	77.78%	37.5%	87.5%	83.33%																					100%	66.67%	100%	78.26%	72.25%		90.48%	85.71%					45.45%	0%	71.43%	50%
farl-11 II_-_7104924_7104930_7104969	farl-11	WBGene00017349	F10E7.8	II_-_7104924_7104930_7104969	12%	18.75%	13.64%	0%	0%	33.33%		0%	0%	32.61%	0%	10%	23.53%	10%		41.67%	0%	0%	0%	0%	29.03%	0%	12.5%	0%	0%	36.36%	0%		0%	0%	0%	0%	0%	40.45%		6.67%	25%	0%	0%	21.43%	0%	28.57%	20%	50%	60%
C27H5.6 II_-_7185432_7185449_7185490	C27H5.6	WBGene00016175	C27H5.6	II_-_7185432_7185449_7185490										26.77%	25.44%	23.49%	34.87%					0%	100%				0%				100%	100%
C27H5.6 II_-_7186467_7186572_7186720	C27H5.6	WBGene00016175	C27H5.6	II_-_7186467_7186572_7186720	0%									2.87%	2.33%	2.24%	0%								0%			0%	0%							0%		0%				100%	0%		100%
clh-3 II_-_7218478_7218484_7218527	clh-3	WBGene00000530	E04F6.11	II_-_7218478_7218484_7218527
C30G12.6 II_-_7292391_7292400_7292440	C30G12.6	WBGene00016277	C30G12.6	II_-_7292391_7292400_7292440		50%								16.67%	100%	85.71%	100%			100%			50%				0%			100%		0%			100%			33.33%								100%
cah-2 II_-_7481135_7481138_7481184	cah-2	WBGene00000280	D1022.8	II_-_7481135_7481138_7481184	100%		100%		90%	100%	100%	100%		100%	100%	57.14%	100%	50%		100%	100%	100%	100%	100%	100%	89.09%	100%	100%	100%	100%	100%	100%	100%				100%	100%			100%					100%	100%	100%	100%
glb-9 II_-_7508318_7508321_7508374	glb-9	WBGene00016184	C28F5.2	II_-_7508318_7508321_7508374		100%	100%	100%	100%	100%	89.47%	92.31%	98.57%	100%	98.63%	100%	97.67%	100%		100%	100%	100%	100%	100%	100%	100%	100%	100%			100%	100%	100%	97.62%	96.55%	100%	96%	100%		100%	100%		100%	100%	100%		100%		100%
pgam-5 II_-_7598013_7598016_7598079	pgam-5	WBGene00019941	R07G3.5	II_-_7598013_7598016_7598079	91.43%	79.31%	100%	100%	100%			75%		100%	100%	73.68%	79.17%	68.42%		94.74%	61.54%	50%	83.33%	100%	75%	100%	75%	80%	54.76%	50%	100%	33.33%	100%	77.78%	87.5%	100%	100%	96.67%		77.78%	80%	100%	100%	100%	100%	100%	80%	100%	85.71%
C23H3.9 II_-_77037_77049_77157	C23H3.9	WBGene00016022	C23H3.9	II_-_77037_77049_77157	25%	50%	100%	80%	0%	0%				39.47%	25%	28%	44.07%	36.36%	85.71%	0%	90%	60%	0%		37.5%	100%	62.5%	0%		0%	83.33%	50%	100%		60%	100%		39.26%		0%	53.85%				42.86%	100%	0%	0%	75%
mthf-1 II_-_7776296_7776505_7777665	mthf-1	WBGene00015512	C06A8.1	II_-_7776296_7776505_7777665	6.06%	3.64%	22.73%	0%	0%	0%	100%	0%	0%					7.69%	0%	7.95%	0%	15.38%	18.6%		0%	0%	11.11%	10%		0%	0%	27.78%	17.02%	0%	0%	0%	0%	2.56%		30.77%	12.5%	0%	10%	0%	15.79%	0%	0%	0%	4.55%
glr-4 II_-_7785506_7786432_7786597	glr-4	WBGene00001615	C06A8.9	II_-_7785506_7786432_7786597																										0%	12.5%	40%	57.14%
swsn-7 II_-_8024597_8025104_8025191	swsn-7	WBGene00007433	C08B11.3	II_-_8024597_8025104_8025191					66.67%	0%		75%	28.57%					17.24%		93.33%	0%	15.38%	40%				80%			20%	0%	57.14%	0%	16.67%	29.41%	0%	0%	63.54%		28.12%	20%					100%	66.67%		50%
K02C4.3 II_-_8082039_8082045_8082096	K02C4.3	WBGene00010502	K02C4.3	II_-_8082039_8082045_8082096	0%	40%		0%				100%	0%	0%	0%	0%	28.57%	0%		40%	40%	0%	0%		0%		0%			0%			0%		50%			0%		0%	100%	0%		0%	100%				100%
K02C4.3 II_-_8082431_8082440_8082741	K02C4.3	WBGene00010502	K02C4.3	II_-_8082431_8082440_8082741
lron-4 II_-_8109682_8110491_8110605	lron-4	WBGene00008051	C41C4.3	II_-_8109682_8110491_8110605	100%											100%		100%			100%	100%					100%					100%		97.67%	99.03%	98.36%	99.19%	100%		100%	100%						100%
lron-4 II_-_8110897_8111645_8112091	lron-4	WBGene00008051	C41C4.3	II_-_8110897_8111645_8112091			100%	100%						100%		100%		100%		100%		100%												96.83%	96.34%	95.32%	97.34%	100%		100%	100%
tub-1 II_-_8156144_8156186_8156799	tub-1	WBGene00006655	F10B5.4	II_-_8156144_8156186_8156799	99.07%	100%	98.98%	97.2%	100%	100%	100%	100%		50%		100%	100%	100%	100%	100%	100%	100%					95%	100%		100%	97.96%	100%	100%	88.89%	91.67%	90.91%	94.44%	100%		94.29%	100%	96.43%	93.33%	85.71%	97.62%	100%	100%
tub-1 II_-_8156186_8156363_8156799	tub-1	WBGene00006655	F10B5.4	II_-_8156186_8156363_8156799	2.75%	0%	3.96%	6.71%	0%	0%	0%	0%		0%		0%	0%	0%	0%	80%	0%	0%					0%	0%		0%	2.04%	0%	0%	0%	0%	0%	0%	0%		2.94%	0%	10%	0%	0%	10.87%	0%	0%
mig-5 II_-_8182626_8182639_8182788	mig-5	WBGene00003241	T05C12.6	II_-_8182626_8182639_8182788	0%	33.33%	0%	0%	100%		0%	100%	0%	10%	0%	0%	18.18%	0%		100%	0%	0%			100%		0%	100%					0%	0%	0%	0%	20%	16.28%		0%	0%	100%	0%		0%	0%	66.67%	0%
M110.8 II_-_8207991_8208151_8208204	M110.8	WBGene00010916	M110.8	II_-_8207991_8208151_8208204	100%	100%	100%	100%	100%					100%	100%	100%	100%	100%		100%	100%	100%	100%							100%	100%	100%						100%				94.74%	100%	100%	100%		100%		100%
shw-1 II_-_8307445_8308175_8308352	shw-1	WBGene00008819	F14F11.1	II_-_8307445_8308175_8308352	100%	100%								100%	98.55%	100%	100%	95%		100%	88.37%	100%	86.67%		100%	100%	100%	100%		100%		100%	100%	100%	100%			100%		100%	100%				66.67%	100%	100%	100%	95%
shw-1 II_-_8307445_8309460_8309724	shw-1	WBGene00008819	F14F11.1	II_-_8307445_8309460_8309724	100%	66.67%						100%		100%	100%	100%	100%	90.91%		100%	100%	93.75%	100%			100%	66.67%	100%			100%	58.33%	25%					73.91%			0%		33.33%			100%	50%	0%	73.33%
M05D6.5 II_-_8480478_8480900_8481826	M05D6.5	WBGene00010878	M05D6.5	II_-_8480478_8480900_8481826	91.38%	96.3%	72.34%	97.96%	71.43%	90%	100%	100%	100%	94.29%	93.55%	87.5%	100%	87.5%	100%	92.06%	91.38%	86.27%	85.42%	100%	84%	87.1%	100%	75%	100%	100%	80.95%	100%	37.5%	91.3%	96.77%	100%	100%	100%		81.25%	100%	80%	85.39%	88.76%	85%	100%	100%	80%	90.91%
T13H5.1 II_-_8492630_8493756_8495719	T13H5.1	WBGene00011755	T13H5.1	II_-_8492630_8493756_8495719	0%	0%					0%	0%		0%	0%	0%	0%	0%		0%	0%	0%	0%		0%		0%			0%					0%	0%		0%		0%		0%	0%			0%			0%
pigg-1 II_-_8598864_8598869_8599028	pigg-1	WBGene00009204	F28C6.4	II_-_8598864_8598869_8599028	0%	0%	0%	0%		0%		0%		66.67%	0%	0%	12.5%	0%		0%	0%	0%	0%				0%			0%					0%		0%	40%		18.18%			33.33%	0%	66.67%	100%	0%	0%	25%
hgap-2 II_-_8671757_8672369_8672705	hgap-2	WBGene00008430	D2085.5	II_-_8671757_8672369_8672705	28.57%	0%	0%	0%	0%	0%	0%	0%	0%	20%	0%	20%	0%	0%		40%	0%	0%	0%		55.56%		0%	0%		0%				0%	0%	0%		43.48%		0%	0%	6.25%	0%	0%	0%	0%	33.33%	0%	0%
F07H5.6 II_-_8792175_8792226_8792637	F07H5.6	WBGene00008557	F07H5.6	II_-_8792175_8792226_8792637	100%	100%	100%			100%				50%	100%		87.5%	100%	100%	71.43%	100%	100%	66.67%					100%		100%		100%	0%				100%	79.09%		100%							100%		100%
rha-1 II_-_8878782_8878902_8879397	rha-1	WBGene00004355	T07D4.3	II_-_8878782_8878902_8879397	88.89%	50%	33.33%	100%		100%	0%		100%	80%	33.33%	70.59%	88.89%	80%	0%	66.67%	85.71%	83.33%	33.33%		100%	64.29%	33.33%		100%	100%		75%	100%		50%		100%	33.33%		71.43%	0%	50%	40%	100%	71.43%	100%			100%
cutl-15 II_-_8944661_8944758_8947464	cutl-15	WBGene00011888	T21B10.6	II_-_8944661_8944758_8947464	100%	100%	100%	100%		100%		100%	100%	98.9%	96.66%	98.86%	98.62%	100%	100%	100%	100%	100%	100%		100%	100%	100%	75%		100%	100%	100%	100%	100%	100%	100%		100%		97.96%	100%	100%	100%	0%	100%		100%		100%
sftd-3 II_-_8961880_8961948_8962172	sftd-3	WBGene00007690	C18E9.10	II_-_8961880_8961948_8962172	0%	0%	0%	0%	0%	0%	0%	9.09%	0%	0%	0%	0%	0%	0%	0%	0%	2.78%	4%	0%		0%		0%	0%	0%	0%	12.5%	0%	19.44%	0%	0%	0%	0%	0%		0%	0%	0%	0%	0%	0%	0%	0%	0%	0%
sftd-3 II_-_8962711_8962717_8963881	sftd-3	WBGene00007690	C18E9.10	II_-_8962711_8962717_8963881	14.81%	12.5%	0%	0%	0%	0%	0%	0%	0%	25%	22.73%	0%	23.81%	0%		0%	13.04%	0%	0%	0%	50%		0%	40%	5.56%	0%	0%	0%	0%	0%	0%	0%	16.67%	0%		10%	0%	16.67%	0%	0%	0%	0%	0%	0%	0%
szy-20 II_-_8968006_8968012_8968125	szy-20	WBGene00004105	C18E9.3	II_-_8968006_8968012_8968125	33.33%	62.5%	20%	25%		50%	0%	0%	10%	33.33%	0%	50%	38.1%	33.33%		63.64%	16.67%	0%	0%		40%		33.33%	100%		71.43%	16.67%			0%	0%	0%	33.33%	33.33%		11.11%		0%	0%	33.33%	0%			100%	0%
szy-20 II_-_8968429_8968435_8968514	szy-20	WBGene00004105	C18E9.3	II_-_8968429_8968435_8968514
szy-20 II_-_8969226_8969235_8969276	szy-20	WBGene00004105	C18E9.3	II_-_8969226_8969235_8969276	25%	25%	0%	16.67%	33.33%	0%		100%	0%	22.58%	0%	0%	42.86%	0%	0%	71.43%	0%	0%	0%	0%	40%		60%	0%		0%	0%	0%	100%	0%	0%	25%	0%	65.12%		25%	100%	0%	50%	0%	0%	0%	0%	100%	0%
F44G4.7 II_-_9003530_9003544_9003588	F44G4.7	WBGene00009716	F44G4.7	II_-_9003530_9003544_9003588	96.73%	100%	94.34%	94.84%	100%	100%	100%	100%		100%		100%	100%				100%	100%	100%				96.15%	75%		100%	98.46%	96%	75%	88.24%	94.83%	95.16%	90.94%	91.49%	100%	80%		90.48%	75%	100%	100%			100%
dep-1 II_-_9007493_9008059_9009072	dep-1	WBGene00009717	F44G4.8	II_-_9007493_9008059_9009072																				100%	98.04%	63.08%
T24B8.7 II_-_9047822_9047831_9047875	T24B8.7	WBGene00011980	T24B8.7	II_-_9047822_9047831_9047875	0%	45.45%	0%	0%	50%	0%	0%	0%	0%	7.69%	42.86%	66.67%	30.56%	12.5%	0%	60%	0%	7.69%	0%		0%	66.67%	33.33%	0%		0%	0%	57.14%	0%	0%	3.33%	0%	0%	32.69%		0%	0%	1.61%	0%	0%	0%		50%	100%	0%
T24B8.7 II_-_9048421_9048428_9048467	T24B8.7	WBGene00011980	T24B8.7	II_-_9048421_9048428_9048467	0%	9.09%	0%	5.56%	0%	0%	0%	12.5%	0%	0%	0%	0%	10.71%	0%	0%	22.73%	0%	0%	0%		0%		3.7%	0%		0%	0%	0%	0%	0%	0%	0%	0%	11.95%		0%	0%	0%	0%	0%	0%	0%	0%	20%	0%
T24B8.7 II_-_9048688_9048694_9048735	T24B8.7	WBGene00011980	T24B8.7	II_-_9048688_9048694_9048735	50%	33.33%	80%	0%	75%	0%	0%	75%	100%	60%	100%	45.45%	87.5%	48.28%	0%	61.54%	23.53%	35.29%	25%			0%	0%	50%		81.25%	0%	80%	57.14%	100%	23.08%	0%	50%	92.19%		16.67%	50%	65.38%	71.43%	20%	45.45%		33.33%	66.67%
T24B8.7 II_-_9048990_9048999_9049042	T24B8.7	WBGene00011980	T24B8.7	II_-_9048990_9048999_9049042	85.71%	83.33%	75%	66.67%	66.67%	50%	50%	66.67%	75%	65.79%	100%	69.7%	85.29%	63.33%	100%	75%	63.16%	81.25%	50%	0%	100%		90%	100%	0%	39.53%	75%	72.73%	36%	66.67%	66.67%	30%	18.75%	72.17%		80%	75%	66.67%	55.56%	81.82%	66.67%	50%	57.14%	66.67%	100%
T24B8.7 II_-_9049665_9049671_9049713	T24B8.7	WBGene00011980	T24B8.7	II_-_9049665_9049671_9049713	18.18%	57.14%	12.5%	52.63%	25%	50%	0%	71.43%	7.69%	38.81%	0%	25%	63.33%	35.48%	100%	67.35%	33.33%	36.36%	43.75%		100%	0%	70%		100%	5%	0%	100%	0%	0%	13.79%	0%	0%	56.1%		36.36%	33.33%	25%	30%	0%	61.9%	33.33%	60%	33.33%	66.67%
T24B8.7 II_-_9049811_9049817_9049859	T24B8.7	WBGene00011980	T24B8.7	II_-_9049811_9049817_9049859	0%	0%	0%	0%	0%		0%		0%	10%	0%	0%	14.29%	0%	0%	0%	0%	0%	0%		0%	0%	0%		0%	0%	0%	0%	0%	0%	0%		0%	0%		0%	0%	0%	0%	0%	0%	0%		0%	0%
T24B8.3 II_-_9060094_9060097_9060853	T24B8.3	WBGene00011977	T24B8.3	II_-_9060094_9060097_9060853	99.66%	99.17%	99.8%	99.69%	100%	100%	98.46%	100%	100%	100%	99.48%	99.56%	100%							100%	100%	100%	99.48%	100%	100%	97%	99.68%	99.04%	98.9%	98.61%	100%	99.05%	99.59%	99.89%	97.87%	99.57%	100%	100%	99.5%	100%	100%	100%	98.15%	100%	100%
T24B8.4 II_-_9065405_9065713_9066054	T24B8.4	WBGene00011978	T24B8.4	II_-_9065405_9065713_9066054
T23G7.2 II_-_9169392_9169776_9172579	T23G7.2	WBGene00011965	T23G7.2	II_-_9169392_9169776_9172579	33.33%	16.67%	50%	14.29%	0%	100%	0%		0%	0%	28.57%	8.33%	16.67%	0%	100%	9.09%		15.38%	0%		0%		0%	0%		0%	0%	0%	0%	0%	42.86%	0%	11.11%	0%		50%	25%	0%	100%	50%		0%	0%	0%	0%
C01G6.5 II_-_9278205_9278213_9278255	C01G6.5	WBGene00007227	C01G6.5	II_-_9278205_9278213_9278255	0%	0%	0%	1.82%	16.67%	0%	0%	0%	0%	9.09%	0%	0%	0%	0%		0%	0%	0%	3.85%		0%	0%	0%	20%		0%	0%	0%	0%	0%	0%	0%	0%	4%		0%	0%	0%	0%	0%	0%	0%	0%	0%	0%
fzr-1 II_-_9641204_9641210_9641287	fzr-1	WBGene00001510	ZK1307.6	II_-_9641204_9641210_9641287	0%	23.08%	0%	0%	14.29%	0%	0%		0%	5.13%	0%	3.45%	15.38%	8.33%	0%	32%	6.67%	2.63%	6.67%		0%		100%	0%		0%	0%	0%	0%	33.33%	0%	0%	5.26%	12.2%		0%	0%	0%	0%	0%	16.67%	0%	33.33%	50%	10%
C50D2.8 II_-_96807_97009_97057	C50D2.8	WBGene00016811	C50D2.8	II_-_96807_97009_97057	13.33%	6.67%	37.5%	19.05%	33.33%	0%		33.33%	0%	56.67%	14.29%	12.5%	11.76%	25%		11.11%	37.5%	54.55%	36.36%	0%	0%		50%	0%		100%	35.71%	0%	0%		20%	25%	0%	37.7%		15%	85.71%	50%	0%	0%	28.57%	18.18%	0%	0%	0%
Y55F3AM.5 IV_+_1000982_1002044_1003392	Y55F3AM.5	WBGene00021923	Y55F3AM.5	IV_+_1000982_1002044_1003392	95.45%	100%	100%	100%	100%		100%			100%	100%	83.33%	100%	88.89%		100%	95.24%	96.15%	78.57%				100%	100%		0%	100%	100%	100%	100%	100%	100%	100%	100%		66.67%	100%	100%	100%	100%	100%	100%	100%	100%	100%
magu-4 IV_+_10011292_10011334_10011340	magu-4	WBGene00009678	F44D12.1	IV_+_10011292_10011334_10011340	100%	80%			0%	100%				65.22%		30%	100%	50%				0%	100%					100%		0%		100%	0%		100%			0%		50%	100%						100%		100%
copg-1 IV_+_10153073_10153116_10153122	copg-1	WBGene00011775	T14G10.5	IV_+_10153073_10153116_10153122	2.5%	8.89%	1.75%	1.67%	5%	0%	0%	0%	0%	3.8%	0%	1.15%	14.13%	0%	0%	4.12%	0%	0%	0%	0%	0%	0%	4.55%	0%	0%	2.13%	8.82%	0%	0%	6.67%	0%	0%	0%	1.76%		0%	0%	0%	0%	0%	0%	0%	0%	0%	2.78%
pps-1 IV_+_10162671_10162712_10162718	pps-1	WBGene00004091	T14G10.1	IV_+_10162671_10162712_10162718	0%	8.33%	3.85%	0%	0%	3.33%	0%	5.56%	5.56%	0%	0%	3.92%	33.33%	0%	0%	16.13%	0%	0%	0%	0%	10.71%	0%	15.79%	0%		0%	0%	0%	0%	0%	0%	0%	0%	19.51%	0%	0%	0%	0%	0%	0%	0%	9.09%	0%	0%	0%
mspn-1 IV_+_10178104_10178146_10178155	mspn-1	WBGene00010557	K04D7.2	IV_+_10178104_10178146_10178155	81.48%	88.89%	90%	81.82%	50%	75%		100%	100%	95.65%	100%	100%	100%	85.19%		100%	68%	92.86%	85%		100%		100%	100%	100%	100%		50%	31.25%	100%	100%	75%	100%	100%		100%	75%		100%		100%	100%	66.67%	100%	100%
C24F3.2 IV_+_10223270_10223313_10223323	C24F3.2	WBGene00007697	C24F3.2	IV_+_10223270_10223313_10223323	0%	0%	0%		0%	0%		100%	0%	0%		50%	0%	0%		0%	25%	0%	0%		0%		0%						0%				0%	12.77%		28.57%	0%								100%
mask-1 IV_+_10378612_10378655_10378667	mask-1	WBGene00011240	R11A8.7	IV_+_10378612_10378655_10378667	57.14%	0%	0%	8.33%			40%	0%	0%	44.44%	55.56%	0%	33.33%	5.88%		33.33%	0%	33.33%	0%		41.67%	0%	20%	50%		100%	0%	0%	0%	0%	0%	0%		0%		10%	0%	28.57%	0%	0%	0%	80%	0%		0%
mask-1 IV_+_10381578_10381651_10381657	mask-1	WBGene00011240	R11A8.7	IV_+_10381578_10381651_10381657	0%	0%	0%	20%		100%	0%	0%	0%	0%	0%	50%	27.27%	0%		25%	66.67%	0%	0%		28.57%		0%					0%	0%		0%		0%	14.52%		100%	0%	0%		100%	0%	33.33%	25%	100%	0%
ced-5 IV_+_10487587_10487682_10487782	ced-5	WBGene00000419	C02F4.1	IV_+_10487587_10487682_10487782	100%	100%	100%	100%				100%	100%	100%	100%	100%	89.47%	100%		100%	75%	100%	100%		100%		100%			100%					100%	100%		98.46%		100%	100%	100%			100%		75%		100%
rbr-2 IV_+_10920250_10920292_10920299	rbr-2	WBGene00004319	ZK593.4	IV_+_10920250_10920292_10920299	0%	0%	0%	0.98%	0%	0%	0%	0%	0%	0%	0%	0%	4.65%	0%		8.7%	0%	0%	0%	0%	0%		0%	0%	0%	0%	0%	0%	0%	0%	2.63%	0%	0%	10.14%	0%	0%	0%	0%	0%	0%	0%	0%	0%	0%	66.67%
kdin-1 IV_+_11040622_11040663_11040668	kdin-1	WBGene00006490	F36H1.2	IV_+_11040622_11040663_11040668	0%	0%	0%	9.09%	0%	0%	0%	0%	0%	0%	0%	0%	0%	0%		14.29%	0%	6.25%	0%	0%	33.33%		0%			100%	0%	0%		0%	0%	0%	0%	6.41%		0%	0%	0%	0%	11.11%	0%	0%	0%	0%	0%
kdin-1 IV_+_11042433_11042534_11042927	kdin-1	WBGene00006490	F36H1.2	IV_+_11042433_11042534_11042927					33.33%	100%	20%	16.67%	100%					100%		53.33%	94.12%	94.44%	47.06%		0%		66.67%			100%		75%	100%	100%	100%	100%	100%	79.49%		90%	50%					66.67%	100%	100%	50%
kdin-1 IV_+_11043772_11043815_11043824	kdin-1	WBGene00006490	F36H1.2	IV_+_11043772_11043815_11043824	0%	0%	0%	0%	0%	0%	0%	0%	0%	16.67%	0%	0%	0%	0%		25%	0%	0%	0%		57.14%	0%	0%	0%	0%	0%	0%		0%	0%	25%	0%	0%	3.51%		0%	0%	0%	0%	0%	0%	0%	0%		20%
kdin-1 IV_+_11046079_11046185_11046472	kdin-1	WBGene00006490	F36H1.2	IV_+_11046079_11046185_11046472	14.29%	16.67%	0%	0%	0%	0%	80%	0%	0%	34.15%	30.43%	6.67%	0%	7.41%		50%	38.46%	8.33%	0%	0%	0%		16.67%	0%		15.38%	0%	0%	0%	0%	0%	0%	0%	14.29%		0%	14.29%	0%	0%	0%	0%	28.57%	75%	66.67%	75%
lin-3 IV_+_11057868_11059397_11059403	lin-3	WBGene00002992	F36H1.4	IV_+_11057868_11059397_11059403	0%	20%		0%						33.33%		0%	11.11%			0%		0%	0%		0%		0%											0%		0%						100%			0%
ost-1 IV_+_1107633_1108811_1108814	ost-1	WBGene00003893	C44B12.2	IV_+_1107633_1108811_1108814	98.4%	99.64%	100%	100%	100%	100%	100%	100%	100%	100%	100%	100%	100%	97.3%	100%	99.42%	100%	100%	100%	100%	98.74%	100%	100%	100%	100%	99.08%	100%	100%	100%	100%	100%	100%	92.86%	99.2%		97.3%	100%	100%	100%	98.48%	98.65%	100%	100%	100%	98.68%
F01G4.4 IV_+_11145304_11145400_11145409	F01G4.4	WBGene00008503	F01G4.4	IV_+_11145304_11145400_11145409	57.14%	20%		100%	0%		100%			25%		33.33%	20%	0%		50%		0%				0%	0%				0%	37.5%		50%				14.75%		66.67%						50%	50%	100%	0%
kin-4 IV_+_11437905_11439145_11439154	kin-4	WBGene00002192	C10C6.1	IV_+_11437905_11439145_11439154	0%	25%	0%	0%	3.23%	7.5%	0%	12.5%	2.94%	18.18%	0%	0%	15%	3.12%	0%	12.5%	0%	1.61%	9.52%		26.67%		0%	0%	23.68%	0%	6.67%	12.5%	0%	0%	0%	0%	0%	20.88%		9.52%	0%	3.33%	0%	0%	0%	0%		33.33%	0%
Y24F12A.1 IV_+_11605618_11605658_11605664	Y24F12A.1	WBGene00012496	Y24F12A.1	IV_+_11605618_11605658_11605664	78.57%	50%	100%	100%		100%		50%	100%	94.12%	100%	100%	90%	20%		54.55%	100%	100%	77.78%	100%	100%		100%	100%		0%	100%	100%		50%	50%	66.67%	100%	62.96%		91.67%	100%	50%	100%		100%	100%	66.67%	100%	100%
ZK809.5 IV_+_11656990_11657038_11657044	ZK809.5	WBGene00014087	ZK809.5	IV_+_11656990_11657038_11657044	0%		0%	20%				50%	0%	0%		0%	0%	0%		37.5%	0%	50%			0%					0%	100%			0%	0%	0%	0%	27.27%		50%	0%	0%		0%	0%		0%	33.33%	100%
alg-3 IV_+_11704419_11704692_11704701	alg-3	WBGene00011910	T22B3.2	IV_+_11704419_11704692_11704701	37.5%	100%		100%	100%		100%			81.48%		100%	100%			85.42%			100%		100%		100%	0%						100%	100%			100%						75%	100%		100%		100%
K01A6.6 IV_+_11740968_11741307_11741481	K01A6.6	WBGene00010448	K01A6.6	IV_+_11740968_11741307_11741481	0%	0%	0%							0%	0%	0%	0%	0%		0%	6.67%	0%	6.25%				6.25%	0%	0%	0%	0%	0%	5.68%	0%	0%	20%	0%	16%		0%	0%	0%	33.33%	0%		0%	0%	0%
K01A6.6 IV_+_11740968_11741404_11741481	K01A6.6	WBGene00010448	K01A6.6	IV_+_11740968_11741404_11741481	0%	0%	0%	100%	21.43%	13.79%	57.14%	14.29%	21.43%	0%	0%	0%	0%	0%		0%	0%	2.94%	0%				0%	0%	9.09%	0%	19.3%	7.55%	8.79%	12.5%	0%	0%	0%	0%		0%	0%	0%	0%	0%		0%	0%	0%	100%
Y104H12D.2 IV_+_1178187_1178289_1178297	Y104H12D.2	WBGene00022426	Y104H12D.2	IV_+_1178187_1178289_1178297	5.88%	0%	0%	0%	0%	0%		0%	0%	0%	0%	0%	2.86%	0%		9.09%	0%	0%	0%		0%	0%	0%	0%			0%	0%	0%	0%	0%	0%		0%		0%	50%	0%	0%	0%	0%	0%	0%		0%
let-653 IV_+_11888584_11888695_11889555	let-653	WBGene00002827	C29E6.1	IV_+_11888584_11888695_11889555										70%	33.33%	69.23%	100%
lex-1 IV_+_12080045_12080086_12080092	lex-1	WBGene00008682	F11A10.1	IV_+_12080045_12080086_12080092	44.83%	72.22%	40%	39.13%	0%	33.33%		80%	50%	78.57%	33.33%	32%	73.33%	35.71%	0%	85.19%	78.26%	47.37%	66.67%		82.35%	33.33%	60%	100%		100%	53.85%	100%	84.21%	100%	42.86%	28.57%	46.15%	79.26%		30.77%	33.33%	60%	100%	50%	60%	16.67%	66.67%	100%	28.57%
mon-2 IV_+_12104779_12104915_12104921	mon-2	WBGene00008685	F11A10.4	IV_+_12104779_12104915_12104921	81.25%	75%	57.14%	100%	50%	75%	0%	100%		91.11%	80%	75%	96.55%	85.71%		92.31%	90%	40%	66.67%		100%	100%	87.5%			50%	0%	100%	14.29%	100%	28.57%	100%		77.5%	98.99%	70.59%	50%	72.73%	66.67%	0%	36.36%	100%	50%		100%
M18.6 IV_+_12121602_12121644_12121651	M18.6	WBGene00010891	M18.6	IV_+_12121602_12121644_12121651	17.65%	0%	0%	0%		0%		66.67%		16.67%	0%		16.67%	25%		0%	0%	0%	0%				0%	0%			0%	0%			12.5%	0%	0%	58.06%		0%		0%		0%		50%	0%	0%	0%
best-22 IV_+_12353804_12353895_12354094	best-22	WBGene00013921	ZC518.1	IV_+_12353804_12353895_12354094
C25G4.7 IV_+_12457143_12457272_12457515	C25G4.7	WBGene00007734	C25G4.7	IV_+_12457143_12457272_12457515	100%			100%			0%			20%				0%		50%	100%		0%				100%							0%	0%	33.33%	0%	0%		0%		0%		0%		0%			0%
wdfy-3 IV_+_12665802_12666485_12666491	wdfy-3	WBGene00007752	C26H9A.2	IV_+_12665802_12666485_12666491	0%	40%	0%	0%	0%	33.33%	0%	0%	0%	1.54%	11.11%	20%	4.44%	10.91%	0%	0%	12.5%	13.33%	0%		100%		0%		0%	0%	0%	0%	0%	0%	10%	0%	0%	4.85%		16.67%	0%	5.41%	0%	14.29%	15%	0%	0%	0%
T23B5.3 IV_+_12694468_12694550_12696862	T23B5.3	WBGene00011940	T23B5.3	IV_+_12694468_12694550_12696862					100%	66.67%		100%	100%	92.86%	50%	100%	100%										100%			100%		80%	85.71%	50%	80%	50%	100%	100%		90.91%						50%	50%	25%	60%
unc-31 IV_+_12774435_12775090_12776124	unc-31	WBGene00006767	ZK897.1	IV_+_12774435_12775090_12776124	42.86%	0%	19.05%	0%						32.26%	0%	3.12%	0%	11.63%	0%	14.29%	12%	17.07%	11.11%				62.5%	0%		75%	66.67%	62.5%	100%					23.21%		14.29%	33.33%	35.71%	7.14%	87.5%	20%	33.33%	100%	100%	33.33%
M02B1.3 IV_+_12839175_12839918_12839931	M02B1.3	WBGene00010828	M02B1.3	IV_+_12839175_12839918_12839931	0%	3.12%	3%	0.78%	0%	2.5%	0%	0%	0%	1.61%	0%	0%	3.66%	1.08%	0%	3.73%	0%	0%	0%	0%	34.78%		7.41%	0%	0%	0%	0%	0%	0%	0%	0%	0%	0%	3.69%		0%	0%	3.7%	0%	0%	0%	0%	10%	0%	4%
plst-1 IV_+_1290017_1291430_1291439	plst-1	WBGene00022425	Y104H12BR.1	IV_+_1290017_1291430_1291439	9.09%	10.53%	6.98%	15%	0%	0%	0%	25%	0%	13.33%	0%	10%	30%	0%		13.33%	0%	3.33%	0%		6.25%	11.11%	0%	0%	0%	0%	0%	0%	0%	0%	25%	0%	28.57%	31.52%	0%	0%	0%	0%	0%	20%	0%	37.5%	33.33%	7.69%	23.08%
mbk-2 IV_+_13033930_13034451_13034822	mbk-2	WBGene00003150	F49E11.1	IV_+_13033930_13034451_13034822														2.94%	0%	5.98%	1.5%	2.48%	3.23%	0%	16.67%	0%	1.37%	4.35%	0%	0%	8.09%	0%	2.03%					2.09%		2.38%	4%	1.67%	2.25%	5.1%	2.44%
C39E9.8 IV_+_13082436_13082481_13082487	C39E9.8	WBGene00008032	C39E9.8	IV_+_13082436_13082481_13082487	26.47%	28.57%	0%	100%	50%	25%	0%		100%	13.51%	0%	17.31%	33.33%	40%	0%	24%	28.57%	40%	18.67%		100%		0%	33.33%		60.98%	25%	50%	0%	28.57%	25%	0%	66.67%	23.76%		50%	23.08%	0%	0%		0%	55.56%	14.29%	42.86%	50%
unc-30 IV_+_13122257_13122301_13122313	unc-30	WBGene00006766	B0564.10	IV_+_13122257_13122301_13122313	100%	100%		66.67%						66.67%	80%	0%	0%	100%	100%	50%	20%	20%	75%				0%	0%				100%		60.47%	51.52%	58.82%	55.41%	100%		100%				100%		0%
unc-30 IV_+_13122391_13122966_13124121	unc-30	WBGene00006766	B0564.10	IV_+_13122391_13122966_13124121	0%	25%	0%	0%			0%	0%		0%	0%	0%	0%	0%		0%	50%	0%	0%				16.67%	0%	0%		0%	0%		2.22%	0%	3.77%	1.83%	0%			0%					0%	0%		0%
msh-5 IV_+_13158281_13158765_13160419	msh-5	WBGene00003421	F09E8.3	IV_+_13158281_13158765_13160419	100%							0%		100%		100%	77.78%	100%		100%		100%	100%					100%		100%	100%	100%						93.75%		100%		100%				100%		100%
lin-54 IV_+_13241193_13241234_13241243	lin-54	WBGene00003037	JC8.6	IV_+_13241193_13241234_13241243	52.94%	50%		91.67%		100%		100%		66.67%		66.67%	66.67%	25%		90.91%	75%	100%	25%		41.67%	100%	87.5%				100%				0%	50%		83.33%		100%		66.67%	100%		40%	100%	50%	100%
lin-54 IV_+_13241391_13241441_13241450	lin-54	WBGene00003037	JC8.6	IV_+_13241391_13241441_13241450	20%	25%		0%	50%	100%	0%	83.33%	0%	100%	16.67%	0%	66.67%			50%	0%	0%			100%		0%				60%	100%			0%	0%	100%	92.59%	0%	16.67%	0%					100%	100%	50%	80%
csn-6 IV_+_13302898_13302935_13302950	csn-6	WBGene00000818	Y67H2A.6	IV_+_13302898_13302935_13302950	9.52%	26.32%	10.81%	18.18%	25%	16.67%		66.67%	0%	36.67%	14.29%	10.71%	25%	0%	0%	58.62%	0%	8.33%	12.5%	100%	50%	0%	0%	0%		0%	11.11%	0%	0%	0%	0%	16.67%	0%	22.34%	0%	9.52%	0%	0%	14.29%	0%	14.29%	0%	50%	0%	12.5%
fat-1 IV_+_13316137_13316995_13317090	fat-1	WBGene00001393	Y67H2A.8	IV_+_13316137_13316995_13317090	0.67%	0%	0%	3.12%	0%	0%	0%	0%	0%	0.86%	0.53%	0%	0%	0%	0%	0%	0.62%	0.94%	0%	0%	0%	0%	0%	0%	0%	0%	0%	0%	0%	0%	0%	0%	0%	0%		0%	0%	0%	0%	0%	0%	0%	0%	0%	2.33%
lin-66 IV_+_13890543_13890670_13890679	lin-66	WBGene00001562	B0513.1	IV_+_13890543_13890670_13890679	48%	46.15%	20.59%	40%	50%	60%	33.33%	25%	46.15%	66.67%	46.88%	92.86%	54.17%	27.03%	100%	63.64%	40.62%	54.76%	57.14%	100%	62.5%	66.67%	50%	25%	100%	85.71%	47.37%	80%	81.25%	57.14%	22.22%	58.33%	51.72%	30%		50%	0%	64.71%	63.16%	26.92%	38.71%	16.67%	40%	0%	100%
ccar-1 IV_+_14073643_14073926_14074623	ccar-1	WBGene00003085	Y37A1B.1	IV_+_14073643_14073926_14074623	84.62%	92.31%	61.11%	100%	100%	96%	100%	90.91%	95.45%	86.49%	100%	97.22%	96%	90%	100%	92.31%	79.41%	76.74%	100%		100%	100%	76.47%	75%	100%	73.08%	88.89%	76.92%	100%	100%	81.25%	100%	92.86%	76.15%		82.86%	100%	86.67%	76.19%	45.45%	100%	100%	100%	100%	100%
Y64G10A.7 IV_+_14312893_14313226_14313499	Y64G10A.7	WBGene00013416	Y64G10A.7	IV_+_14312893_14313226_14313499
Y57G11C.33 IV_+_14657190_14657244_14657256	Y57G11C.33	WBGene00013323	Y57G11C.33	IV_+_14657190_14657244_14657256	70.59%	50%	50%	50%	33.33%	83.33%	0%	100%	50%	66.67%	26.67%	0%	88.89%	33.33%		66.67%	0%	60%	27.27%	33.33%	14.29%		50%	0%	42.86%	92.31%	55.56%	66.67%	66.67%	77.78%	100%	50%	66.67%	85%		62.5%	50%	0%	25%	0%		33.33%	50%	50%	50%
Y57G11C.9 IV_+_14787383_14787504_14787979	Y57G11C.9	WBGene00013307	Y57G11C.9	IV_+_14787383_14787504_14787979					33.33%	39.29%	80%	35.29%	30%											0%	39.13%	70%	21.43%	25%	80%					37.5%	31.43%	37.93%	50%	21.48%		43.75%	33.33%					0%	20%	14.29%	25%
Y57G11C.9 IV_+_14789514_14789848_14790146	Y57G11C.9	WBGene00013307	Y57G11C.9	IV_+_14789514_14789848_14790146																																										60%	33.33%	50%	50%
oig-5 IV_+_14807629_14808019_14808283	oig-5	WBGene00023520	Y57G11C.50	IV_+_14807629_14808019_14808283	0%	0%	0%	0%		0%				0%	0%	0%	0%	0%	0%	0%	0%	0%	0%		0%		0%	0%		0%	0%	0%	0%	0%	0%	0%	0%	0%		0%	0%		0%		0%	0%	0%	0%	0%
rps-18 IV_+_14826035_14826189_14826300	rps-18	WBGene00004487	Y57G11C.16	IV_+_14826035_14826189_14826300	99.83%	99.93%	99.89%	100%	99.63%	100%	100%	100%	100%	99.74%	99.43%	99.56%	99.46%	99.73%	100%	99.88%	99.86%	99.57%	99.76%	100%	99.57%	100%	100%	99.81%	100%	99.67%	99.89%	100%	100%	100%	100%	99.66%	100%	99.75%	100%	99.44%	100%	100%	100%	100%	100%	100%	100%	99.79%	99.83%
eps-8 IV_+_14893964_14894165_14894339	eps-8	WBGene00001330	Y57G11C.24	IV_+_14893964_14894165_14894339	15.38%	29.63%	100%	50%	0%	0%	0%	25%	0%					38.46%		45.45%	66.67%	60%	33.33%	0%		0%	60%	50%		42.86%		33.33%	0%					37.93%		0%	53.85%	50%	50%	0%	0%	0%	0%	100%	36.36%
Y41E3.7 IV_+_15022492_15023400_15024127	Y41E3.7	WBGene00012765	Y41E3.7	IV_+_15022492_15023400_15024127	6.86%	0%	1.25%	0%	0%	0%	0%	0.89%	0%	20%	16.28%	17.86%	2.56%							0%	3.57%	0%	2.92%	3.85%	0%	2.46%	1.79%	2.74%	0.29%	0%	0%	5%	1.3%	19.07%	0%	2.63%	12.5%	5.45%	5.06%	1.72%	8.7%
acr-24 IV_+_15508157_15508349_15508352	acr-24	WBGene00013534	Y73F8A.30	IV_+_15508157_15508349_15508352													100%				100%	100%	100%		100%		100%											100%			100%	100%	100%	100%	100%
tag-244 IV_+_1551772_1551902_1552372	tag-244	WBGene00044073	C34H4.3	IV_+_1551772_1551902_1552372	100%	100%	0%							100%			100%	100%		40%	100%	100%	100%		100%		100%								66.67%						100%			100%
Y105C5A.15 IV_+_15705538_15710801_15712866	Y105C5A.15	WBGene00013639	Y105C5A.15	IV_+_15705538_15710801_15712866	88.7%	91.67%	93.04%	90.91%	100%	94.94%	94.23%	85%	100%	100%	88.89%	69.23%	84.21%	100%	89.58%	100%	100%	88%	92.86%	100%			100%	100%	100%					100%	80%	100%	100%	95.29%		70%	100%	100%	100%	100%	100%	77.78%	100%	71.43%	100%
Y105C5A.15 IV_+_15714452_15715530_15718118	Y105C5A.15	WBGene00013639	Y105C5A.15	IV_+_15714452_15715530_15718118	13.24%	15%	11.61%	6.03%	11.58%	15.79%	19.51%	13.33%	42.86%	9.09%	18.75%	9.09%	9.09%	0%	0%	12.5%	15.62%	11.43%	0%		16.67%	0%	14.29%	16.67%	0%	13.79%	16.67%	27.91%	22.55%	50%	0%	0%	10%	9.72%		0%	0%	0%	4.35%	0%	0%		20%	0%	100%
Y105C5A.15 IV_+_15718461_15718931_15718940	Y105C5A.15	WBGene00013639	Y105C5A.15	IV_+_15718461_15718931_15718940	17.82%	33.33%	16.36%	29.27%	13.33%	20.83%	45.95%	7.69%	53.85%	0%	38.1%	0%	14.29%	42.11%	0%	6.25%	32.26%	16.67%	25%	100%	0%	50%	37.04%	25%		34.62%	9.52%	25.93%	40.23%	50%	7.14%	11.11%	17.65%	26%	0%	22.22%		32.35%	18.92%	54.55%	0%	0%	0%	0%	33.33%
Y41D4B.4 IV_+_1664538_1666509_1666512	Y41D4B.4	WBGene00021512	Y41D4B.4	IV_+_1664538_1666509_1666512	4%	50%	9.09%	22.22%	100%	50%	100%	0%	50%	0%	0%	16.67%	23.08%	6.25%		8.33%	25%	10%	28.57%		0%		0%				100%	0%		0%	0%	0%	0%	12.2%		6.25%	50%	66.67%	33.33%	0%	8.33%	0%	0%	0%	16.67%
sta-1 IV_+_16670675_16670716_16670725	sta-1	WBGene00013111	Y51H4A.17	IV_+_16670675_16670716_16670725	25.81%	40%	22.58%	32.35%	36.36%	42.86%	75%	40%	9.09%	33.33%	38.18%	11.11%	35.29%	29.17%	100%	19.05%	13.33%	30.56%	60%	0%	12.5%	37.5%	25%		0%	78.26%	29.17%	32%	40.91%	50%	0%	50%	53.85%	32.26%		45.83%	0%	51.61%	37.5%	39.13%	33.33%	40%	16.67%		25%
Y41D4B.1 IV_+_1675823_1676077_1676191	Y41D4B.1	WBGene00021511	Y41D4B.1	IV_+_1675823_1676077_1676191	16.67%	0%	43.75%	18.18%	100%	28.57%	0%	25%	33.33%	10%	14.29%	0%	0%	0%		50%	13.64%	4%	11.11%		0%		24%	0%	100%	33.33%	30.19%	22.86%	34.21%	0%	0%	0%	0%	17.24%		18.75%	5.88%	71.43%	7.69%	0%	66.67%		0%
Y43D4A.5 IV_+_16776451_16776522_16779365	Y43D4A.5	WBGene00012791	Y43D4A.5	IV_+_16776451_16776522_16779365		36.36%		0%	0%		85.71%			85.71%		80%	0%	100%					100%				42.86%	50%			0%		0%					100%				100%	100%	50%	100%			0%	0%
rom-4 IV_+_16999834_17002692_17002698	rom-4	WBGene00004403	Y116A8C.16	IV_+_16999834_17002692_17002698	0%	0%	0%	0%	0%	0%			0%	10%	0%	0%	22.22%	0%		75%	0%	0%	0%		100%			0%		0%	100%	0%	0%	0%	0%	0%		21.88%		0%		0%	0%	0%		0%	25%	50%	33.33%
itsn-1 IV_+_17121786_17121825_17121831	itsn-1	WBGene00006405	Y116A8C.36	IV_+_17121786_17121825_17121831	0%	7.69%	0%	0%	0%	0%	0%	10%	0%	2.86%	0%	10%	12.5%	1.14%	0%	0%	0%	1.56%	2.94%	0%	0%	0%	0%	0%	0%	0%	0%	0%	0%	0%	0%	0%	0%	5.95%		0%	0%	0%	0%	0%	0%	15.79%	0%	11.11%	0%
hsp-1 IV_+_17279323_17280245_17280809	hsp-1	WBGene00002005	F26D10.3	IV_+_17279323_17280245_17280809
T28F3.5 IV_+_17300145_17300215_17300272	T28F3.5	WBGene00012131	T28F3.5	IV_+_17300145_17300215_17300272			100%	80%		0%	75%		100%	62.5%		100%	0%	0%		66.67%	100%	100%	50%			100%				100%		100%	100%	50%	33.33%	50%		77.78%		33.33%	100%	0%		100%	0%		0%
C30H6.5 IV_+_17374498_17374574_17374583	C30H6.5	WBGene00007823	C30H6.5	IV_+_17374498_17374574_17374583	40%	40%		16.67%	66.67%	0%		64.29%		37.5%	40%	100%	0%	66.67%	0%	60%		33.33%	83.33%	0%	0%									50%		0%				100%	0%			33.33%	60%	100%	0%	0%	33.33%
Y41D4A.4 IV_+_1746110_1746155_1746164	Y41D4A.4	WBGene00021506	Y41D4A.4	IV_+_1746110_1746155_1746164	0%	0%	0%	0%	0%	0%	0%	0%	0%	0%	0%	0%	2.13%	0%	0%	1.22%	0%	1.54%	0%	0%	0%	0%	0%	0%		0%	0%	0%	0%	0%	0%	0%	0%	0%		0%	0%	0%	0%	0%	0%	0%	0%	0%	0%
ccm-2 IV_+_1847002_1847095_1847966	ccm-2	WBGene00019462	K07A9.3	IV_+_1847002_1847095_1847966														71.43%	100%	100%	100%	100%	100%																			80%	93.33%	81.82%	100%
egl-4 IV_+_1873692_1875640_1875649	egl-4	WBGene00001173	F55A8.2	IV_+_1873692_1875640_1875649	0.46%	0%	0%	0%	0%	0%	0%	0%	1.83%	3.7%	0%	0%	2.67%	1.18%	0%	2.4%	0%	0%	0%	0%	6.9%	0%	1.49%	0%	0%	0%	0%	0%	0%	0%	0%	0%	0%	0.46%		0%	0%	2.56%	0%	0%	0%	2.44%	0%	0%	0%
denn-4 IV_+_1929316_1929364_1929370	denn-4	WBGene00018681	F52C12.4	IV_+_1929316_1929364_1929370	15.91%	0%	0%	18.75%	0%	0%	0%	0%	0%	7.41%	0%	12.9%	27.78%	0%		0%	6.58%	0%	2.9%	0%	50%	0%	20%	0%		0%	0%	0%	0%	11.11%	0%	30.77%	0%	1.4%		2%	20%	5%	7.14%	0%	25%	0%	0%	33.33%	0%
denn-4 IV_+_1935604_1936375_1937423	denn-4	WBGene00018681	F52C12.4	IV_+_1935604_1936375_1937423					100%	85.71%	60%	22.22%	0%											0%	61.11%	0%	77.78%	0%			100%	100%	100%					51.61%	0%	33.33%	75%	30%	16.67%	100%	16.67%	0%	0%	0%	60%
denn-4 IV_+_1938199_1939089_1939095	denn-4	WBGene00018681	F52C12.4	IV_+_1938199_1939089_1939095	0%	50%	0%	0%	0%	20%	0%	0%	0%	33.33%	0%	62.5%	27.27%	0%	0%	0%	0%	0%	20%		33.33%		0%	50%		20%	0%	0%	0%	0%	14.29%	0%	0%	33.33%		0%	100%	0%	0%	0%	9.09%	0%	0%	100%	50%
csn-3 IV_+_194784_194830_194839	csn-3	WBGene00000815	Y38C1AA.2	IV_+_194784_194830_194839	0%	11.11%	8.33%	0%	0%	0%	0%	0%	0%	0%	0%	0%	6.9%	6.25%		27.27%	0%	0%	0%		0%		0%				0%	0%	0%	0%	33.33%	0%	0%	19.72%		0%		0%	0%	0%	0%	66.67%	50%	33.33%	0%
csn-3 IV_+_194966_196838_196844	csn-3	WBGene00000815	Y38C1AA.2	IV_+_194966_196838_196844	88.24%	84.62%	87.5%	83.33%	100%	85.71%		100%	66.67%	94.44%	89.47%	86.67%	95.83%	100%		100%	66.67%	92.31%	92.31%		100%	100%	100%			100%	100%	100%	100%	100%	100%	50%	100%	88.24%		100%	50%	0%	40%	86.67%	100%	100%	100%	100%	100%
Y76B12C.6 IV_+_1989466_1990548_1990557	Y76B12C.6	WBGene00022300	Y76B12C.6	IV_+_1989466_1990548_1990557	23.33%	38.46%	0%	16.13%	25%	100%		100%	0%	41.38%	0%	12.5%	62.5%	9.09%	0%	0%	0%	0%	13.33%		0%		0%	0%		0%	0%	28.57%	0%		33.33%	14.29%	33.33%	65.52%		10%	0%	0%	0%	14.29%		33.33%	50%	60%	20%
glb-7; xbx-4 IV_+_2123209_2123934_2125088	glb-7; xbx-4	WBGene00016024; WBGene00016025	C23H5.2; C23H5.3	IV_+_2123209_2123934_2125088	6.35%	18.18%	0%	25%	25%	7.145%	0%		37.5%	0%	23.08%	30%	0%	12.5%		0%	15.38%	33.33%	12.5%		33.33%		28.57%	14.29%		0%	0%	33.33%	18.18%		33.33%	0%	100%	7.69%	100%	9.09%	0%	33.33%	0%	100%		0%	66.67%	50%
hrpu-2 IV_+_2178403_2179390_2181075	hrpu-2	WBGene00022134	Y71G10AL.1	IV_+_2178403_2179390_2181075
Y69A2AR.19 IV_+_2489374_2489608_2489629	Y69A2AR.19	WBGene00022090	Y69A2AR.19	IV_+_2489374_2489608_2489629		0%		0%	0%					71.43%		50%	75%			21.05%					0%		100%	0%						0%				33.33%						100%	0%	0%			0%
ric-8 IV_+_2643124_2643165_2643172	ric-8	WBGene00004367	Y69A2AR.2	IV_+_2643124_2643165_2643172	0%	5.56%	2.13%	0%	0%	0%	0%	0%	0%	0%	0%	5.56%	0%	0%	0%	0%	0%	0%	0%		0%	0%	10%	0%	0%	0%	0%	0%	0%	0%	0%	0%	2.38%	0%		0%	0%	0%	0%	8.33%	0%	0%	0%	0%	33.33%
Y69A2AR.1 IV_+_2667249_2667354_2667363	Y69A2AR.1	WBGene00022074	Y69A2AR.1	IV_+_2667249_2667354_2667363	2.04%	28.57%	0%	17.24%	11.11%	5.88%	0%	20%	0%	53.33%	0%	46.15%	37.5%	6.45%		12.5%	0%	4.35%	0%		100%		14.29%	0%	0%	0%	0%	0%	0%	23.08%	8.33%	22.22%	0%	17.35%		3.45%	0%	0%	0%	0%	0%	44.44%	100%	66.67%	20%
atln-1; F11A6.6 IV_+_2795893_2796376_2796428	atln-1; F11A6.6	WBGene00021868; WBGene00196129	Y54G2A.2; F11A6.6	IV_+_2795893_2796376_2796428	20.835%	16.665%	5.995%	0%	0%	50%	0%	50%	0%	50%	12.5%	0%	41.665%	37.5%	0%	21.365%	52.45%	0.495%	1.9%	0%	50%	0%	0%	0%	0%	35.715%	50%	25%	0%	0%	50%	0%	0%	48.385%		0%	0%	25%	37.5%	0%	50%	16.665%	0%	0%	25%
F11A6.6; Y54G2A.36 IV_+_2897802_2900871_2900897	F11A6.6; Y54G2A.36	WBGene00196129; WBGene00021898	F11A6.6; Y54G2A.36	IV_+_2897802_2900871_2900897	0%	10%		14.29%	100%	75%	50%	0%	100%	9.09%	0%	0%	20.83%	0%		29.41%	0%	50%	20%		100%	0%	0%				0%			100%			0%	32.26%		0%	0%	0%	0%	0%	25%	50%	66.67%	66.67%	51.665%
vrp-1 IV_+_3013927_3013971_3013977	vrp-1	WBGene00021869	Y54G2A.3	IV_+_3013927_3013971_3013977	92.86%	100%			100%		100%	100%		50%	100%		100%	100%		83.33%		100%	100%		100%	100%				100%		100%		93.33%	93.48%			100%					100%		100%	100%	100%	100%	100%
M4.1 IV_+_3214234_3214505_3214511	M4.1	WBGene00019766	M4.1	IV_+_3214234_3214505_3214511	7.41%	20%	0%	14.29%	0%	0%	0%	33.33%	0%	25%	50%	60%	54.55%	6.25%	0%	40.91%	18.18%	13.04%	12.5%		61.54%	100%	75%	50%	0%	0%	75%	0%		0%	16.67%	14.29%	21.74%	34.78%		5.88%	16.67%	9.09%	0%	44.44%	33.33%	83.33%	66.67%	66.67%	50%
Y67D8A.2 IV_+_3238225_3239063_3239072	Y67D8A.2	WBGene00022059	Y67D8A.2	IV_+_3238225_3239063_3239072	3.33%	0%	0%	18.75%	0%	0%	0%	0%	0%	0%	0%	0%	21.05%	0%		12.5%	0%	0%	0%		0%		0%	0%		0%	0%	0%	0%	0%	0%	0%	0%	5.88%		0%	0%	0%	0%	0%	0%	0%	0%	0%	0%
Y67D8A.2 IV_+_3240449_3241555_3243453	Y67D8A.2	WBGene00022059	Y67D8A.2	IV_+_3240449_3241555_3243453	14.29%	20%	0%	0%	66.67%	8.33%	16.67%	9.09%	0%	7.69%	0%	0%	40%	3.33%	0%	35%	25%	8.11%	0%		0%	0%	0%		0%	20%	0%	40%	15.38%	0%	13.33%	25%	0%	5.26%		0%	0%	0%	18.18%	13.33%	18.18%	0%	0%	100%	40%
Y55H10A.2 IV_+_3365892_3365929_3365935	Y55H10A.2	WBGene00021953	Y55H10A.2	IV_+_3365892_3365929_3365935	9.68%	25%	10.66%	14.29%								0%						0%								0%						0%		0%		0%		0%	10%	0%
unc-33 IV_+_3519772_3520994_3522965	unc-33	WBGene00006769	Y37E11C.1	IV_+_3519772_3520994_3522965	5.26%	0%	0%	3.57%	0%	0%	0%	0%	0%	0%	0.6%	0%	0%	3.68%	0%	0%	1.08%	2.91%	0.52%		0%	0%	0%	0%	0%	0%	0%	0%	0%	0%	0%	0%	0%	0%	0%	0%	6.67%	0%	0%	0%	0%	0.84%	0%	0%	0%
F28F9.3 IV_+_3833987_3835474_3835589	F28F9.3	WBGene00017907	F28F9.3	IV_+_3833987_3835474_3835589	0%	0%	0%	0%	0%	0%	0%			0%	2.8%	0%	0%	0%	0%	0%	0%	0%	0%		0%		0%	0%	0%	0%	0%	0%	0%	0.42%	0.45%	1.43%	0.26%	0.54%	0%	0.28%	0%	0%	0%	0%	0%	0%	0%	25%	0%
tsen-34 IV_+_4178556_4178734_4179261	tsen-34	WBGene00019535	K08D10.12	IV_+_4178556_4178734_4179261
F30B5.4 IV_+_4214997_4216062_4216560	F30B5.4	WBGene00017934	F30B5.4	IV_+_4214997_4216062_4216560	10.53%	16.67%	12.12%	10%	8.89%	14.16%	10%	9.76%	14.71%	20%	5.08%	25%	6.25%	12.2%	0%	0%	0%	5%	0%		0%		16.13%	0%	0%	15%	0%	0%	0%					4.73%		6.25%	7.69%					0%	14.29%	0%	0%
lgc-22 IV_+_4302466_4302570_4302772	lgc-22	WBGene00017483	F15E6.2	IV_+_4302466_4302570_4302772	66.67%	6.67%	0%	20%	25%	100%	25%	0%		27.45%	26.32%	25%	16.67%	0%	0%	38.46%	0%	0%	14.29%				0%	0%		0%	33.33%	0%	0%	0%	0%	0%	0%	9.09%		0%	12%	0%	0%	0%	33.33%		100%	50%	21.88%
ZK185.1 IV_+_4551237_4552006_4552018	ZK185.1	WBGene00022681	ZK185.1	IV_+_4551237_4552006_4552018	0%	0%	30%	0%	100%	20%		0%	0%	0%	0%	0%	50%	12.5%		0%	33.33%	0%	0%					50%			0%	0%				0%	0%	0%		0%	0%	50%			0%		0%	0%	0%
igeg-1 IV_+_4564710_4564756_4564763	igeg-1	WBGene00017901	F28E10.2	IV_+_4564710_4564756_4564763	33.33%	0%	0%	0%	8.33%		0%	0%	33.33%	0%	10%	0%	0%			0%		0%	0%		0%	0%	60%			0%	0%	0%	0%		0%			0%			0%	0%		0%	0%	40%	0%		0%
F28E10.1 IV_+_4585122_4585306_4585315	F28E10.1	WBGene00017900	F28E10.1	IV_+_4585122_4585306_4585315	19.05%	0%	12.5%	12.5%	20.73%	12.82%	16.49%	8.93%	17.74%	13.25%	8.47%	3.77%	6.82%	17.65%	0%	37.5%	10.61%	18.84%	35.14%	0%	13.33%	0%	14.29%	42.86%		17.39%	15.6%	11.76%	25.37%	0%	15.15%	6.25%	0%	13.33%	100%	10.53%	21.43%	11.43%	13.33%	12.5%	9.43%	0%	0%	0%	0%
jmjd-1.2 IV_+_4661310_4661355_4661451	jmjd-1.2	WBGene00017920	F29B9.2	IV_+_4661310_4661355_4661451	26.67%	12.5%	27.27%	12.5%										27.03%	0%	38.89%	31.58%	33.33%	25%		0%	12.5%	25%	50%										44.78%		66.67%	50%					33.33%	50%	25%	33.33%
tni-4 IV_+_5204630_5204737_5205605	tni-4	WBGene00006586	W03F8.1	IV_+_5204630_5204737_5205605	0%	5.26%	0%	0%	0%	0%	0%	0%	0%	0%	0%	0%	0%	10%	0%	0%	0%	0%	10.81%	0%	0%	0%	13.33%	0%		0%	33.33%	0%	0%		0%	0%	0%	12.5%		0%	0%	0%		0%	4.76%	0%	0%	14.29%	9.09%
ZK354.2 IV_+_5315076_5315121_5315317	ZK354.2	WBGene00022705	ZK354.2	IV_+_5315076_5315121_5315317	22.22%	0%		66.67%		100%				50%		50%	50%	0%		66.67%			100%		100%	100%	50%					50%	0%	66.67%				100%					100%	0%	100%	100%	0%		100%
Y4C6B.4 IV_+_5329012_5329100_5332460	Y4C6B.4	WBGene00021158	Y4C6B.4	IV_+_5329012_5329100_5332460		100%								100%		100%				0%					100%									100%											0%
Y4C6B.2 IV_+_5342215_5342271_5343029	Y4C6B.2	WBGene00021156	Y4C6B.2	IV_+_5342215_5342271_5343029	0%	0%								10.83%	3.26%	9.21%	1.65%	2.13%		0%	1.49%	5.08%	8.16%	0%						0%											0%		0%
F41H10.4 IV_+_5365099_5365143_5365150	F41H10.4	WBGene00018317	F41H10.4	IV_+_5365099_5365143_5365150	0%		0%				0%		0%	0%			25%	0%		50%		0%	0%		0%						0%						0%	50%		0%		0%					0%		0%
F41H10.3 IV_+_5372567_5372672_5372684	F41H10.3	WBGene00018316	F41H10.3	IV_+_5372567_5372672_5372684	6.25%	33.33%	6.67%	0%	0%	0%	0%	0%	0%	4.26%	0%	0%	9.76%	6.67%		66.67%	0%	0%	16.67%		12.5%		10%	0%		0%	0%	0%	0%	0%	9.09%	0%	27.27%	15.79%		0%	0%	2.94%	18.75%	0%	0%	0%	50%	50%	25%
mgl-3 IV_+_5444920_5445332_5445480	mgl-3	WBGene00021152	Y4C6A.2	IV_+_5444920_5445332_5445480			0%		17.24%	15%	13.89%	10%	9.18%	0%	0%	0%	0%	0%	0%		0%	0%	0%				0%	0%		0%	0%	0%	14.29%	0%	0%	0%		0%		14.29%	0%			0%
mgl-3 IV_+_5448273_5448359_5448365	mgl-3	WBGene00021152	Y4C6A.2	IV_+_5448273_5448359_5448365	0%				21.57%	24.24%	31.58%	29.63%	31.25%	25%	10.53%	13.64%	20%	0%		0%	37.5%	50%	0%			0%	27.27%	0%		14.29%	22.22%	28.57%	0%	33.33%	100%	0%	0%	52.94%		18.18%	40%		0%						0%
fkh-7 IV_+_5607993_5608310_5608367	fkh-7	WBGene00001439	F26D12.1	IV_+_5607993_5608310_5608367	84.31%	83.33%	95.35%	96.15%	60%	36.36%	63.64%	40%	0%	75%	71.88%	65%	84.62%	80%	0%	81.48%	92.86%	46.43%	81.25%		100%		53.33%	60%	100%	54.39%	43.75%	53.33%	56.72%	71.43%	73.68%	54.55%	48.39%	62.32%		88.1%	33.33%	66.67%	53.57%	70.59%	100%	25%	50%	0%	66.67%
fkh-7 IV_+_5608650_5609499_5609563	fkh-7	WBGene00001439	F26D12.1	IV_+_5608650_5609499_5609563	51.28%	42.86%	70%	55.17%	75%	62.5%	63.33%	50%	100%	38.71%	18.18%	56.52%	44.44%	36.36%		30.43%	69.23%	55.17%	64.71%		100%	0%	80.77%	44.44%	100%	71.6%	74.29%	70.59%	58.33%	61.54%	76%	60%	41.25%	43.28%		67.57%	25%	64.29%	80%	40%	33.33%	75%	33.33%	0%	10%
H35B03.1 IV_+_5726383_5726624_5726650	H35B03.1	WBGene00019263	H35B03.1	IV_+_5726383_5726624_5726650	3.26%	0%	2.49%	3.85%		0%				0%	22.22%	4.17%	0%	0.54%	0%	7.18%	3.49%	2.37%	5.88%	0%	0%	6.56%	0%				0%	6.67%	0%	0%	6.67%	0%	0%	0%		0%	0%	0%	0%	0%		0%	0%	33.33%	10%
sams-3 IV_+_5848759_5848803_5848886	sams-3	WBGene00015538	C06E7.1	IV_+_5848759_5848803_5848886	0%	0%	0%	0%	0%	0%	0%	0%		1.85%	8.33%	0%	0%	0%		2%	0%	0%	0%		0%		0%	0%	0%	0%	0%	0%	0%	0%	0%	0%	0%	0%		0%	0%	0%	0%	0%		0%	0%	0%	0%
sams-3 IV_+_5848948_5849223_5849316	sams-3	WBGene00015538	C06E7.1	IV_+_5848948_5849223_5849316	6.25%	7.69%	33.33%	7.69%	0%	0%	0%	0%	100%	16.67%	61.54%	26.32%	13.79%	33.33%		10%	11.11%	28.57%	25%		0%		25%	0%	76.47%	0%	0%	40%		0%	0%	0%		13.04%	0%	14.29%	0%	33.33%	50%	0%	0%	33.33%	0%	14.29%	0%
lag-1 IV_+_6101459_6101506_6101512	lag-1	WBGene00002245	K08B4.1	IV_+_6101459_6101506_6101512	5.71%	4.76%	50%	0%	0%	7.69%	0%	0%	0%	5%	0%	0%	18.75%	0%	0%	30.77%	0%	0%	33.33%	0%			16.67%	0%	0%	0%		0%	0%	0%	0%	0%	0%	18.92%		0%		0%	0%	0%	0%	40%	0%	0%	0%
zen-4 IV_+_6118961_6119002_6119008	zen-4	WBGene00006974	M03D4.1	IV_+_6118961_6119002_6119008	33.33%	14.29%			100%	50%	0%	50%		90%	80%	40%	66.67%	100%		76.92%	0%	33.33%	20%		14.29%	100%	50%	75%		100%	100%	0%						43.33%		60%						85.71%			100%
F58F9.1 IV_+_6249980_6251643_6254856	F58F9.1	WBGene00019055	F58F9.1	IV_+_6249980_6251643_6254856	100%	100%		100%	99.21%	99.13%	100%	99.15%	99.56%	91.89%	99.62%	100%	100%	100%	100%	100%	100%	100%	100%	100%	100%	100%	99.33%	100%	100%	100%	99.7%	96.17%	100%	100%	100%	100%	100%	100%	100%	100%	100%	100%	100%	100%	100%	100%	100%	100%	100%
sqd-1 IV_+_6325233_6325309_6325318	sqd-1	WBGene00022235	Y73B6BL.6	IV_+_6325233_6325309_6325318	16.48%	15.11%	10.98%	14.61%	25%	10.81%	13.64%	12.5%	10%	20%	9.09%	8.72%	36.31%	17.92%	0%	19.54%	5.11%	13.25%	10.17%	0%	32.56%	4.76%	21.54%	14.29%	0%	22.73%	22.22%	9.38%	16.67%	28.57%	16.88%	13.79%	19.64%	16.46%		11.86%	9.68%	10%	14.89%	20.51%	14.29%	23.44%	16.98%	20.59%	13.04%
Y73B6BL.270; Y73B6BL.47 IV_+_6365422_6368164_6368848	Y73B6BL.270; Y73B6BL.47	WBGene00194832; WBGene00045250	Y73B6BL.270; Y73B6BL.47	IV_+_6365422_6368164_6368848	0%	16.665%	3.57%	13.89%	100%	0%	0%	100%	0%	12.82%	0%	25.79%	23.045%	8.175%	0%	52.69%	0%	3.125%	0%		0%	0%	0%		0%	0%	0%	52.5%	0%	0%	7.145%	0%	0%	31.2%		3.57%	0%	8.335%	0%	0%	0%	87.5%	58.335%	87.5%	33.335%
exos-2 IV_+_6415642_6415694_6415702	exos-2	WBGene00022232	Y73B6BL.3	IV_+_6415642_6415694_6415702	6.06%	0%	0%	0%		0%		0%	0%	17.39%	16.67%	0%	0%	0%		0%	0%	33.33%	0%		0%		0%				0%			0%	0%	0%	0%	0%		0%	0%			0%		0%	0%	0%	0%
K11H12.9 IV_+_649859_649908_649914	K11H12.9	WBGene00019665	K11H12.9	IV_+_649859_649908_649914	42.86%	40%	60%	50%						60%	53.12%	50%	90%	56.67%	100%	53.57%	63.64%	37.78%	38.46%			33.33%	66.67%	50%	65.96%					75%	66.67%	100%	16.67%	67.05%	0%	55.56%	44.44%					100%	66.67%	50%	100%
C01B10.6 IV_+_6641581_6641864_6641873	C01B10.6	WBGene00015280	C01B10.6	IV_+_6641581_6641864_6641873	98.7%	100%	100%	100%	100%	100%	100%	66.67%		100%	100%	100%	100%	100%		100%	100%	100%	100%	100%		100%	100%	100%	100%	100%	100%	100%	100%	100%	100%	100%	100%	100%		100%	100%			100%	100%	100%	80%	100%	83.33%
hil-7 IV_+_6646494_6646545_6646551	hil-7	WBGene00001858	C01B10.5	IV_+_6646494_6646545_6646551	35.71%	60%	100%	66.67%		100%	33.33%	16.67%	0%	78.95%	37.5%	33.33%	100%	50%	0%	0%	83.33%	22.22%	100%	100%	100%	100%	50%	100%		20%	81.82%	20%			0%		0%	35.29%		33.33%	0%					36.36%	0%	0%	50%
H34C03.2 IV_+_6758314_6758455_6759544	H34C03.2	WBGene00019259	H34C03.2	IV_+_6758314_6758455_6759544					26.67%	22.22%	25%	14.29%	18.75%												5.88%		7.14%	16.67%	0%	35%	5.26%	0%	14.29%					26.09%		8%	0%					20%	16.67%	0%	0%
anat-1 IV_+_6778288_6778330_6778345	anat-1	WBGene00015938	C17H12.13	IV_+_6778288_6778330_6778345	2.04%	0%	0%	0%	0%	0%	0%	0%	0%	7.76%	0%	0%	1.37%	3.85%		12.82%	0%	0%	0%		0%	0%	0%	0%	16%	0%	0%	0%	0%	0%	0%	0%	0%	2.33%		0%	0%	0%	8.33%	0%	0%	22.73%	0%	0%	0%
C17H12.10 IV_+_6808171_6809464_6812106	C17H12.10	WBGene00015935	C17H12.10	IV_+_6808171_6809464_6812106	84.44%	100%	94.55%	100%	100%	100%	100%	100%	100%	20%	92.86%	85.71%	100%	86.96%	100%	86.36%	100%	100%	100%	100%	100%	100%	100%			100%	100%	100%	100%	100%	100%	100%	85.71%	79.41%		94.44%	75%	100%	100%	100%	50%	100%	100%	100%	100%
lip-1 IV_+_6843147_6843222_6843234	lip-1	WBGene00003043	C05B10.1	IV_+_6843147_6843222_6843234	97.66%	96.67%	97.17%	97.14%	97.26%	97.24%	94.32%	95.83%	97.7%	95.12%	96.64%	100%	93.62%	98%		100%	100%	95.71%	97.73%	100%	80%	100%	97.78%	100%	100%	100%	97.86%	98.26%	100%	86.67%	100%	94.74%	100%	93.88%		97.22%	100%	97.56%	100%	100%	92%	94.44%	88.89%	100%	100%
T22D1.3 IV_+_6916175_6916571_6916850	T22D1.3	WBGene00020682	T22D1.3	IV_+_6916175_6916571_6916850					36.36%	34.62%	0%	11.11%	0%	0%	4.76%	17.65%	1.45%	7.14%		0%	2.86%	0%	8%		0%	0%								0%	42.86%	37.5%	40%	13.64%		24.14%	25%					0%	12.5%	0%	0%
nhr-105 IV_+_7051649_7051726_7051774	nhr-105	WBGene00003695	C06G3.1	IV_+_7051649_7051726_7051774	87.42%	71.21%	80.85%	73.13%	73.53%	79.1%	71.43%	80.61%	88.54%	87.5%	66.67%	90.48%	84.21%	78.95%		100%	93.33%	40%	76.47%		100%		84.87%	83.82%	71.11%	100%	75.51%	68.29%	85.19%	71.43%	83.33%	80%	65%	84.85%		94.44%	50%	81.13%	84.55%	86.05%	83.33%	100%	100%		50%
str-44 IV_+_7177793_7177905_7178081	str-44	WBGene00006109	C42D4.4	IV_+_7177793_7177905_7178081										100%	100%	100%																100%			100%			61.54%				100%
unc-82 IV_+_7437859_7437936_7438186	unc-82	WBGene00006814	B0496.3	IV_+_7437859_7437936_7438186	28.57%	100%	83.33%	0%	100%		50%	0%		68%		100%	100%			20%			14.29%		0%		33.33%	100%			100%		0%	100%	30%	100%	100%	58.82%	100%	87.5%	100%	100%		100%		100%		100%	25%
unc-82 IV_+_7442897_7443050_7443518	unc-82	WBGene00006814	B0496.3	IV_+_7442897_7443050_7443518	100%	100%	66.67%					0%						100%		92.31%	100%	100%	66.67%	100%	72.73%	0%	75%	100%			100%	100%		100%	77.78%		100%	100%		50%	100%					100%			60%
kvs-5 IV_+_749971_750035_750198	kvs-5	WBGene00021948	Y55F3C.3	IV_+_749971_750035_750198	60%	83.33%	0%		0%	0%	0%	0%	0%	83.33%		66.67%	0%					0%	66.67%		0%	0%	27.27%	0%		0%	0%	6.67%	0%	8.33%	0%	0%	0%	24.39%		10.53%	0%	0%	0%	0%	0%			0%	0%
kvs-5 IV_+_751288_751379_751581	kvs-5	WBGene00021948	Y55F3C.3	IV_+_751288_751379_751581	100%	88.24%	0%	20%	10%	0%	0%	16.98%	3.28%	33.33%	0%	18.18%	0%	0%		83.33%	0%	14.29%	58.33%		50%	0%	3.45%	25%		33.33%	9.43%	10.34%	7.84%	10.71%	3.7%	5.56%	9.09%	5.49%		7.5%	12.5%	0%	2.94%	0%	50%	0%	0%	0%	0%
oef-1 IV_+_7551027_7551367_7551373	oef-1	WBGene00018636	F49E8.2	IV_+_7551027_7551367_7551373	7.46%	14.63%	7.35%	10.4%	100%		0%	100%		78.57%		87.5%	64.29%	0%		53.85%	0%	33.33%	0%				0%				100%	0%	0%			0%		58.14%		66.67%			0%				0%	100%	33.33%
itr-1 IV_+_7690736_7691140_7691377	itr-1	WBGene00002173	F33D4.2	IV_+_7690736_7691140_7691377	0%	0%					0%	0%		40%	0%	0%	25%	0%		0%		0%	0%		0%	0%	0%			0%					0%	0%	0%	83.33%		100%				0%			0%	0%	0%
C06A6.2 IV_+_7853017_7853069_7853078	C06A6.2	WBGene00015507	C06A6.2	IV_+_7853017_7853069_7853078	80%	100%	78.57%	100%	75%	86.36%	46.67%	75%	100%	100%	50%	19.05%	53.85%	80.77%		100%	85.71%	85.71%	95%		0%	100%	80%	100%	100%	100%	100%	33.33%	14.29%	0%	50%	100%	83.33%	89.66%		50%	100%	63.64%	100%	100%	100%		0%		75%
atic-1 IV_+_7893799_7893976_7894278	atic-1	WBGene00016957	C55F2.1	IV_+_7893799_7893976_7894278	0%	0%	0%	0%	0%	33.33%	0%	25%	0%	15.62%	15%	22.86%	0%	0%		0%	71.43%	33.33%	42.86%		0%		0%			0%	0%	50%	0%	0%	0%			59.38%		20%	12.5%	25%	57.14%		50%	0%	0%	5.56%	0%
C49H3.6 IV_+_7904383_7904430_7904437	C49H3.6	WBGene00016792	C49H3.6	IV_+_7904383_7904430_7904437	0%	11.11%	0%	0%	0%	0%	0%	100%	0%	13.51%	0%	0%	29.41%	0%		60%	0%	0%	8.7%	0%	14.29%	0%	50%	0%		0%	0%	0%	0%	0%	0%	0%	0%	18.18%		0%		0%	0%		0%	0%	0%	16.67%	0%
C49H3.6 IV_+_7905928_7906033_7906781	C49H3.6	WBGene00016792	C49H3.6	IV_+_7905928_7906033_7906781	23.53%	83.33%	13.51%	3.7%	0%	14.29%	40%	100%	15.38%	25%	0%	62.5%	22.22%	26.67%		26.67%	42.86%	6.25%	0%					100%		0%	25%	0%	0%	0%	14.29%	14.29%	18.75%	34.38%	0%	6.25%	0%	16.67%	25%	0%	0%	83.33%	50%	0%	75%
ntl-4 IV_+_7912827_7912867_7912873	ntl-4	WBGene00003827	C49H3.5	IV_+_7912827_7912867_7912873	15.15%	30%	4.23%	4.17%	10%	15.38%	30.43%	33.33%	6.67%	14.29%	14.29%	17.86%	16.98%	11.63%		38.78%	6.82%	17.65%	11.76%	0%	10%	0%	50%			0%	0%	0%	0%	0%	6.06%	25%	5.56%	9.09%		6.38%	0%	7.89%	30%	0%	9.52%	14.29%	20%	25%	12.5%
sax-7 IV_+_8082636_8082679_8082688	sax-7	WBGene00004732	C18F3.2	IV_+_8082636_8082679_8082688	1.06%	7.32%	0%	0%	0%	0%	0%	0%	0%	2.22%	0%	0%	4.64%	0%	0%	7.14%	0%	0%	0.83%		0%	0%	2.17%	0%	0%	0%	0%	0%	0%	0%	0%	0%	0%	6.27%	0%	0%	0%	0.66%	0%	0%	3.85%	4.17%	0%	0%	2.78%
pmk-3 IV_+_8139302_8140244_8140362	pmk-3	WBGene00004057	F42G8.4	IV_+_8139302_8140244_8140362	81.13%	77.78%	85.71%	81.97%	85.71%	100%	100%	100%	100%	98.21%	94.34%	100%	100%	88.46%	100%	94.74%	92%	85.19%	94.29%		100%		100%			100%	77.42%	75%	96.77%	71.43%	100%	80%	92.86%	90%		96.15%	100%	100%	100%	80%	100%	100%	100%	100%	100%
K07H8.2 IV_+_8291835_8292763_8292775	K07H8.2	WBGene00019504	K07H8.2	IV_+_8291835_8292763_8292775	11.11%	13.64%	4.76%	6.9%	7.69%	13.33%	0%	30.77%	4.76%	9.76%	4.35%	0%	25%	0%	0%	26.32%	0%	1.61%	2.44%		54.55%	0%	16.67%	33.33%		29.41%	0%	0%	0%	0%	0%	0%	0%	14.12%		0%	14.29%	0%	5.56%	0%	12.5%	0%	0%	30.77%	0%
praf-3 IV_+_8380483_8380605_8380881	praf-3	WBGene00017070	D2096.2	IV_+_8380483_8380605_8380881	1.52%	0%	4.44%	0%	0%	0%	0%	0%	0%	0%	0%	0%	0%	0%		0%	2.67%	0%	0%	0%	0%		15.79%	0%	0%	0%	0%	0%	0%	0%	0%	0%	0%	0%	0%	0%	0%	0%	0%	0%	0%	0%	0%	0%	0%
lgc-33 IV_+_848043_848245_848254	lgc-33	WBGene00021941	Y55F3BR.4	IV_+_848043_848245_848254								100%		80%	85.71%	100%	100%	100%		42.86%	54.55%	72.73%			100%		0%	100%			100%	66.67%	0%			100%		100%		100%				100%		0%	100%	100%	100%
C28C12.1 IV_+_8501810_8501856_8501859	C28C12.1	WBGene00016177	C28C12.1	IV_+_8501810_8501856_8501859
F42A9.6 IV_+_8609921_8610337_8611374	F42A9.6	WBGene00018335	F42A9.6	IV_+_8609921_8610337_8611374										44.44%	83.33%	0%	2.94%	50%		28.57%	20%	40%	0%	0%	0%													5.26%		0%	25%		0%	66.67%
cdh-5 IV_+_8671263_8671573_8672296	cdh-5	WBGene00000397	F08B4.2	IV_+_8671263_8671573_8672296	83.33%	85.71%		66.67%						100%	0%	0%	57.14%	100%		100%	66.67%	0%					100%			0%	0%	0%	54.55%		100%			61.54%				0%							100%
ints-6 IV_+_8693091_8693172_8693181	ints-6	WBGene00000994	F08B4.1	IV_+_8693091_8693172_8693181																					0%	0%
parg-1 IV_+_8746822_8747321_8747764	parg-1	WBGene00004051	F20C5.1	IV_+_8746822_8747321_8747764										50%	0%	0%	22.22%
parg-1 IV_+_8746822_8747764_8747773	parg-1	WBGene00004051	F20C5.1	IV_+_8746822_8747764_8747773	66.67%	50%				100%	100%			100%	100%	100%	87.5%	100%		57.14%	0%	0%			0%	100%								100%		100%	100%	33.33%		100%	100%	100%	0%			100%	25%		0%
grsp-2 IV_+_8816402_8816636_8816672	grsp-2	WBGene00012118	T28C6.1	IV_+_8816402_8816636_8816672	0%	16.67%		0%	50%		50%	50%	0%	37.5%	25%	0%	33.33%	0%	57.41%	11.11%	0%	0%	0%		0%	0%	20%	25%	0%	0%	0%	0%	0%	25%	0%		50%	2.08%		0%	0%		0%	0%			16.67%	0%	25%
T28C6.7 IV_+_8835332_8836519_8836561	T28C6.7	WBGene00012121	T28C6.7	IV_+_8835332_8836519_8836561	16.67%	20%	100%	33.33%	25%	100%	0%			33.33%	45.45%	15.79%	7.69%	42.86%		28.57%	25%	25%	52.63%		75%		18.18%	0%		14.29%	0%	0%	60%		18.18%	100%	0%	21.64%		25%	25%	71.43%	28.57%	0%	66.67%	33.33%	28.57%	33.33%	0%
mak-2 IV_+_885421_886440_886494	mak-2	WBGene00007007	C44C8.6	IV_+_885421_886440_886494	51.43%	48%	85.29%	80.7%	91.67%	100%	100%	100%	100%	55.56%	95.83%	82.35%	76.92%	86.36%	100%	70.45%	67.74%	96.3%	71.43%		100%	100%	75%	50%	100%	42.86%	88.24%	90.91%	100%	70%	35.71%	100%	100%	62%		100%	50%	87.5%	83.33%	63.64%	0%	100%	88.89%	77.78%	70%
alp-1 IV_+_8857445_8860080_8860544	alp-1	WBGene00001132	T11B7.4	IV_+_8857445_8860080_8860544	3.42%	3.64%	0%	0%			0%							0%		0%	8.33%	0%	0%		2.44%		0%	0%		0%	0%	0%	0%	26.67%	12.82%	100%	33.33%	0%		0%	0%			7.14%		0%	25%	0%	0%
alp-1 IV_+_8857445_8860355_8860544	alp-1	WBGene00001132	T11B7.4	IV_+_8857445_8860355_8860544	13.5%	8.62%	40%	0%	100%		25%			20.99%		22.64%	21.62%	0%		26.79%	26.67%	20%	11.9%		0%	100%	0%	0%		46.67%	0%	0%	0%	21.43%	24.44%		0%	21.67%		28.57%	14.29%			0%		0%	25%	0%	35.71%
alp-1 IV_+_8859881_8860006_8860080	alp-1	WBGene00001132	T11B7.4	IV_+_8859881_8860006_8860080	100%	100%					100%	100%					100%						100%				100%														100%					100%	100%	100%
spr-2 IV_+_8891972_8892044_8892047	spr-2	WBGene00005007	C27B7.1	IV_+_8891972_8892044_8892047	83.02%	73.91%	83.33%	85.11%	87.5%	72.22%	100%	100%	92.31%	76.19%	69.23%	85.71%	42.55%	65.52%		63.16%	80.56%	75%	50%		78.57%	92.31%	100%	66.67%		100%	100%	70%		71.43%	90%	60%	100%	56.41%		81.82%	50%	62.5%	100%	100%	100%	66.67%	80%	85.71%	40%
cfim-2 IV_+_8927871_8927916_8927922	cfim-2	WBGene00008362	D1046.1	IV_+_8927871_8927916_8927922	15.79%	100%	0%	0%	0%	20%	0%		0%	10.71%	0%	0%	42.86%	6.67%	0%	16.67%	0%	0%	0%		0%	0%	50%				0%		100%	0%	0%	0%	0%	0%		0%		0%	0%	0%	16.67%	0%	100%	0%	0%
C53B4.4 IV_+_8981358_8981693_8981699	C53B4.4	WBGene00008274	C53B4.4	IV_+_8981358_8981693_8981699	0%	25%	0%	16.67%		0%	0%	100%	0%	25.64%	0%	20%	26.09%	4.35%	0%	66.67%	0%	6.25%	0%		0%	0%	0%			0%	0%	80%	0%	0%	0%	0%	0%	41.43%		7.14%	0%	16.67%	0%	0%	0%	100%	66.67%	75%	66.67%
C53B4.4 IV_+_8983647_8983692_8983701	C53B4.4	WBGene00008274	C53B4.4	IV_+_8983647_8983692_8983701	0%	8.33%	7.14%	11.11%	100%	0%	0%	100%	0%	0%	0%	31.58%	20%	12%		38.71%	0%	0%	0%		0%	0%	0%		0%	0%	0%	25%	0%	0%	14.29%	0%	0%	20.97%		0%	0%	0%	0%	0%	0%	75%	50%	100%	0%
C53B4.4 IV_+_8983848_8983946_8983953	C53B4.4	WBGene00008274	C53B4.4	IV_+_8983848_8983946_8983953	20%	20%	8.33%	0%		50%	50%		0%	23.4%	0%	0%	25%	12.5%		44.44%	0%	0%	0%			64.71%	50%	0%	0%	0%	0%	0%	0%	0%	14.29%	0%	0%	51.95%		0%	0%	6.25%	0%	0%	0%	50%	50%	100%	25%
nstp-1 IV_+_8985108_8985398_8985541	nstp-1	WBGene00008275	C53B4.6	IV_+_8985108_8985398_8985541					100%	0%	100%	100%													0%		0%			100%	100%	100%	100%		100%	50%	100%	100%		76.92%	66.67%	50%	100%	25%	66.67%	25%	66.67%	50%	80%
nhr-11 IV_+_9070245_9070677_9070686	nhr-11	WBGene00003610	ZC410.1	IV_+_9070245_9070677_9070686	72.37%	61.76%	56.76%	55.79%		60%	100%		100%	0%	100%	10%		50%		50%	100%	100%	53.85%				52.63%	80%	77.78%	66.67%	81.82%	41.67%	15.15%	100%	75%		87.5%	88.46%		66.67%	33.33%	33.33%	100%	50%	33.33%	100%	0%	0%	66.67%
msa-1 IV_+_9090477_9090930_9091838	msa-1	WBGene00013882	ZC410.5	IV_+_9090477_9090930_9091838	0%	0%	0%	0%	0%	0%	0%	0.62%	0%	0%	0%	0%	0%	0%	0%	0%	0%	0%	0%	0%	0%	0%	0%	0%	0%	0%	0%	0%	0%	0%	0%	0%	0%	0%	0%	0%	0%	0%	0%	0%	0%	0%	0%	0%	0%
fem-3 IV_+_9105272_9105361_9105369	fem-3	WBGene00001413	C01F6.4	IV_+_9105272_9105361_9105369	33.33%	0%	0%	0%		0%	0%	0%	0%	50%		100%	28.57%	0%		66.67%		50%			0%	0%	0%			0%						100%		11.76%			0%						0%		0%
nrfl-1 IV_+_9119961_9120193_9127193	nrfl-1	WBGene00006438	C01F6.6	IV_+_9119961_9120193_9127193						25%	33.33%	0%	0%	26.09%	100%	33.33%	50%	55.56%		50%	100%	90%	24.24%		50%		0%	0%		46.15%	12.5%	33.33%		14.29%	4.55%	33.33%	0%	22.58%		0%	0%					14.29%	0%	50%	11.11%
flp-1 IV_+_9145435_9145486_9145519	flp-1	WBGene00001444	F23B2.5	IV_+_9145435_9145486_9145519	34.15%	28.57%	26.67%	0%	0%	16%	80%	57.14%	0%	37.18%	42.52%	34.02%	33.66%	38.24%	65.48%	48.28%	54.17%	52.17%	19.05%				11.11%	75%	72%	36%	63.64%	45.45%	18.75%	0%	0%	0%		37.33%		43.48%	44.44%	83.33%	60%	100%	25%	23.91%	35.29%	40.62%	33.33%
wnk-1 IV_+_9203377_9203707_9203713	wnk-1	WBGene00006941	C46C2.1	IV_+_9203377_9203707_9203713	12.5%	8.33%	21.05%	26.67%	0%	16.67%	0%	33.33%	0%	27.03%	8.33%	21.43%	26.67%	12%		45.24%	12%	12.5%	10.71%	0%	0%	0%	11.11%	0%		0%	13.33%	25%	0%	33.33%	0%	25%	6.67%	22.73%		10%	0%	7.69%	0%	0%	0%	20%	20%	0%	50%
wnk-1 IV_+_9207998_9208074_9208083	wnk-1	WBGene00006941	C46C2.1	IV_+_9207998_9208074_9208083	4.35%	0%	0%	0%	20%	0%	25%	40%	0%	7.14%	0%	0%	6.9%	0%	0%	7.89%	0%	0%	0%		0%	0%	6.67%	11.11%		0%	0%	6.67%	0%	0%	4.76%	8.33%	75%	14.81%		8.33%	0%	0%	0%	0%	0%	8.33%	33.33%		0%
wnk-1 IV_+_9208516_9209092_9210362	wnk-1	WBGene00006941	C46C2.1	IV_+_9208516_9209092_9210362																							80%	100%	0%					100%	100%	100%	100%	78.02%		83.33%	100%					66.67%	40%	50%	100%
wnk-1 IV_+_9210676_9211242_9211249	wnk-1	WBGene00006941	C46C2.1	IV_+_9210676_9211242_9211249	16.67%	25%	0%	10%	0%	33.33%	0%	25%	0%	29.55%	0%	25.81%	21.95%	0%	0%	32.14%	9.09%	3.12%	9.09%	0%	0%	0%	22.22%	0%		3.23%	0%	0%	38.24%	0%	0%	0%	0%	30.71%		0%	22.22%	10.71%	6.67%	0%	11.11%	22.22%	0%	0%	50%
daf-15 IV_+_9387140_9387255_9387264	daf-15	WBGene00000911	C10C5.6	IV_+_9387140_9387255_9387264	33.33%	0%	0%	0%		0%	20%	0%		33.33%	0%	0%	33.33%	0%		12.5%		0%	0%		57.14%										0%			9.09%		0%	100%	0%	0%	0%			50%	0%	0%
daf-15 IV_+_9391226_9391267_9391285	daf-15	WBGene00000911	C10C5.6	IV_+_9391226_9391267_9391285	40%	100%	0%	0%	50%		0%			25%		75%	75%	0%		66.67%	0%	0%	0%		0%		0%	0%				0%	0%		33.33%	0%	0%	0%		0%	0%	0%		100%	0%	33.33%	66.67%
F56D5.6 IV_+_9402310_9402393_9405618	F56D5.6	WBGene00010150	F56D5.6	IV_+_9402310_9402393_9405618
sru-3 IV_+_9497052_9497101_9497229	sru-3	WBGene00005666	C33A12.11	IV_+_9497052_9497101_9497229			0%	0%								0%						100%										100%										25%	32.14%	6.82%	3.23%		0%
fbl-1 IV_+_9541753_9542033_9542726	fbl-1	WBGene00001403	F56H11.1	IV_+_9541753_9542033_9542726	22.22%	80%								100%		100%		100%				100%	50%				100%	0%		100%	75%	100%		0%	100%		0%	20%		0%	100%				0%		0%	66.67%
elt-1 IV_+_9617413_9618503_9618506	elt-1	WBGene00001249	W09C2.1	IV_+_9617413_9618503_9618506	50%	100%		80%		100%	0%			86.67%	40%	69.23%	100%	80%		33.33%	20%	40%	62.5%	100%	100%	100%					100%	0%					0%	79.31%		100%	50%			0%		100%	0%	0%	66.67%
nhr-38 IV_+_9711925_9711970_9711991	nhr-38	WBGene00003629	K01H12.3	IV_+_9711925_9711970_9711991	100%				95.44%	94.69%	97.52%	98.32%	100%																												100%							100%
npp-1 IV_+_9858926_9859596_9860104	npp-1	WBGene00003787	K07F5.13	IV_+_9858926_9859596_9860104	23.81%	14.29%	53.33%	88.89%	25%	0%	100%		75%	50%	0%	40%	7.41%								25%		0%	0%			10%	33.33%	100%	70%	50%	0%	100%	37.29%	0%	82.35%	66.67%	87.5%	75%	33.33%	50%	100%	0%	50%	50%
pxf-1 IV_-_10165533_10165852_10165963	pxf-1	WBGene00004254	T14G10.2	IV_-_10165533_10165852_10165963	66.67%	75%	66.67%	28.57%																	100%	0%				10%	0%	20%						42.35%		50%	100%	0%	0%	0%	0%		100%	100%	87.5%
pxf-1 IV_-_10165533_10166120_10166466	pxf-1	WBGene00004254	T14G10.2	IV_-_10165533_10166120_10166466	50%	100%	54.55%	50%	25%	35%	0%	16.67%	36.84%												100%	0%	36.36%		0%	27.78%	20%	50%	0%	0%	30%	14.29%	57.14%	78.81%		8.7%	80%	37.5%	0%	0%	60%	66.67%		100%	66.67%
tram-1 IV_-_10220601_10220607_10220648	tram-1	WBGene00007696	C24F3.1	IV_-_10220601_10220607_10220648	7.55%	7.61%	2.65%	5.24%	9.76%	10.2%	13.33%	19.44%	10.91%	7.77%	3.9%	3.11%	17.36%	1.78%	0%	11.15%	6.45%	2.49%	5%	11.9%	32.88%	32%	5.56%	0%		0%	3%	10.34%	1.44%	6%	2.56%	5.26%	5.26%	3.32%	0%	0%	2.33%	9.38%	0%	22.73%	4.55%	14.29%	0%	28.57%	13.79%
unc-43 IV_-_10329195_10329201_10334125	unc-43	WBGene00006779	K11E8.1	IV_-_10329195_10329201_10334125														59.38%	67.74%	73.91%	60.73%	70.13%	73.89%
unc-43 IV_-_10334169_10336264_10337630	unc-43	WBGene00006779	K11E8.1	IV_-_10334169_10336264_10337630																							12.58%	12.5%	26.8%
unc-43 IV_-_10338558_10338776_10338855	unc-43	WBGene00006779	K11E8.1	IV_-_10338558_10338776_10338855	2.25%	6.48%	0%	1.65%	0%	1.12%	1.91%	0%	1.35%	0.99%	0.39%	3.28%	1.28%	0.41%	0%	2.5%	0%	0.78%	1.99%				0%	0%	0%	0%	0.65%	0.84%	0%	0%	3.8%	0%	0.43%	2.65%	0%	0.27%	3.7%	0.92%	0.91%	2.94%	1.27%	0%	3.85%	0%	0%
F13B12.1 IV_-_10423307_10423310_10423355	F13B12.1	WBGene00008729	F13B12.1	IV_-_10423307_10423310_10423355	100%	100%	100%	100%	100%	100%	100%	100%	100%	100%	100%	96.88%	90%	100%	100%	92.59%	100%	100%	100%		95.24%		100%	100%		100%	100%	100%	100%	100%	100%	100%	92.59%	100%		100%	100%	93.33%	100%	100%	100%	100%	100%	100%	100%
egl-21 IV_-_10479610_10480188_10481589	egl-21	WBGene00001189	F01D4.4	IV_-_10479610_10480188_10481589	99.91%	99.44%	99.7%	99.78%	99.38%	100%	100%	100%	100%	99.85%	99.79%	100%	99.56%	99.91%	100%	100%	99.83%	99.87%	99.76%	100%	100%	100%	100%	100%	100%	100%	100%	100%	100%	99.72%	99.64%	100%	100%	100%	100%	100%	98.61%	99.85%	100%	99.47%	100%	100%	99.14%	100%	100%
tax-6 IV_-_10494627_10494928_10495180	tax-6	WBGene00006527	C02F4.2	IV_-_10494627_10494928_10495180	96.84%	88.89%	100%	100%	100%	100%	100%	100%	100%	88.1%	98.36%	99.21%	100%	98.11%	100%	94.04%	99.3%	99.61%	98.39%	100%	100%	100%	98.29%	89.74%	100%	100%	99.51%	100%	100%	96.43%	100%	100%	100%	94.81%		99.48%	95.35%	100%	100%	100%	100%	100%	98.41%	96.97%	97.92%
glb-19 IV_-_10642935_10642993_10643482	glb-19	WBGene00010146	F56C4.3	IV_-_10642935_10642993_10643482	25%	0%	60%				0%			0%	0%	0%		1.18%	0%	0%	7.14%	2.8%	0.66%	0%	0%	0%	0%	0%		100%		25%		15.38%	25%	15.38%	8.57%	20%		73.33%	0%	54.17%	71.15%	56.25%	90%	0%	0%		0%
allo-1 IV_-_10695574_10695581_10695735	allo-1	WBGene00011292	R102.5	IV_-_10695574_10695581_10695735	0.63%	0%	0%	0%	0%	1.92%	0%	11.63%	0%	4.35%	0%	0%	2.56%	0%	0%	4.71%	0%	0%	0%	0%	30%	25%	0%	0%	0%	0%	0%	0%	0%	1.52%	1.08%	0%	0%	2.93%		0%	0%	0%	2.25%	0%	0%	0%	5.88%	6.25%	0%
swt-3 IV_-_10779441_10779447_10779497	swt-3	WBGene00007384	C06G8.1	IV_-_10779441_10779447_10779497		100%										100%				100%																					100%
dnc-1 IV_-_10930237_10930422_10930630	dnc-1	WBGene00001017	ZK593.5	IV_-_10930237_10930422_10930630	33.33%	0%	0%	0%	0%	0%	40%	0%	12.5%	12.5%	100%	0%	40%	15.38%	0%	10.53%	20%	55.56%	0%		0%	50%	10%	25%		54.55%	0%	0%	0%	100%	60%	0%	0%	13.29%		0%	40%	0%	0%	100%	0%	0%	0%		0%
dnc-1 IV_-_10932320_10932553_10932593	dnc-1	WBGene00001017	ZK593.5	IV_-_10932320_10932553_10932593	77.78%	33.33%	0%	35.71%	0%	0%	0%	0%	0%	50%	57.14%	33.33%	35.29%	44.44%		42.86%	5.56%	66.67%	60%		0%		50%	20%		75%	0%	33.33%	0%	0%	0%	0%		22.92%		40%	100%	0%	14.29%	50%	0%	83.33%	50%	0%	50%
F13H10.3 IV_-_11014822_11014828_11014869	F13H10.3	WBGene00008774	F13H10.3	IV_-_11014822_11014828_11014869	0%	0%	0%	0%	0%	0%		0%	0%	16.67%	0%	0%	33.33%	0%		8.33%	0%	0%	0%				0%	0%		0%		0%		0%	0%	0%	0%	0%		0%	0%	0%			0%	0%	0%	100%	0%
mogs-1 IV_-_11018622_11018631_11018671	mogs-1	WBGene00008775	F13H10.4	IV_-_11018622_11018631_11018671	33.33%		0%			100%		0%	0%	20%	0%		87.5%	0%	0%	100%		0%	14.29%		0%		0%							100%			0%	0%						75%	0%	100%
klp-12 IV_-_11343036_11344547_11345882	klp-12	WBGene00002223	T01G1.1	IV_-_11343036_11344547_11345882	16.67%	15.38%	0%	0%	33.33%	18.18%	13.33%	0%	66.67%	4.76%	25%	38.46%	27.27%	12.5%	0%	25%	0%	0%	0%		0%		15.38%	16.67%	0%	0%	0%	0%	11.11%	0%	0%	0%		8.2%		0%	0%	0%			0%	0%	0%		0%
klp-12 IV_-_11356715_11356723_11356763	klp-12	WBGene00002223	T01G1.1	IV_-_11356715_11356723_11356763	0%	0%		0%		0%	0%	50%		0%	0%	12.5%	0%	0%		0%	0%	0%	0%		0%	0%	0%	0%		0%	0%	0%		0%	0%			0%		0%	0%	0%			0%		25%	0%	0%
sms-1 IV_-_11485738_11485842_11485897	sms-1	WBGene00004892	H21P03.3	IV_-_11485738_11485842_11485897	8.33%	4.55%	0%	0%	6.06%	2%	20.83%	0%	4.88%	0%	9.82%	0%	8.82%	0%	0%	4.17%	4.08%	0%	0%	0%	0%		0%	0%	0%	42.86%	0%	0%	0%	0%	0%	0%	0%	3.75%		0%	0%	0%	0%	0%	0%	9.52%	12.5%	14.29%	0%
M04B2.7 IV_-_11532029_11532035_11532114	M04B2.7	WBGene00010849	M04B2.7	IV_-_11532029_11532035_11532114					100%	50%	0%	66.67%	0%														0%					0%			33.33%			0%		16.67%	0%			0%
T12A7.2 IV_-_11757562_11757568_11757617	T12A7.2	WBGene00011723	T12A7.2	IV_-_11757562_11757568_11757617	69.35%	90.91%	72.22%	78.46%	78.79%	66.67%	67.65%	74.42%	80%	67.29%	71.11%	71.43%	66.67%	73.83%	0%	72.17%	68.46%	72.83%	67.21%				63.49%	80%	98.41%	77.27%	71.65%	78.41%	82.04%	86.67%	57.14%	100%	82.35%	72.46%		55%	62.5%	61.8%	78.33%	81.03%	63.16%	100%	100%	71.43%	33.33%
H01G02.3 IV_-_11786391_11786394_11786443	H01G02.3	WBGene00010350	H01G02.3	IV_-_11786391_11786394_11786443				100%			100%			100%	100%	78.57%	60%	83.33%		100%	100%	87.5%							100%			100%			100%		100%				100%	66.67%	66.67%	100%	100%
H01G02.3 IV_-_11787705_11787798_11788927	H01G02.3	WBGene00010350	H01G02.3	IV_-_11787705_11787798_11788927	90%	100%	60%	62.5%			100%	50%	0%	87.06%	89.95%	85.26%	84.03%	74.8%	37.18%	77.5%	77.55%	74.46%	69.18%		100%		50%	100%	100%	100%	83.33%	66.67%	83.33%	75%	87.5%	50%	36.84%	70.5%		76.47%	66.67%	72.22%	57.14%	90.7%	100%		50%	40%	0%
ech-2 IV_-_11856216_11856223_11856265	ech-2	WBGene00001151	F38H4.8	IV_-_11856216_11856223_11856265	16.22%	9.52%	15.79%	46.15%	0%	0%	25%	50%	33.33%	11.76%	55.56%	0%	0%	25%		4.76%	22.22%	63.64%	40%		0%		0%	100%		0%	0%	0%	0%	0%	0%	33.33%	0%	14.71%		57.14%	0%	33.33%	100%	100%	0%	0%	0%		50%
unc-22 IV_-_11993095_11993366_11993471	unc-22	WBGene00006759	ZK617.1	IV_-_11993095_11993366_11993471	21.13%	12%		22.22%		0%	25%	0%	0%	14.81%	0%	22.22%	17.24%	7.69%		33.33%		0%	12.5%		50%	0%	25%	0%	84.62%	10%	0%	25%	100%	33.33%	43.1%	60%	50%	19.7%	0%	6.25%	11.11%	0%		20%	33.33%	66.67%	40%	33.33%	11.11%
unc-22 IV_-_11995328_11996396_11996799	unc-22	WBGene00006759	ZK617.1	IV_-_11995328_11996396_11996799	2.08%	50%	0%	0%	0%		66.67%	33.33%		0%		40%	23.08%	100%		5.56%	100%	0%	62.5%		21.43%	100%	0%	50%	100%	0%	40%	0%		0%	0%	0%		21.74%			16.67%		100%		0%	0%	40%	0%	0%
ddb-1 IV_-_12119961_12120064_12120107	ddb-1	WBGene00010890	M18.5	IV_-_12119961_12120064_12120107	100%	100%	100%	100%	100%	100%	100%	100%	100%	100%	100%	100%	100%	100%	100%	100%	100%	100%	100%		100%	100%	100%			100%	100%	100%	100%	100%	100%		100%	94.34%		100%	100%	100%	100%	100%	100%	100%	100%	100%	100%
B0001.4 IV_-_12135571_12136154_12136201	B0001.4	WBGene00007089	B0001.4	IV_-_12135571_12136154_12136201	0%	0%	11.11%	5.26%	14.29%	17.65%		20%	0%											0%	0%	0%	10.71%	16.67%		0%	0%	10%	0%	55.56%	50%	0%	69.23%	11.39%	0%	0%	0%					0%	18.18%	7.69%	0%
phy-2 IV_-_12212503_12212593_12213153	phy-2	WBGene00004025	F35G2.4	IV_-_12212503_12212593_12213153	96.83%	97.2%	100%	100%		100%	100%	100%		100%	100%	100%	90.91%	100%	100%	99.29%	100%	100%	100%	100%	82.98%	100%	100%	100%		100%	100%	100%		100%	83.33%	100%	100%	47.62%		100%	100%	100%	100%	100%	89.47%	100%	100%	100%	98.11%
grld-1 IV_-_122550_122558_123699	grld-1	WBGene00017929	F29C4.7	IV_-_122550_122558_123699	0%	0%	0%	0%	0%	0%	0%	14.29%	0%	7.14%	0%	0%	8.57%	0%	0%	4%	0%	0%	4.44%	0%	0%	0%	0%	0%	0%	0%	0%	0%	0%	0%	0%	0%	0%	14.44%		0%	0%	0%	0%	0%	11.11%	0%	0%	0%	0%
oac-57 IV_-_12305467_12306428_12306474	oac-57	WBGene00019579	K09E10.1	IV_-_12305467_12306428_12306474
oac-57 IV_-_12306084_12306093_12306135	oac-57	WBGene00019579	K09E10.1	IV_-_12306084_12306093_12306135																																							100%
oac-57 IV_-_12307058_12307208_12307255	oac-57	WBGene00019579	K09E10.1	IV_-_12307058_12307208_12307255																100%	0%																				100%				100%
sec-24.2 IV_-_12359002_12359011_12359053	sec-24.2	WBGene00004756	ZC518.2	IV_-_12359002_12359011_12359053	0%	0%	0%	4%	0%	0%	0%	0%	0%	0%	0%	0%	2.44%	0%	0%	4.76%	0%	0%	0%		14.29%	0%	0%	0%		0%	0%	0%	0%	0%	0%	8.33%	0%	0%		0%	0%	0%	0%	0%	0%	0%	0%	0%	0%
tsp-4 IV_-_12519620_12520120_12520164	tsp-4	WBGene00006630	F53B2.2	IV_-_12519620_12520120_12520164																														100%		100%	100%	97.34%	100%	100%	100%	98.72%	96.69%	97.56%	87.18%
efa-6 IV_-_12613623_12613629_12614048	efa-6	WBGene00013223	Y55D9A.1	IV_-_12613623_12613629_12614048	0%	20%	0%	30%	0%	16.67%	0%	0%	0%	4.76%	0%	10.53%	17.24%	0%	100%	40.91%	0%	0%	0%		52.94%		20%	0%		0%	0%	0%		0%	16.67%	0%	0%	9.52%		14.29%	0%	0%	0%	0%	8.33%	14.29%	28.57%	0%	14.29%
ark-1 IV_-_12622525_12622537_12622578	ark-1	WBGene00000186	C01C7.1	IV_-_12622525_12622537_12622578	0%	40%	0%	0%			0%			0%	0%	0%	4.17%	0%		28.57%	0%	5.88%	0%		0%		0%	0%		0%	0%	0%			0%	0%		18.18%		0%	0%	0%	0%	0%	0%		0%	100%	0%
F55G11.1 IV_-_12946368_12946388_12946447	F55G11.1	WBGene00010122	F55G11.1	IV_-_12946368_12946388_12946447										0%							0%	66.67%	0%		0%		0%					0%		0%	0%			0%			75%					0%
F53H1.1 IV_-_1304586_1306364_1307907	F53H1.1	WBGene00018776	F53H1.1	IV_-_1304586_1306364_1307907																					100%	100%				100%	100%	100%	100%					65.52%	100%	88.24%	100%					100%	100%	75%	100%
dli-1 IV_-_13097823_13097829_13097872	dli-1	WBGene00001007	C39E9.14	IV_-_13097823_13097829_13097872	14.13%	19.15%	10.26%	18.92%	0%	0%	15.38%	9.52%	0%	14.29%	2.11%	4.69%	36.67%	4.26%	0%	21.05%	18.18%	4.65%	13.33%	0%	33.33%	0%	6.38%	0%	0%	0%	0%	7.14%	0%	6.67%	0%	0%	8.11%	0%		2.27%	0%	8.33%	5.56%	3.57%	12.5%	0%	0%	14.29%	5.88%
crld-1 IV_-_13150781_13151107_13151984	crld-1	WBGene00008624	F09E8.2	IV_-_13150781_13151107_13151984	9.68%	0%	33.33%	33.33%	16.67%	44.44%	0%	0%	0%	26.09%	66.67%	62.5%	28.57%	30.43%		46.15%	50%	41.67%	66.67%		11.11%		38.46%			41.67%	0%	100%	90.91%	22.22%	40%	60%	0%	55.56%		33.33%	35.71%	0%	22.22%	16.67%	0%	0%	0%	0%	33.33%
tag-115 IV_-_13238882_13238886_13239149	tag-115	WBGene00006466	JC8.13	IV_-_13238882_13238886_13239149	66.67%	40%	50%	62.5%	100%	83.33%		0%		41.67%	62.5%	63.64%	50%	25%	0%	77.78%	58.33%	28.57%	83.33%		100%		33.33%	0%		50%	0%	50%		20%	40%	40%	100%	72.73%		53.33%	0%	100%	50%	0%	100%	45.45%	62.5%		100%
unc-26 IV_-_13269408_13269754_13270190	unc-26	WBGene00006763	JC8.10	IV_-_13269408_13269754_13270190	0%	0%	0%	11.76%	12.5%	0%	0%	0%	0%	0%	4.35%	0%	0%	5.13%		4.17%	3.77%	2.04%	3.7%	0%	0%	0%	33.33%	0%		0%	0%	10%	0%	0%	16.67%	0%	0%	0%		0%	0%	0%	40%	0%	0%		0%	0%	0%
Y67H2A.10 IV_-_13286102_13286111_13286163	Y67H2A.10	WBGene00013465	Y67H2A.10	IV_-_13286102_13286111_13286163	42.86%	50%	0%	100%		0%	0%	100%	0%	15%	0%	15.38%	33.33%	0%		88.89%	0%	50%	33.33%		22.22%								0%		20%		0%	17.65%		16.67%	0%		0%		0%	100%	50%	0%	100%
tbc-9 IV_-_13478109_13478115_13478156	tbc-9	WBGene00012868	Y45F10A.6	IV_-_13478109_13478115_13478156	10.71%	16.67%	10%	25%	0%	16.67%	0%	0%	33.33%	11.11%	23.08%	46.15%	20%	5.56%		70%	14.29%	0%	63.64%		22.22%		28.57%	50%	0%	0%	30%	20%	0%	0%	0%	0%	18.18%	42.64%		10.53%	14.29%	30.77%	0%	0%	36.36%	71.43%	0%	66.67%	25%
Y45F10D.15 IV_-_13820835_13820859_13820903	Y45F10D.15	WBGene00012893	Y45F10D.15	IV_-_13820835_13820859_13820903	94.19%	96.88%	94.24%	94.34%							100%																			100%	90.91%	80.77%	88.24%	100%		100%	100%	100%	75%	100%	100%
col-99 IV_-_140300_140450_140541	col-99	WBGene00000674	F29C4.8	IV_-_140300_140450_140541
lst-4 IV_-_14063024_14063030_14063069	lst-4	WBGene00003086	Y37A1B.2	IV_-_14063024_14063030_14063069	10.71%	16.67%	23.08%	16.67%	0%	50%		28.57%	9.09%	24.07%	0%	30%	60%	23.53%	52.94%	29.27%	8.33%	10%	20%	0%	37.5%		50%	0%			60%	0%	0%	0%	14.29%	0%	83.33%	32.65%		0%	12.5%	0%	0%		75%	22.86%	3.03%	20%	0%
col-99 IV_-_140698_140981_141066	col-99	WBGene00000674	F29C4.8	IV_-_140698_140981_141066
nkcc-1 IV_-_14109409_14110549_14110633	nkcc-1	WBGene00012543	Y37A1C.1	IV_-_14109409_14110549_14110633										7.69%	70%	12.5%	10.53%	31.82%	0%	12.5%	42.86%	78.57%	40%	0%	0%		16.67%	20%		36.36%	50%		88.89%					12.24%		83.33%	12.5%					0%	16.67%	0%	0%
nkcc-1 IV_-_14110546_14110549_14110633	nkcc-1	WBGene00012543	Y37A1C.1	IV_-_14110546_14110549_14110633					83.33%	0%		100%	100%					77.78%		100%	100%	64.71%	75%				60%	50%		57.14%	100%	0%	84.21%	66.67%	66.67%	83.33%	100%	81.82%		71.43%	100%	64.29%	78.05%	66.67%	69.23%	0%	100%
Y77E11A.7 IV_-_1415903_1415909_1417702	Y77E11A.7	WBGene00022310	Y77E11A.7	IV_-_1415903_1415909_1417702	9.52%	0%	0%	0%	0%	0%	0%	25%	0%	0%	4%	0%	7.89%	0%		0%	0%	0%	0%	0%	0%		0%	0%		0%	0%	0%	0%	0%	0%	0%	0%	8.7%		0%	0%	0%	0%	0%	0%	0%	0%	0%	0%
col-99 IV_-_142295_142658_143755	col-99	WBGene00000674	F29C4.8	IV_-_142295_142658_143755	100%	100%		0%										50%		100%	85.71%	0%	100%																				100%	100%
tag-273 IV_-_14487971_14488292_14489578	tag-273	WBGene00013289	Y57G11A.1	IV_-_14487971_14488292_14489578
tag-273 IV_-_14503724_14504036_14505030	tag-273	WBGene00013289	Y57G11A.1	IV_-_14503724_14504036_14505030	9.09%	44.44%	100%			0%	0%	0%		26.32%		54.55%	83.33%	0%		25%			0%		0%		0%			100%		0%			28.57%			50%		0%	25%					0%	0%	0%	16.67%
glb-34 IV_-_14572347_14572353_14572406	glb-34	WBGene00077763	Y57G11B.97	IV_-_14572347_14572353_14572406	100%	50%	33.33%	85.71%	100%	100%	0%			60%	76.92%	53.57%	50%	71.43%		50%	47.06%	33.33%	100%				20%	100%	100%	43.48%	45%	90.91%	61.7%		33.33%		77.78%	44.44%	0%	50%	100%		100%			100%	100%	0%
glb-34 IV_-_14572467_14572488_14572616	glb-34	WBGene00077763	Y57G11B.97	IV_-_14572467_14572488_14572616	0%	0%	0%	12.5%	0%	0%	0%			14.29%	18.18%	0%	0%	8.33%	0%	0%	4.55%	0%	50%				11.11%	0%	0%	0%	0%	7.69%	0%	0%	0%		0%	8.16%		0%	0%		0%			100%	0%	0%	33.33%
Y57G11C.44 IV_-_14771188_14771202_14771242	Y57G11C.44	WBGene00013333	Y57G11C.44	IV_-_14771188_14771202_14771242						100%					0%		0%			0%		0%				0%		0%				0%			0%	0%		0%
nlp-56 IV_-_14784028_14784037_14784089	nlp-56	WBGene00013334	Y57G11C.45	IV_-_14784028_14784037_14784089	9.09%	12.5%	18.18%	0%	0%	100%		100%		11.76%	11.43%	8.45%	0%	5.56%	0%	0%	17.78%	16.67%	22.22%			0%	15.38%	0%	0%	6.41%	0%	2.94%	5.56%	0%	0%	0%	41.67%	1.22%		8.33%	10%	33.33%	0%	0%	0%	10%	20%	0%	0%
K03H6.4 IV_-_1518988_1519878_1521132	K03H6.4	WBGene00019369	K03H6.4	IV_-_1518988_1519878_1521132																																		78.12%	100%	84.39%	82.02%
K03H6.5 IV_-_1527434_1527442_1527553	K03H6.5	WBGene00019370	K03H6.5	IV_-_1527434_1527442_1527553								100%	0%	0%	50%	18.18%	0%	18.99%	0%	33.64%	31.85%	25%	22.54%				0%	0%	0%	0%	0%		0%	0%		100%		17.74%		37.5%	20%	0%	0%		50%		50%
Y73F8A.24 IV_-_15449196_15449208_15449265	Y73F8A.24	WBGene00013529	Y73F8A.24	IV_-_15449196_15449208_15449265	43.33%	10%	0%	35.71%	20%	33.33%	0%	57.14%	60%	40.74%	0%	22.22%	75%	10.53%		27.78%	13.33%	8.33%	6.06%	0%	0%	0%	0%	0%		0%	80%	14.29%	0%	28.57%	0%	0%	40%	24.39%		0%	33.33%	0%	61.54%	0%	0%	4.76%	11.11%	37.5%	16.67%
jac-1 IV_-_15999308_15999314_15999762	jac-1	WBGene00002175	Y105C5B.21	IV_-_15999308_15999314_15999762	8.33%	20%	0%	16.67%	0%	28.57%		33.33%	0%	0%	0%	33.33%	50%	17.39%	0%	11.11%	0%	11.11%	29.41%	100%	0%		0%	0%	12.82%	0%	100%	45.45%	6.67%	0%	25%	33.33%	0%	17.24%		0%	0%	20%	60%	25%	0%	0%	0%	0%	0%
Y105C5B.25 IV_-_16142796_16142947_16143437	Y105C5B.25	WBGene00013662	Y105C5B.25	IV_-_16142796_16142947_16143437				0%								100%		100%		0%		100%					0%		0%	0%	7.81%	10%	3.12%	0%				0%								0%		0%
Y105C5B.25 IV_-_16143520_16143524_16143564	Y105C5B.25	WBGene00013662	Y105C5B.25	IV_-_16143520_16143524_16143564	100%											100%											100%		0%	46.67%	69.81%	100%	75%	100%												100%
Y105C5B.25 IV_-_16146162_16146928_16147059	Y105C5B.25	WBGene00013662	Y105C5B.25	IV_-_16146162_16146928_16147059				100%						66.67%	100%	100%	100%			20%	100%	100%	83.33%				66.67%	75%	57.14%					0%				100%			100%							0%
Y51H4A.8 IV_-_16575498_16577006_16578304	Y51H4A.8	WBGene00013104	Y51H4A.8	IV_-_16575498_16577006_16578304	38.46%	26.32%								20%		11.9%	0%		0%	52.63%	100%		16.67%	0%	0%		0%					0%		20%				10.47%		0%	0%							0%
map-2 IV_-_16853463_16853815_16854829	map-2	WBGene00003130	Y116A8A.9	IV_-_16853463_16853815_16854829	5.56%	13.56%	0%	7.37%	5.56%	3.03%	5%	4%	0%	23.26%	2.94%	5.88%	14.29%	1.69%	0%	0%	3.57%	0%	2.5%	0%	0%	0%	4.65%	18.18%	0%	0%	0%	0%	3.17%	0%	4.17%	0%	0%	1.94%	0%	3.77%	3.03%	0%	0%	0%	0%	5.88%	4.17%	4%	6.67%
bca-2 IV_-_17098048_17099454_17100040	bca-2	WBGene00013805	Y116A8C.28	IV_-_17098048_17099454_17100040	76.19%	73.91%	88.24%	73.68%	100%	66.67%	100%	100%	100%	82.35%	36.36%	61.9%	68.42%	100%		79.41%	83.33%	71.43%	72.73%	6.25%	25%	100%	78.57%	100%	100%	64.29%	100%	75%	100%	66.67%	75%	50%	50%	80%		81.82%	60%	60%	85.71%		40%	57.14%	50%	100%	88.89%
Y116A8C.30 IV_-_17102206_17102245_17102302	Y116A8C.30	WBGene00013807	Y116A8C.30	IV_-_17102206_17102245_17102302	6.56%	3.03%	28.57%	28.12%	11.11%	12.5%	0%	7.69%	11.11%	15.38%	16.33%	21.43%	5%	6.67%	0%	10.34%	19.35%	8.33%	4.55%	0%	0%		23.81%	14.29%	0%	11.11%	27.66%	54.55%	0%	21.43%	21.43%	33.33%	0%	6.98%	0%	11.76%	25%	28.57%	36.36%	12.5%	0%	0%	8.33%	0%	0%
Y116A8C.40 IV_-_17144460_17144470_17144954	Y116A8C.40	WBGene00013812	Y116A8C.40	IV_-_17144460_17144470_17144954	0%												100%	100%			100%							100%			0%	100%	100%			0%		100%	100%	100%		100%
nra-1 IV_-_17283079_17283115_17283233	nra-1	WBGene00012128	T28F3.1	IV_-_17283079_17283115_17283233	28.57%	18.75%	39.39%	31.25%	43.75%	57.06%	60%	61.54%	45.9%	24%	13.64%	38.3%	5.41%										10%	0%		70%	25.93%	25%	0%	75%	42.11%	14.29%	66.67%	34.62%		16%	7.69%	41.18%	46.5%	35.96%	50.93%
npr-26 IV_-_17409575_17410007_17410049	npr-26	WBGene00011372	T02D1.6	IV_-_17409575_17410007_17410049	2.81%	1.72%	2.58%	1.77%	0%	0%	11.76%	0%	0%	0%	0%	0%	0%	0%	0%	0%	0%	0.63%	0%				0%			0%	28.57%	0%	0%	0%	0%	0%	0%	0%		0%	0%	0%	0%	0%				0%
F11E6.8 IV_-_17446610_17448144_17449561	F11E6.8	WBGene00008711	F11E6.8	IV_-_17446610_17448144_17449561										0%	0%	0%	0%																	0%	0%	0%	0%					5.56%	10.81%	13.73%	10.34%
F11E6.10 IV_-_17462141_17462164_17462227	F11E6.10	WBGene00008713	F11E6.10	IV_-_17462141_17462164_17462227			0%		20%	17.65%	57.14%	13.64%	6.67%	0%	0%	50%	0%	0%									7.14%	0%		0%	0%	9.09%		0%	0%		0%	0%			0%
frpr-19 IV_-_1775453_1775886_1776342	frpr-19	WBGene00021510	Y41D4A.8	IV_-_1775453_1775886_1776342										7.69%	0%	6.25%	8.33%
lin-1 IV_-_2279181_2295068_2300128	lin-1	WBGene00002990	C37F5.1	IV_-_2279181_2295068_2300128	28%	9.09%	21.95%	23.08%				0%		0%		0%	0%	0%		0%		0%										0%		50%	0%	0%	0%	0%		0%	0%			0%
vha-11 IV_-_2312907_2312909_2313789	vha-11	WBGene00006920	Y38F2AL.3	IV_-_2312907_2312909_2313789	95.85%	91.92%	87.23%	94.12%	100%	100%	100%	90%	100%	97.81%	92%	93.28%	94.64%	80.33%		95.96%	87.01%	92.86%	95.1%	94.12%	88.89%	100%	93.75%	83.33%	100%	96.15%	86.44%	98.44%	88.66%	100%	98.61%	71.43%	89.06%	95.88%	100%	79.71%	91.67%	85.19%	87.5%	84.62%	77.27%	95.45%	89.47%	93.33%	96.55%
C45G7.13 IV_-_2444345_2446758_2451275	C45G7.13	WBGene00235340	C45G7.13	IV_-_2444345_2446758_2451275
mdf-2 IV_-_2640679_2640686_2640742	mdf-2	WBGene00003161	Y69A2AR.30	IV_-_2640679_2640686_2640742	0%	0%		0%		0%		0%	0%	0%	0%	17.65%	0%	0%	0%	19.05%		0%	0%	0%	0%		0%	100%			0%				0%	0%		0%		0%	0%		0%	0%	0%	0%	0%	33.33%	0%
Y69A2AR.31 IV_-_2654001_2654637_2654681	Y69A2AR.31	WBGene00022100	Y69A2AR.31	IV_-_2654001_2654637_2654681	0%	0%			0%			0%			0%	0%	0%	3.85%	0%	0%	0%	0%	0%	0%	0%	0%	0%	0%				0%	0%	0%	0%			14.71%		25%	0%	0%	0%	0%	0%				0%
egrh-3 IV_-_2680359_2680447_2683007	egrh-3	WBGene00044651	Y94H6A.11	IV_-_2680359_2680447_2683007	52.17%	50%	72.73%	65.22%		33.33%	0%		25%	76.19%	90.48%	90%	72.41%	84.62%		62.96%	78.26%	90.91%	60%		0%	33.33%	100%	75%		18.75%	100%	50%		66.67%	50%	75%	57.14%	26.67%		63.64%	33.33%	50%	70%		42.86%	100%	33.33%		100%
egrh-3 IV_-_2686713_2686719_2687844	egrh-3	WBGene00044651	Y94H6A.11	IV_-_2686713_2686719_2687844	100%	80%	91.67%	89.47%		100%	100%	100%	100%	93.94%	90.32%	95%	96.15%	100%		100%	95%	90.91%	100%		100%	100%	100%	100%		71.43%	100%	100%		100%	100%	100%	100%	85.19%	100%	100%	50%	100%	100%	50%	100%	100%	60%		100%
F11A6.7; nprt-1 IV_-_2875341_2875383_2879260	F11A6.7; nprt-1	WBGene00196824; WBGene00021882	F11A6.7; Y54G2A.17	IV_-_2875341_2875383_2879260	99.35%	94.735%	100%	100%	100%	100%	100%	66.67%		100%	100%	85.715%	100%	100%		100%	100%	100%	100%	100%		100%	100%	100%	100%	100%	100%	75%	100%	100%	100%	100%	100%	100%		92.855%	70%			100%	100%	100%	80%	100%	83.33%
F11A6.7 IV_-_2902731_2908550_2909953	F11A6.7	WBGene00196824	F11A6.7	IV_-_2902731_2908550_2909953			100%	0%	100%				0%	50%		0%	60%	0%		0%	0%					100%	0%											68.57%		75%				100%
Y54G2A.26 IV_-_2986734_2986740_2987600	Y54G2A.26	WBGene00021890	Y54G2A.26	IV_-_2986734_2986740_2987600	98.88%	96%	95.45%	94.29%	100%	92.86%	85.19%	100%	94.34%	97.35%	98.77%	98.18%	96.46%	96.64%	61.6%	97.53%	96.24%	95.14%	94.77%	97.06%	100%	100%	96.15%	100%	100%	100%	100%	100%	100%	100%	100%	93.75%	100%	93.45%	100%	95.35%	100%	91.84%	100%	94.44%	100%	100%	100%	84.62%	100%
Y54G2A.73 IV_-_3000756_3000783_3001592	Y54G2A.73	WBGene00219425	Y54G2A.73	IV_-_3000756_3000783_3001592	2.08%	0%	0%	6.25%	0%	0%	0%	0%	0%	0%	0%	0%	0%	0%		0%	4.76%	0%	6.45%	0%	0%		5%	0%		0%	0%	0%	0%	0%	0%	20%		0.61%		0%	0%	5.56%	0%	0%	0%	0%	0%	0%	0%
Y54G2A.73 IV_-_3006083_3006090_3006140	Y54G2A.73	WBGene00219425	Y54G2A.73	IV_-_3006083_3006090_3006140	12.5%	33.33%	0%	50%	0%	100%		0%		31.25%		57.14%	11.76%	0%		50%			0%				0%				0%	0%				0%	100%	30.77%			50%				0%	0%	0%
eel-1 IV_-_3034028_3034037_3034086	eel-1	WBGene00022069	Y67D8C.5	IV_-_3034028_3034037_3034086	2.63%	0%	0%	0%	0%	0%	0%	0%	0%	0%	0.92%	1.41%	1.37%	0.7%	0%	0%	1.27%	0.93%	0%	0%	0%	0%	1.67%	0%	0%	0%	0%	2.86%	0%	11.11%	0%	0%	0%	1.17%		0%	3.03%	0%	0%	0%	0%	11.11%	9.09%	0%	0%
eel-1 IV_-_3034979_3034988_3035029	eel-1	WBGene00022069	Y67D8C.5	IV_-_3034979_3034988_3035029	7.41%	12.5%	0%	0%	11.11%	0%	1.64%	23.53%	6.9%	17.07%	7.27%	0%	17.95%	4.69%	0%	18.37%	0%	3.77%	7.02%	0%	0%	0%	15.38%	9.09%	100%	0%	0%	2.44%	2.94%	0%	0%	0%	0%	20%	0%	0%	0%	0%	8.51%	1.82%	0%	8.33%	14.29%	10%	25%
eel-1 IV_-_3040091_3040100_3040496	eel-1	WBGene00022069	Y67D8C.5	IV_-_3040091_3040100_3040496	2.38%	4%	1.37%	9.76%	16.67%	0%	6.9%	47.06%	5.41%	12.9%	4.26%	16.22%	25.18%	6.2%	35.23%	30.51%	4.6%	2.15%	1.72%	0%	7.14%	0%	26.67%	0%	25%	0%	0%	4.88%	0%	20%	2.17%	5.88%	4.35%	29.64%	0%	1.94%	0%	1.54%	0%	12.73%	2.78%	6.67%	33.33%	44.44%	27.27%
eel-1 IV_-_3048957_3048963_3049281	eel-1	WBGene00022069	Y67D8C.5	IV_-_3048957_3048963_3049281	5.88%	28.57%	0%	3.64%	8.33%	3.7%	2.17%	33.33%	0%	13.89%	2.33%	6.67%	22.77%	1.98%	0%	22.92%	0%	1.61%	9.52%	0%	0%	0%	38.1%	0%		30%	0%	2.78%	0%	0%	0%	5.88%	2.78%	24.15%		1.39%	0%	3.33%	0%	4.44%	7.69%	20%	0%	20%	25%
mca-3 IV_-_3121681_3123843_3124028	mca-3	WBGene00003153	Y67D8C.10	IV_-_3121681_3123843_3124028
gcy-23 IV_-_3288296_3288307_3288347	gcy-23	WBGene00001548	T26C12.4	IV_-_3288296_3288307_3288347	0%			0%	1.56%	4.22%	1.05%	1.47%	6.98%																				0%					0%		0%						0%
B0546.3 IV_-_3381980_3381988_3382029	B0546.3	WBGene00015250	B0546.3	IV_-_3381980_3381988_3382029	0%	0%	1.89%	5.56%	28.57%	13.64%	0%	0%	0%	13.64%	0%	0%	20%	0%	0%	8.7%	16%	0%	0%	0%	0%	0%	0%	0%		0%	0%	5.56%	0%	0%	0%	8.33%	0%	24.62%		0%	20%	0%	0%	0%	0%	14.29%	0%	0%	0%
cha-1; unc-17 IV_-_3617775_3623485_3624630	cha-1; unc-17	WBGene00000481; WBGene00006756	ZC416.8; ZC416.8	IV_-_3617775_3623485_3624630	37.5%	75%		100%	100%		100%			49.075%	100%	92.855%	100%			92.71%			75%		100%		50%	0%		100%		0%		100%	100%			66.665%						75%	100%	100%	100%		100%
fln-1 IV_-_363873_363879_363974	fln-1	WBGene00022048	Y66H1B.2	IV_-_363873_363879_363974	42.31%	52.94%	57.14%	43.75%	50%	57.14%	100%	85.71%	40%					31.25%	3.28%	36%	15.38%	50%	47.22%				65%	52.63%	100%	96.67%	50%	55%	52.94%	28.57%	20%	42.86%	50%					90%	20%	57.14%	33.33%	38.71%	33.33%	16.67%	47.06%
fln-1 IV_-_363873_364128_364207	fln-1	WBGene00022048	Y66H1B.2	IV_-_363873_364128_364207																					70%	57.14%
fln-1 IV_-_369148_371090_371404	fln-1	WBGene00022048	Y66H1B.2	IV_-_369148_371090_371404	19.23%	20%	0%	0%	0%	25%	77.78%	0%	0%	30%	0%	0%	9.43%	17.39%		0%	42.11%	0%	9.09%	0%	0%	0%	8.57%	0%	0%	0%	10%	0%	0%	40%	0%	50%		5.77%		11.11%	0%		0%	0%	0%	40%	0%	0%	0%
Y37E11AM.2 IV_-_3723529_3723538_3724064	Y37E11AM.2	WBGene00021366	Y37E11AM.2	IV_-_3723529_3723538_3724064	11.11%	0%	0%	37.5%	0%	28.57%		0%	0%	9.09%	0%	20%	33.33%	0%	0%	35.71%	0%	0%	0%		0%	0%	12.5%	0%			0%	0%	0%	50%	0%	0%	38.46%	7.32%		0%	0%		0%	0%	0%	0%	0%	0%	50%
fln-1 IV_-_374524_374530_374569	fln-1	WBGene00022048	Y66H1B.2	IV_-_374524_374530_374569	57.14%	36.36%	33.33%	100%	33.33%	75%	66.67%	100%		61.54%	25%	66.67%	54.76%	55.56%		75%	100%	40%	8.33%	100%	33.33%	100%	61.9%	40%		61.54%	58.82%	87.5%	82.35%	0%	57.14%	50%	100%	71.28%	100%	85.71%	25%		100%	0%	0%	93.33%	80%	66.67%	54.55%
W02C12.2 IV_-_4005900_4005971_4006588	W02C12.2	WBGene00020929	W02C12.2	IV_-_4005900_4005971_4006588	100%	100%	100%	96%	100%	100%	100%	100%	100%	95.83%	99.51%	100%	87.5%	99.17%	100%	95.83%	92.98%	96.74%	100%	100%	100%	100%	99.03%	100%	100%	100%	100%	98.68%	100%	100%	100%	100%	100%	100%		100%	100%	100%	100%	91.3%	100%	94.55%	97.78%	100%	98.18%
hlh-30 IV_-_4033790_4033796_4033852	hlh-30	WBGene00020930	W02C12.3	IV_-_4033790_4033796_4033852		33.33%	0%																								0%						0%					0%	0%	0%
pax-2 IV_-_4199855_4199861_4199986	pax-2	WBGene00003938	K06B9.5	IV_-_4199855_4199861_4199986	0%		0%				0%			0%	0%																				0%					0%	0%	4.59%	10.87%	1.72%	7.89%				0%
srv-4 IV_-_4286903_4286907_4286949	srv-4	WBGene00005715	F15E6.7	IV_-_4286903_4286907_4286949	72.22%	69.23%	72.57%	75.89%																			100%													0%				100%
wapl-1 IV_-_4445418_4445424_4445462	wapl-1	WBGene00019953	R08C7.10	IV_-_4445418_4445424_4445462	0%	12.5%	0%	7.14%	0%	0%	0%	33.33%	0%	8.33%	0%	14.29%	30.56%	0%		46.15%	0%	0%	8.33%		50%		11.11%	66.67%	0%	0%	0%	0%	0%	50%	0%	0%	10.53%	2.38%	0%	0%	0%	0%	0%		28.57%	0%	0%	0%	33.33%
gbb-2 IV_-_4495713_4495719_4496267	gbb-2	WBGene00022675	ZK180.1	IV_-_4495713_4495719_4496267	91.67%	100%	92.86%	92.31%	100%					100%		77.78%		100%	100%	100%	100%	100%			100%				100%	100%		100%	100%		100%			85.71%						100%	100%	100%		100%	100%
F19C7.8 IV_-_4612456_4612462_4613148	F19C7.8	WBGene00017597	F19C7.8	IV_-_4612456_4612462_4613148	86.73%	85.15%	87.4%	91.72%	86.14%	90.34%	84.27%	90.06%	90.82%	60%	87.5%	100%	80%	87.88%	100%	96.55%	78.33%	88.89%	89.47%	83.78%	83.33%		86.27%	86.82%	76.88%	90.57%	89.03%	88.44%	88%	91.46%	83.81%	88.78%	86.48%	81.93%	0%	90.48%	81.82%	88.14%	89.24%	87.72%	96.2%	100%	81.82%	80%	71.43%
cif-1 IV_-_4708587_4708596_4709320	cif-1	WBGene00019543	K08F11.3	IV_-_4708587_4708596_4709320	0%	6.85%	1.85%	1.52%	0%	0%	0%	0%	0%	3.16%	1.87%	5.15%	4.76%	0%	0%	1.59%	0%	0%	7.69%	0%	13.33%	26.09%	3.03%	5.56%	0%	0%	13.16%	3.57%	0%	0%	2.22%	0%	1.82%	5.83%	0%	0%	0%	0%	0%	0%	0%	0%	0%	0%	8.33%
dpf-7 IV_-_4800352_4800538_4800741	dpf-7	WBGene00001060	R11E3.7	IV_-_4800352_4800538_4800741	83.33%	50%	72.73%	100%	100%	66.67%		100%	100%												100%		100%		100%	100%	80%		100%	100%	100%	100%		82.76%		80%	100%	100%	100%	100%	100%	100%	100%	100%	100%
tat-2 IV_-_4828111_4828644_4828749	tat-2	WBGene00019166	H06H21.10	IV_-_4828111_4828644_4828749	46.15%	0%	0%	0%			100%			0%	0%	40%	16.67%						30%				0%	0%		0%	21.43%	0%	0%	0%	0%	0%	0%	11.54%		0%	0%	0%	0%	100%			100%		0%
str-175 IV_-_4869372_4869443_4869558	str-175	WBGene00006219	Y17G9A.6	IV_-_4869372_4869443_4869558																		0%																				71.43%	58.82%	0%	45.45%
srz-24 IV_-_4978091_4980072_4980116	srz-24	WBGene00017113	E03H12.6	IV_-_4978091_4980072_4980116	93.57%	100%	95.05%	92.86%						100%				100%			100%	100%			0%	44.44%																100%
hot-9 IV_-_5041122_5043774_5044632	hot-9	WBGene00044484	C09B9.8	IV_-_5041122_5043774_5044632	100%	100%	100%							100%	98.73%	100%	100%	100%		100%	100%	100%	100%				100%	100%			100%	100%	100%	100%	100%	100%	100%	97.61%	100%	100%	100%	100%		100%		100%
tkr-3 IV_-_5114007_5114052_5114773	tkr-3	WBGene00006428	AC7.1	IV_-_5114007_5114052_5114773																																										94.44%	92.31%	100%	100%
pig-1 IV_-_514176_514185_514529	pig-1	WBGene00021012	W03G1.6	IV_-_514176_514185_514529	10%	0%	75%	0%	0%	100%		0%		0%	0%	0%	27.27%			22.22%		0%	0%	0%			0%	0%	0%		0%					0%		20%		50%	0%	0%				33.33%	0%	0%
gpa-18 IV_-_5189176_5189182_5189224	gpa-18	WBGene00020997	W03F8.9	IV_-_5189176_5189182_5189224	50%	50%	75%	75%	50%	91.67%	100%	100%	100%	100%		100%	100%				100%	100%					100%				71.43%		100%	92.31%	88.89%	87.5%	70.97%	61.76%	100%	87.5%	71.43%	80.43%	93.75%	93.75%	92%
hda-6 IV_-_5357422_5357809_5357874	hda-6	WBGene00018319	F41H10.6	IV_-_5357422_5357809_5357874	40%	62.5%	77.78%	33.33%	0%	100%		0%		30.77%	100%	0%	25%	66.67%		42.86%	60%	50%	40%				33.33%	0%				0%		100%	100%	0%	100%	63.89%		85.71%	0%	50%	100%		0%	0%	50%		100%
hda-6 IV_-_5363804_5363810_5363852	hda-6	WBGene00018319	F41H10.6	IV_-_5363804_5363810_5363852	0%	0%	0%	9.09%	0%	0%	0%	40%		4.35%	0%	0%	3.7%	25%		20.83%	0%	0%	0%	0%	0%		33.33%	50%			0%	0%		0%	0%	0%	0%	3.94%		0%	0%		0%		0%		25%	0%
C31H1.8 IV_-_5813607_5813613_5813654	C31H1.8	WBGene00016291	C31H1.8	IV_-_5813607_5813613_5813654	45.45%	25%	0%		0%	100%		100%		75%			52.38%	50%		58.82%	100%		0%		25%		33.33%	0%						0%	25%		0%	28.57%		0%	0%		0%		33.33%	40%	80%		50%
H04M03.12 IV_-_5899909_5900849_5900897	H04M03.12	WBGene00019156	H04M03.12	IV_-_5899909_5900849_5900897					100%		100%	100%	100%	76.92%	100%	50%	83.33%	100%		93.88%	93.59%	100%	95.24%			100%	100%				0%	80%		100%	100%	100%	100%	100%	100%	100%	100%	0%	100%			100%
mcu-1 IV_-_5938890_5938897_5939122	mcu-1	WBGene00019296	K02B2.3	IV_-_5938890_5938897_5939122	0%	2.38%	9.09%	0%	0%	7.14%	0%	9.09%	0%	10.26%	0%	0%	24%	25%		16.67%	4.55%	9.09%	0%		0%		5.56%	0%		0%	0%	10%	0%	0%	0%	0%	0%	3.85%		16.67%	0%	0%	0%	57.14%	0%	6.67%	10%	0%	8.33%
pqn-22 IV_-_6027524_6029108_6029155	pqn-22	WBGene00004112	C46G7.4	IV_-_6027524_6029108_6029155	75.86%	75%		62.5%																0%	63.16%	100%
unc-77 IV_-_6157709_6157914_6158319	unc-77	WBGene00006809	C11D2.6	IV_-_6157709_6157914_6158319
unc-77 IV_-_6166047_6166173_6166242	unc-77	WBGene00006809	C11D2.6	IV_-_6166047_6166173_6166242										0%		0%											0%			0%		0%						0%			0%
unc-77 IV_-_6170186_6170296_6170466	unc-77	WBGene00006809	C11D2.6	IV_-_6170186_6170296_6170466										0%		0%	0%	4.27%	0%	7.89%	0.52%	0.6%	2.44%																							0%	0%	0%	0%
rpl-15 IV_-_653596_654202_654398	rpl-15	WBGene00004427	K11H12.2	IV_-_653596_654202_654398	99.95%	99.79%	100%	99.82%	100%	100%	100%	100%	100%	99.74%	99.81%	99.78%	99.67%	99.66%	100%	99.91%	99.92%	99.93%	100%	100%	100%	100%	100%	100%	100%	100%	100%	99.94%	99.89%	99.75%	99.78%	99.81%	100%	100%	100%	99.9%	99.79%	100%	99.8%	100%	100%	100%	100%	99.7%	99.78%
rpl-15 IV_-_653642_654202_654398	rpl-15	WBGene00004427	K11H12.2	IV_-_653642_654202_654398	100%	99.93%	99.57%	99.63%	99.57%	99.54%	100%	99.68%	100%	99.74%	99.24%	99.89%	99.02%	99.41%	100%	99.83%	99.53%	99.63%	99.74%	100%	99.55%	100%	99.76%	99.65%	100%	100%	100%	99.94%	99.66%	99.75%	100%	100%	100%	100%	100%	99.61%	99.37%	100%	100%	99.05%	99.68%	99.82%	100%	100%	99.78%
F38A5.2 IV_-_6585130_6585136_6585206	F38A5.2	WBGene00018161	F38A5.2	IV_-_6585130_6585136_6585206	21.93%	19.57%	28.57%	26.42%	40%	35.71%	58.33%	38.24%	18.18%	33.98%	25.25%	20.41%	32.35%	30.65%	33.53%	35.64%	36.36%	20%	25%	47.37%	78.57%	0%	30.77%	40.91%		54.84%	6.9%	15.62%	16.13%	26.67%	22.22%	15%	18.92%	21.92%	0%	20%	25%	33.33%	28%	14.29%	33.33%	40%	31.58%	60%	42.11%
C17H12.2 IV_-_6788714_6788724_6788763	C17H12.2	WBGene00015928	C17H12.2	IV_-_6788714_6788724_6788763	0%	0%	0%	0%	0%	0%	0%	0%	0%	9.68%	0%	0%	13.33%	12.5%		0%	0%	0%	0%		0%			0%		0%	0%	0%		0%	0%	0%	0%	9.68%		0%	0%		0%		0%	0%	66.67%	0%	0%
T05A12.3 IV_-_6886105_6886111_6886152	T05A12.3	WBGene00020234	T05A12.3	IV_-_6886105_6886111_6886152	0%	0%	0%	0%	0%	0%	0%	0%	0%	0%	0%	0%	12.5%	0%		0%	0%	0%	0%		0%		0%	0%			0%	0%	0%		0%	0%	0%	0%		0%	0%		0%	0%	0%	0%	0%	0%	0%
cutl-26 IV_-_700346_701202_707666	cutl-26	WBGene00021950	Y55F3C.7	IV_-_700346_701202_707666	100%	100%	100%	100%						100%	100%	100%	100%	100%	100%	75%	100%	100%	100%				100%	100%	100%	100%	100%	100%	100%	80%	100%	88.89%	100%	100%	100%	95.65%	100%	100%	100%	100%	100%	100%	100%	100%	100%
cogc-2 IV_-_7039147_7039153_7039192	cogc-2	WBGene00000585	C06G3.10	IV_-_7039147_7039153_7039192	0%	0%	11.11%	0%		0%		0%	0%	0%	0%	0%	9.09%	0%		9.09%	50%	0%	0%		36.36%	0%	28.57%	0%			42.86%	0%	0%	0%	0%	0%		35.14%		0%	0%	50%	28.57%	0%	0%	0%	0%	0%	0%
deb-1 IV_-_7085857_7086099_7086181	deb-1	WBGene00000942	ZC477.9	IV_-_7085857_7086099_7086181	96.88%	100%	50%	0%	75%	100%	66.67%	100%						21.74%		86.67%	42.86%	58.82%	83.33%		15.38%	100%	72.73%		0%	68.75%	60%	80%	100%	100%	91.3%	50%	100%	68.57%		53.85%	53.85%			100%	100%	33.33%	100%	100%	80%
hecd-1 IV_-_7141061_7141067_7141110	hecd-1	WBGene00016405	C34D4.14	IV_-_7141061_7141067_7141110	13.79%	30%	10.42%	8.7%	33.33%	15.38%	29.03%	25%	12.82%	30.67%	22.22%	7.69%	42.86%	23.08%	0%	29.27%	26%	21.05%	12.77%		30%	0%	23.08%	54.55%	0%	5.56%	0%	5.56%	0%	0%	23.08%	6.67%	11.11%	38%		15.56%	0%	15.91%	26.32%	50%	40.91%	27.27%	40%	66.67%	37.5%
col-113 IV_-_7150789_7150801_7150878	col-113	WBGene00000687	C34D4.15	IV_-_7150789_7150801_7150878	66.67%	40%		75%	50%	66.67%	100%	91.67%	0%	86.11%	76.47%	62.5%	62.5%	77.78%	100%	67.8%	80%	81.82%	75%	100%	56.67%		28.57%			100%	100%	100%	100%	54.55%	50%	0%		66.67%		50%	61.54%		66.67%	100%	92.31%	100%	100%	100%	73.68%
D2024.5 IV_-_7227507_7227617_7227694	D2024.5	WBGene00017053	D2024.5	IV_-_7227507_7227617_7227694
daf-42 IV_-_7336981_7340973_7341119	daf-42	WBGene00021496	Y40C5A.3	IV_-_7336981_7340973_7341119
Y40C5A.4 IV_-_7349476_7349809_7349893	Y40C5A.4	WBGene00021497	Y40C5A.4	IV_-_7349476_7349809_7349893	0%	0%	0%	0%	0%	0%	0%	44.44%		36.36%	16.13%	56.52%	8.33%	5.41%	0%	0%	0%	3.03%	0%	0%	0%	0%	0%	0%	0%	0%	0%	0%	0%		66.67%		0%	12.5%		14.29%	0%	0%	0%	0%				0%
Y40C5A.4 IV_-_7350688_7351260_7351406	Y40C5A.4	WBGene00021497	Y40C5A.4	IV_-_7350688_7351260_7351406					7.14%	0%	0%	0%															0%	0%				0%	11.54%	0%	20%	50%	50%	100%	0%	60%	66.67%	100%	87.5%	0%	50%			0%	0%
plc-4 IV_-_7512057_7512065_7512217	plc-4	WBGene00004039	R05G6.8	IV_-_7512057_7512065_7512217	0%	0%	0%	0%		0%	0%	100%	0%	25%	0%	0%	16.67%	0%		0%	25%	0%	0%		0%						0%	0%			0%		0%	74.07%		0%					0%	0%	0%	0%	0%
F33D4.6 IV_-_7715147_7715383_7715467	F33D4.6	WBGene00017998	F33D4.6	IV_-_7715147_7715383_7715467	0%	12.12%	0%	33.33%	33.33%	12.5%		0%	0%	40.82%	57.14%	30%	0%	11.11%		0%	85.71%	30%	41.18%	0%	100%	11.76%	13.79%	0%		40.91%	0%	11.11%	100%	0%	0%			0%		80%	18.75%		0%	0%	100%	0%			100%
rsp-6 IV_-_7790397_7790745_7790835	rsp-6	WBGene00004703	C33H5.12	IV_-_7790397_7790745_7790835																				0%	0%	0%																				16.67%	7.69%	9.09%	9.52%
sgo-1 IV_-_7795111_7795117_7795203	sgo-1	WBGene00016381	C33H5.15	IV_-_7795111_7795117_7795203	0%	66.67%	0%	0%	0%	0%		62.5%	0%	100%	0%	22.22%	38.46%	0%		87.5%	0%	0%	0%		0%		0%				0%			0%		0%	0%	23.33%		60%					0%		100%
cdgs-1 IV_-_7814571_7814577_7815126	cdgs-1	WBGene00016384	C33H5.18	IV_-_7814571_7814577_7815126	0%	0%	0%	0%	2.27%	0%	0%	2.7%	0%	4.84%	0%	0%	2.44%	0%	0%	0%	0%	3.33%	2.17%	0%	23.08%	0%	0%	0%	0%	0%	0%	2.08%	0.93%	7.69%	0%	0%	0%	6.58%		0%	0%	0%	0%	2.13%	3.03%	0%	0%	33.33%	0%
C06A6.4 IV_-_7827105_7827462_7827567	C06A6.4	WBGene00015509	C06A6.4	IV_-_7827105_7827462_7827567	10%	16.67%	100%	50%	0%			50%		15.38%	100%	38.46%	78.95%	0%	0%	60%	0%	50%	50%	0%	71.43%					0%	0%	0%	0%	0%	11.11%	0%	77.78%	85%		100%	33.33%	66.67%	100%	66.67%	100%	0%	66.67%	100%	50%
xpo-3 IV_-_7923378_7923384_7923518	xpo-3	WBGene00002080	C49H3.10	IV_-_7923378_7923384_7923518	10%	0%	0%	0%	0%			100%		0%	30%	0%	13.33%	0%		41.67%	0%	0%	0%		71.43%									0%	0%	0%	0%	2.22%		0%	0%	0%		0%	0%	0%	100%	100%	0%
nsy-7 IV_-_8085233_8085278_8085751	nsy-7	WBGene00044508	C18F3.4	IV_-_8085233_8085278_8085751	58.82%	50%	88.89%	100%	100%	96.15%	96.43%	87.5%	100%	81.58%	79.17%	80.65%	75%	100%		57.14%	100%	76.19%	75%				83.33%	0%					100%	100%	100%	60%	90%	88.24%		100%	80%	100%	100%	100%	60%	100%	0%	100%
rabs-5 IV_-_8104670_8104676_8105162	rabs-5	WBGene00021538	Y42H9AR.3	IV_-_8104670_8104676_8105162	0%	0%	0%	0%					20%	0%	0%		0%	0%		33.33%	0%	0%			0%		0%					0%			0%	0%	0%	57.14%		0%	0%	0%		0%		0%			0%
zipt-15 IV_-_811736_812567_817297	zipt-15	WBGene00021936	Y55F3BL.2	IV_-_811736_812567_817297	2.42%	3.33%	0%	0%	0%	0%	0%	0%	0%	3.03%	1.22%	0%	0%	6.12%	0%	0%	0%	1.92%	0%	0%	0%	0%	0%	0%	0%	0%	0%	0%	0%	0%	0%	0%	0%	0%		0%	0%	0%	7.14%	0%	0%	0%	0%	0%	0%
nhr-66 IV_-_8229062_8229068_8229247	nhr-66	WBGene00003656	T09A12.4	IV_-_8229062_8229068_8229247	31.17%	18.18%	23.19%	21.95%	0%	14.29%	0%	0%	46.15%	4.35%	14.29%	16.22%	20%	8.33%		40%	6.67%	13.33%	0%		14.29%	0%	40%	0%	0%	0%	57.14%	100%	20%	33.33%	9.09%	33.33%	3.57%	9.52%		14.58%	25%	13.33%	37.5%	0%	4.55%	0%	0%	33.33%	0%
D2096.7 IV_-_8376631_8376666_8376723	D2096.7	WBGene00017074	D2096.7	IV_-_8376631_8376666_8376723	78.57%	75%	100%	93.75%	100%	100%	100%	100%	100%	84.21%	100%	100%	89.66%	91.67%		100%	100%	100%	94.12%		100%	100%	87.5%	50%		100%	100%	100%	100%	100%	100%	83.33%		95.65%		87.5%	100%	50%	100%		100%	100%	100%	100%	100%
tag-77 IV_-_8503971_8503977_8504055	tag-77	WBGene00006450	C28C12.10	IV_-_8503971_8503977_8504055	14.29%	0%	0%	6.67%		0%	0%		0%	33.33%	0%	0%	13.33%	20%	0%	33.33%	0%	0%	12.5%					0%		0%		0%	0%	0%	0%	0%	0%	36.96%		14.29%	0%	0%	0%	0%	0%	100%
H23L24.4 IV_-_8703129_8703393_8703825	H23L24.4	WBGene00019231	H23L24.4	IV_-_8703129_8703393_8703825	0%				19.05%	4.17%	34.38%	34.04%	0%					0%	0%	0%	0%	0%	0%				0%	0%	0%	0%	0%	0%	0%	0%	0%		100%	0%	0%	0%			0%		0%				0%
C09G9.1 IV_-_8862485_8863497_8863847	C09G9.1	WBGene00007492	C09G9.1	IV_-_8862485_8863497_8863847	61.9%	72%	47.06%	58.82%	40%	58.82%	100%	50%	83.33%	52.38%	27.03%	32.14%	42.11%	40%	100%	65%	46.15%	40%	25%	0%		100%	13.33%	100%	0%	0%	29.17%	14.29%	41.67%	33.33%	0%	25%	18.18%	35.29%		40%	50%	0%	50%	12.5%	40%	50%	25%	0%	62.5%
mans-4 IV_-_9078150_9078158_9078205	mans-4	WBGene00013881	ZC410.3	IV_-_9078150_9078158_9078205	66.67%	0%		0%		100%	100%	0%		0%			37.5%	0%		0%					0%		0%											28%						0%		100%	0%	0%
icln-1 IV_-_9095179_9095298_9095341	icln-1	WBGene00002046	C01F6.8	IV_-_9095179_9095298_9095341					0%	14.29%	87.5%	100%	14.29%												41.67%		52.38%	22.22%	0%					42.86%	23.08%	25%	40.74%	27.92%		40.62%	57.14%	33.33%	57.14%	0%	10%
flh-1 IV_-_9262602_9262611_9262656	flh-1	WBGene00012435	Y11D7A.12	IV_-_9262602_9262611_9262656	60%	40%	50%	60%	100%	40%			100%	33.33%	60%		86.67%	33.33%		95.24%	60%	100%	66.67%		0%							0%		100%	0%			62.07%		75%			100%			100%	100%	100%	100%
coa-4 IV_-_9334405_9334557_9335264	coa-4	WBGene00011857	T20D3.3	IV_-_9334405_9334557_9335264	100%		0%	100%						52.38%	100%	75%	55.56%	33.33%		37.5%		50%	100%		0%			100%			100%			100%	0%		0%	100%		100%		0%	100%		100%				100%
vps-26 IV_-_9341003_9341009_9341352	vps-26	WBGene00006931	T20D3.7	IV_-_9341003_9341009_9341352	38.89%	0%	20%	15.38%	0%	66.67%		0%		0%		31.82%	0%	18.18%		61.54%	60%	62.5%	40%	0%	53.33%	0%	0%	0%	0%	100%	0%	100%	0%		0%	0%	36.36%	7.69%		27.27%		25%	80%	16.67%	28.57%			0%	0%
pezo-1 IV_-_9361965_9361971_9362970	pezo-1	WBGene00007505	C10C5.1	IV_-_9361965_9361971_9362970	0%	100%	0%	0%	0%			66.67%	0%	0%			0%	0%		0%	0%	0%	0%		0%			0%	0%			0%			0%	0%	0%	20%		0%	0%	0%		0%	0%			0%	0%
pezo-1 IV_-_9363968_9363974_9364020	pezo-1	WBGene00007505	C10C5.1	IV_-_9363968_9363974_9364020	17.65%	9.09%	0%	0%	33.33%	25%	0%	50%		44.44%	0%	0%	30%	0%		35.71%	12.5%	0%	0%	0%	0%	100%	25%	0%		0%		0%	0%	50%	28.57%	0%	0%	42.31%		0%	50%	0%	0%	0%	33.33%		0%	0%	50%
pezo-1 IV_-_9364178_9364833_9365069	pezo-1	WBGene00007505	C10C5.1	IV_-_9364178_9364833_9365069	39.39%	50%	27.78%	9.09%	100%	80%	0%	100%	100%	26.09%	14.29%	0%	23.81%	40%		20.83%	71.43%	33.33%	50%		0%		62.5%	40%	0%	77.78%	100%	40%	0%	50%	71.43%	100%	0%	6.67%		69.23%	33.33%	80%	0%	58.33%	25%		0%	100%	20%
F38E11.6 IV_-_9465017_9465023_9465069	F38E11.6	WBGene00009543	F38E11.6	IV_-_9465017_9465023_9465069	0%				0%	0%	0%		4.76%	0%			100%	0%	0%	0%	0%	0%	100%				0%				0%			22.73%	10%	0%	4.62%	0%		15.79%	0%	20%	0%	57.14%	0%
cka-1 IV_-_9732891_9732900_9732945	cka-1	WBGene00000509	C28D4.2	IV_-_9732891_9732900_9732945	19.35%	0%	0%	5.88%	0%	6.67%	0%	28.57%	0%	26.32%	0%	0%	60%	0%		46.67%	100%	0%	0%	0%	100%		100%				0%	0%	0%	0%	14.29%	0%		27.27%		20%	0%	0%		100%	0%		50%	75%	0%
pis-1 IV_-_9795519_9795526_9795585	pis-1	WBGene00004031	T13F2.3	IV_-_9795519_9795526_9795585	0%	0%	0%	0%	0%	0%	0%	0%	0%	0%	0%	0%	0%	0%	0%	0%	0%	0%	0%	0%	0%		0%	0%		0%	0%	0%	0%		0%	0%	0%	7.84%		0%	0%	0%	0%	0%	0%		0%		0%
pis-1 IV_-_9796245_9796251_9796296	pis-1	WBGene00004031	T13F2.3	IV_-_9796245_9796251_9796296	53.85%	61.54%	16.67%	53.85%	100%	63.64%	45.45%	66.67%	62.5%	51.85%	20%	45.45%	37.84%	44%		55.56%	33.33%	42.86%	12.5%		100%		60.87%	0%		0%	52.38%	37.5%	0%	33.33%	36.84%	50%	22.22%	50%		21.21%	33.33%	0%		100%	25%	50%	40%	100%	0%
dct-15 IV_-_9809756_9809790_9809835	dct-15	WBGene00012340	W08D2.3	IV_-_9809756_9809790_9809835	100%		100%	100%	93.75%	93.33%	86.44%	98.41%	92.98%	100%		100%	100%	100%		100%	100%						98.15%	100%	100%	100%	94.12%	100%	98.08%	97.62%	98.2%	100%	100%	100%	100%	95.83%	100%	100%	96.43%	100%	100%			100%
dur-1 IV_-_9922526_9923137_9923246	dur-1	WBGene00001113	F25H8.5	IV_-_9922526_9923137_9923246
dur-1 IV_-_9922695_9923137_9923246	dur-1	WBGene00001113	F25H8.5	IV_-_9922695_9923137_9923246	97.01%	100%	100%	50%	66.67%	100%		100%	100%	75%		60%	88.89%										100%	100%		0%	75%	100%	100%	0%	100%	100%		60%		50%		100%	100%	100%				0%
dur-1 IV_-_9924758_9927064_9927573	dur-1	WBGene00001113	F25H8.5	IV_-_9924758_9927064_9927573	75.23%	93.18%	50%	36.36%	0%	25%	100%	25%	28.57%	79.37%	58.33%	64.86%	81.58%	30%	100%	90.3%	100%	75%	93.75%		84.62%		66.67%	50%		76.92%	60%	0%		100%	93.33%	0%	100%	72.15%		75%	87.5%	0%		100%	80%	75%	100%	66.67%	96.15%
dur-1 IV_-_9927064_9927378_9927573	dur-1	WBGene00001113	F25H8.5	IV_-_9927064_9927378_9927573														70%	0%	1.63%	20%	36.84%	2.17%							23.08%	35.71%	100%	100%	83.33%	0%		0%							0%	0%	25%	33.33%	60%	7.41%
gon-1 IV_-_9942055_9942355_9942442	gon-1	WBGene00001650	F25H8.3	IV_-_9942055_9942355_9942442	50%	0%		0%	0%					0%	0%	0%	0%	0%				0%			0%									0%		100%		0%		0%	0%	0%			0%	57.14%	0%	50%	40%
gon-1 IV_-_9945618_9945621_9945683	gon-1	WBGene00001650	F25H8.3	IV_-_9945618_9945621_9945683	100%	100%		100%				0%		80%		75%	100%	85.71%	100%	100%	100%	100%	100%	100%	66.67%				100%	100%	100%	100%	100%	100%	100%		100%	100%		100%	100%	100%		85.71%	100%	100%	100%	100%	100%
uba-1 IV_-_9993346_9993349_9994727	uba-1	WBGene00006699	C47E12.5	IV_-_9993346_9993349_9994727					100%	89.29%	100%	90%	95.83%	100%	91.67%	100%	97.62%	100%	100%	92.86%	90.62%	96.67%	96.23%	94.74%	93.55%		85%	80%										89.11%		95.45%	100%					93.33%	100%	100%	100%
pyp-1 IV_-_9996791_9997963_9998191	pyp-1	WBGene00008149	C47E12.4	IV_-_9996791_9997963_9998191																							0%	0%	0%						0%
C47E12.3 IV_-_9999519_9999528_9999573	C47E12.3	WBGene00008148	C47E12.3	IV_-_9999519_9999528_9999573	0%	5.56%	0%	6.25%		0%	100%	0%	0%	19.35%	0%	0%	0%	0%		28%	0%	0%	0%		0%		0%			0%	0%	50%		0%	0%	0%	0%	20.27%		0%	0%	0%		0%			0%		14.29%
mut-16 I_+_10080568_10080608_10080620	mut-16	WBGene00003508	B0379.3	I_+_10080568_10080608_10080620	0%	25%	0%	28.57%		50%		0%		16.67%	12.5%	30%	19.23%	0%		36.36%	0%	10%	0%		0%		0%				0%	66.67%	0%	0%	0%		0%	26.09%		0%		50%	0%	50%		0%	0%	0%	0%
mut-16 I_+_10083153_10083196_10083202	mut-16	WBGene00003508	B0379.3	I_+_10083153_10083196_10083202	44.44%	100%	25%	23.08%		33.33%				40.62%	100%	0%	60.71%	46.67%		100%	0%	36.36%	71.43%		100%	0%	61.54%	100%	100%	100%		100%			0%			83.12%		25%	0%	0%		0%	0%	100%	100%	100%	50%
F16C3.1 I_+_10149871_10149918_10149959	F16C3.1	WBGene00008885	F16C3.1	I_+_10149871_10149918_10149959	0%	0%	0%	0%						4.55%	0%	10%	0%	75%	0%	0%	0%	5.88%	16.67%		0%		50%	0%			0%	0%	0%		0%		0%	20%		50%	0%	0%	0%	0%		0%	0%	0%	33.33%
rsa-1 I_+_10187217_10187258_10187270	rsa-1	WBGene00007710	C25A1.9	I_+_10187217_10187258_10187270	25%	57.14%	0%	0%		100%		80%		80.65%	100%	0%	76.92%	0%		85%		50%	33.33%		100%		66.67%	0%			0%	0%		100%			33.33%	78.05%		22.22%	100%	0%	100%	0%		100%	100%	100%	66.67%
rps-7 I_+_10331476_10331577_10331619	rps-7	WBGene00004476	ZC434.2	I_+_10331476_10331577_10331619	100%	99.91%	100%	100%	100%	100%	100%	100%	100%	100%	100%	100%	100%	99.77%	100%	100%	99.92%	99.89%	99.84%	100%	100%	100%	99.92%	100%	98.07%	100%	100%	100%	100%	100%	100%	100%	100%	99.75%	100%	100%	100%	100%	100%	100%	100%	100%	100%	100%	100%
aph-2 I_+_10342213_10342552_10342560	aph-2	WBGene00000148	ZC434.6	I_+_10342213_10342552_10342560	0%	0%	0%	0%	0%	0%	0%	0%	0%	0%	0%	0%	0%	8.7%		0%	0%	0%	5%		25%		0%		0%	0%	0%	0%	0%	0%	0%	0%	0%	32.26%		0%		0%	0%	0%	0%	0%	0%		0%
aph-2 I_+_10344511_10344562_10344568	aph-2	WBGene00000148	ZC434.6	I_+_10344511_10344562_10344568	0%	33.33%	0%	0%	0%	0%	0%	0%	11.11%	10.87%	0%	0%	15%	0%		0%	0%	0%	0%		0%	0%	0%			0%	0%	0%	0%	0%	0%	0%	0%	0%		0%	0%	0%	0%	14.29%	0%			100%	0%
ZC434.9 I_+_10358495_10358981_10360187	ZC434.9	WBGene00013895	ZC434.9	I_+_10358495_10358981_10360187	79.17%	76.47%	0%	33.33%	100%		66.67%			100%	0%	66.67%	100%	0%		93.75%	0%	75%	42.86%				100%	0%	0%					100%	0%	100%		91.67%		50%	75%	0%		100%		100%	33.33%		87.5%
ZC434.9 I_+_10358495_10359422_10360187	ZC434.9	WBGene00013895	ZC434.9	I_+_10358495_10359422_10360187	28.57%	50%	0%	20%			0%							25%		50%	50%	66.67%	29.41%					0%	0%	0%		50%		100%	0%			85.71%		66.67%	0%	0%		100%			50%		0%
Y34D9A.3 I_+_1039172_1039213_1039222	Y34D9A.3	WBGene00021329	Y34D9A.3	I_+_1039172_1039213_1039222	10%	33.33%	0%	25%	0%	0%			0%	0%	33.33%	50%	18.75%	0%		100%	0%	0%	0%		66.67%	0%	0%	100%		25%		50%		0%	100%	0%	55.56%	33.33%		0%	0%	0%	0%		0%	100%	100%	100%	0%
daf-16 I_+_10763706_10764349_10764355	daf-16	WBGene00000912	R13H8.1	I_+_10763706_10764349_10764355	16.6%	18.87%	18.56%	15.76%	20.56%	21.53%	18.63%	25.58%	19.23%	10.81%	12.66%	7.81%	26.79%	17.35%	18.46%	16.57%	16.45%	21.26%	21.6%	0%	15.48%	2.33%	22.81%	15.15%	9.3%	18.01%	14.68%	10.3%	17.74%	21.43%	9.52%	13.33%	14.71%	28.96%	0%	17.86%	18.75%	23.23%	10.11%	11.58%	7.14%	6.25%	15.38%	16.67%	0%
daf-16 I_+_10773744_10773983_10773992	daf-16	WBGene00000912	R13H8.1	I_+_10773744_10773983_10773992	2.33%	5.17%	4.72%	3.48%	2.16%	2.25%	2.99%	1.37%	1.94%	2.02%	1.12%	2.5%	3.05%	3.25%	18.55%	5.02%	4.99%	3.11%	3.14%	10.81%	3.39%	0%	5%	0%	0%	0%	1.95%	6.59%	0%	1.82%	1.49%	0%	1%	3.71%		0.76%	0%	3.09%	9.48%	3.15%	0%	0%	0%	0%	0%
Y37F4.1 I_+_10858645_10858807_10858817	Y37F4.1	WBGene00021382	Y37F4.1	I_+_10858645_10858807_10858817	33.33%	25%	33.85%	45.95%																														0%		100%		33.33%	19.05%	14.29%	18.18%
Y95D11A.3 I_+_10941303_10941572_10941581	Y95D11A.3	WBGene00045434	Y95D11A.3	I_+_10941303_10941572_10941581	10.53%	0%	0%	0%	0%	40%		100%	25%	18.18%	0%	0%	16.67%	20%		20%	10%	0%	20%	0%	100%			0%			0%	0%		0%	0%	0%	60%	15.38%		11.11%	0%	0%		0%		0%	0%	100%	16.67%
cdk-9 I_+_11323581_11324870_11325745	cdk-9	WBGene00000410	H25P06.2	I_+_11323581_11324870_11325745					75%	42.86%	50%	42.86%	57.89%
F32B4.4 I_+_11521997_11522123_11522129	F32B4.4	WBGene00009314	F32B4.4	I_+_11521997_11522123_11522129	40%	25%	60.38%	53.57%	40%	62.5%	60%	50%	43.75%												0%	66.67%	57.14%	0%		27.27%	100%	42.86%	0%					43.9%		60.87%	100%	40%	71.43%	25%	57.14%	60%	33.33%	58.33%	50%
F32B4.4 I_+_11521997_11522123_11523815	F32B4.4	WBGene00009314	F32B4.4	I_+_11521997_11522123_11523815																					0%	100%	66.67%			50%	53.85%	27.27%	0%													90%	75%	100%	100%
F32B4.4 I_+_11521997_11522129_11523815	F32B4.4	WBGene00009314	F32B4.4	I_+_11521997_11522129_11523815
unc-75 I_+_11592406_11593925_11596945	unc-75	WBGene00006807	C17D12.2	I_+_11592406_11593925_11596945																				100%	100%	78.95%												94.92%	100%	100%	100%
unc-75 I_+_11597634_11598111_11598126	unc-75	WBGene00006807	C17D12.2	I_+_11597634_11598111_11598126	0%	0.8%	0.19%	0.19%	0%	0.69%	0%	0%	0%	0%	0%	0%	0%	0%	0%	0%	0.24%	0%	0%	0%	0%	0%	0.62%	0.53%	0%	0%	0.4%	0.66%	0.48%	0%	0%	0%	0%	0%	0%	0%	0%	0%	0%	0.85%	1.02%	0%	0%	0%	0%
unc-75 I_+_11598951_11600253_11601843	unc-75	WBGene00006807	C17D12.2	I_+_11598951_11600253_11601843					91.89%	95%	96.88%	82.14%	100%																									55.68%	100%	68.75%	58.33%					80.95%	82.35%	62.5%	65.22%
R06C1.4 I_+_11930834_11931060_11931332	R06C1.4	WBGene00011059	R06C1.4	I_+_11930834_11931060_11931332																				2.04%	0%	0%																				1.26%	4.29%	5.47%	2.55%
R06C1.6 I_+_11950899_11951416_11951425	R06C1.6	WBGene00011060	R06C1.6	I_+_11950899_11951416_11951425	2.27%	0%	2.56%	1.96%	2.27%	2.9%	3.27%	0.37%	3.14%	1.08%	0.99%	1%	0.69%	0%	0%	2.94%	0%	0%	0%	0%	0%		3.42%	8.24%	0%	2.67%	2.36%	1.77%	3.92%	1.8%	3.07%	2.98%	3.3%	3.94%	0%	1.86%	0%	5.04%	5.13%	12.82%	3.9%	0%	5.41%	0%	0%
herc-1 I_+_1213979_1221045_1222675	herc-1	WBGene00021685	Y48G8AL.1	I_+_1213979_1221045_1222675					100%	100%	100%	100%	100%					100%	100%	100%	100%	100%	100%	100%	100%	100%	100%	100%	100%					100%	100%	100%	100%
C15C6.3 I_+_12207141_12207258_12207267	C15C6.3	WBGene00007602	C15C6.3	I_+_12207141_12207258_12207267	98%	100%	100%	97.73%	100%	100%	100%	100%	100%	100%	100%	100%	95.83%	98.46%		94.55%	100%	100%	95.08%	100%	100%	100%	100%	100%	100%	50%	100%	100%	100%	100%	85.71%	100%	100%	97.62%		97.22%	94.44%	100%	100%	100%	100%	100%	100%	100%	100%
herc-1 I_+_1238105_1239437_1245178	herc-1	WBGene00021685	Y48G8AL.1	I_+_1238105_1239437_1245178	100%	100%	100%	100%	100%	100%	100%	100%	100%	100%	100%	100%	100%	100%		100%	100%	100%	100%	100%	100%		100%	100%		100%	100%	100%	100%	100%	100%	100%	100%	100%		100%	100%	100%		100%	100%	100%	100%	100%	100%
T06G6.6 I_+_12718439_12718765_12718953	T06G6.6	WBGene00011548	T06G6.6	I_+_12718439_12718765_12718953	0%	33.33%	0%	0%		50%		0%		6.45%	28.57%	4.35%	45.45%	0%	100%	11.11%	10%	0%	11.11%		50%	0%	26.67%	0%		33.33%	30.77%	16.67%	83.33%		0%	0%							0%	0%	50%		66.67%	50%	0%
mex-3 I_+_129124_129165_129174	mex-3	WBGene00003229	F53G12.5	I_+_129124_129165_129174	45.71%	69.23%	9.09%	43.24%	100%	57.14%	42.86%	66.67%	66.67%	76.47%	0%	33.33%	92.68%	60%	100%	84.44%	63.16%	36.36%	55.17%		75%		41.18%	66.67%	0%	25%	16.67%	71.43%		33.33%	100%	50%	100%	91.8%	0%	47.06%	0%		50%	100%	100%	14.02%	20.37%	40%	25.45%
gale-1 I_+_12975320_12975398_12975404	gale-1	WBGene00008132	C47B2.6	I_+_12975320_12975398_12975404	14.58%	16.67%	2.63%	4.35%		0%	0%	0%		24.69%	14.29%	15.53%	10.81%	6.52%		17.74%	26.67%	15.38%	28.33%		81.82%	0%	42.86%	0%		13.33%	0%	26.67%	63.64%	27.27%	28.57%	0%	0%	26.25%	0%	0%	13.33%	0%	0%	50%	20%	46.15%	64.29%	50%	41.67%
nlp-15 I_+_12988334_12988374_12994225	nlp-15	WBGene00003753	CC4.2	I_+_12988334_12988374_12994225	0%	0%	0%	0%						0%	0%	0%	0%	0%	0%	0%	0%	0%	0%	0.48%	0.16%	0%								0%	0%	0%	0%	0%	0%	0%	0%					0.14%	0.12%	0.09%	0.2%
W05B5.1 I_+_13043107_13043533_13043812	W05B5.1	WBGene00012274	W05B5.1	I_+_13043107_13043533_13043812					1.27%	0%	1.79%	1.3%	0%					14.81%	0%	2.53%	10.65%	8.11%	7.2%	0%	0%	60%	1.17%	5.66%	0%	8.11%	1.22%	1.49%	0%	3.23%	1.52%	0%	0%	11.01%	0%	2.61%	9.09%	8.82%	5.13%	0%	6.67%	3.85%	2.5%	3.85%	5.26%
F22G12.5 I_+_13167566_13168320_13168326	F22G12.5	WBGene00009065	F22G12.5	I_+_13167566_13168320_13168326	34.38%	0%	17.65%	21.88%	0%	9.09%	0%	0%	0%	24%	5.71%	30%	53.66%	2.17%	100%	23.81%	0%	6.06%	12.5%	0%	100%		11.11%	50%		33.33%	0%	25%	0%	33.33%	20%	0%	13.33%	29.87%		6.25%	14.29%	0%	0%	9.09%	33.33%	58.33%	16.67%	33.33%	0%
F22G12.5 I_+_13171769_13171846_13172463	F22G12.5	WBGene00009065	F22G12.5	I_+_13171769_13171846_13172463	100%	100%	100%	100%	100%	100%	100%	100%	100%	100%	100%	100%	100%	100%		100%	100%	100%	100%	100%	100%	100%	100%	100%		100%	100%	100%	100%	100%	83.33%	100%	100%	100%		100%	100%	100%	100%	100%	100%	100%	100%	100%	80%
top-1 I_+_13293024_13293527_13294233	top-1	WBGene00006595	M01E5.5	I_+_13293024_13293527_13294233	7.14%	52.38%	14.29%	30.43%	44.44%	12.5%	25%	85.71%	20%					0%		70.59%	0%	0%	25%		7.69%	30%	100%	50%		0%		50%	0%	50%	16.67%	0%	55.56%	77.3%		38.89%	66.67%	37.5%	0%	0%	14.29%	100%	50%	50%	0%
gcy-35 I_+_13327344_13327605_13328695	gcy-35	WBGene00001555	T04D3.4	I_+_13327344_13327605_13328695											100%	100%		100%			100%	100%	100%							100%						100%	100%
Y40B1A.3 I_+_13347618_13352999_13353005	Y40B1A.3	WBGene00012734	Y40B1A.3	I_+_13347618_13352999_13353005					0%	0%	0%	50%	0%	20%	0%	0%	27.27%	0%		16.67%	10%	11.11%	0%	0%	44.44%		0%	0%		0%	0%	0%	0%	20%	11.11%	0%	0%	0%		0%	0%	0%	0%	0%	0%
Y40B1A.3 I_+_13353245_13354058_13354067	Y40B1A.3	WBGene00012734	Y40B1A.3	I_+_13353245_13354058_13354067	11.43%	27.27%	4.55%	3.23%	0%	0%	22.22%	37.5%	0%	17.65%	6.45%	12.5%	24.39%	2.94%	0%	40%	13.33%	0%	4.35%		80%		20%	0%	0%	0%	33.33%	0%	0%	18.18%	25%	0%	0%	22.45%		4.84%	14.29%	0%	0%	0%	20%	13.33%	11.11%	0%	30.77%
nlp-38 I_+_13403473_13403556_13403731	nlp-38	WBGene00007219	C01A2.7	I_+_13403473_13403556_13403731	20%	0%	0%	0%	0%	33.33%		0%		37.04%	2.17%	20.83%	0%	5.88%		60%	0%	0%	0%	0%	0%	0%	0%	0%		0%	16.67%	5.56%	0%	0%	0%	0%		14.73%		0%	0%	0%		0%	20%	0%		0%	0%
W05H12.1 I_+_13420755_13421431_13421498	W05H12.1	WBGene00012289	W05H12.1	I_+_13420755_13421431_13421498	96.94%	100%	98.4%	99.18%	100%	100%	98.62%	100%	97.79%	99.35%	100%	99.01%	100%	100%	100%	100%	100%	100%	100%	100%	100%	100%	95.45%	100%	100%	100%	99.23%	100%	100%	100%	100%	100%	100%	100%		100%	100%	98.29%	97.39%	100%	100%	100%	100%	100%	100%
Y6B3B.7 I_+_13746791_13746840_13746849	Y6B3B.7	WBGene00012391	Y6B3B.7	I_+_13746791_13746840_13746849	100%		100%	100%						100%	100%	100%	100%	100%	100%	100%	100%	100%	100%	100%	100%		100%	100%	100%	100%	100%	100%	100%	100%	100%			100%		100%	100%		100%		100%	100%	100%		100%
Y6B3B.7 I_+_13746924_13747294_13747597	Y6B3B.7	WBGene00012391	Y6B3B.7	I_+_13746924_13747294_13747597	0%	0%	0%	0%			0%			0%	0%	0%	0%	0%		0%	0%	0%			0%		0%	0%	0%	0%	0%	0%	0%		0%			0%		0%	0%	0%			0%	0%	0%		0%
Y6B3B.4 I_+_13758890_13760347_13760447	Y6B3B.4	WBGene00012389	Y6B3B.4	I_+_13758890_13760347_13760447	100%	100%	100%	100%	100%	100%	100%	100%	100%	100%	100%	100%	100%	100%		100%	100%	100%	100%											100%	100%	100%	100%					100%	100%	100%	100%	100%	100%	100%	100%
taf-1 I_+_13873198_13875701_13875707	taf-1	WBGene00006382	W04A8.7	I_+_13873198_13875701_13875707	50%	0%	16.67%	85.71%		0%	0%			30%		100%	35.71%	14.29%		85.71%	0%	0%	0%	0%	100%	0%	0%				0%				0%	0%	0%	16%		0%	0%	25%			0%	100%	100%	100%
ins-29 I_+_14018958_14019585_14021080	ins-29	WBGene00002112	ZC334.10	I_+_14018958_14019585_14021080	100%	100%	100%	100%	100%	100%	100%	100%		100%	100%	93.33%	100%	100%		100%	100%	100%	100%	100%	100%	100%	80%	100%	100%	100%	100%	100%	100%	100%	100%	100%		100%			90%	100%	100%	84.62%	100%	100%	100%	100%
mys-2 I_+_14126602_14126757_14126765	mys-2	WBGene00010537	K03D10.3	I_+_14126602_14126757_14126765	0%	0%	0%	0%	0%	0%	0%	0%	0%	16.67%	0%	0%	26.67%	0%		0%	0%	0%	0%				0%	0%		0%	0%		0%	0%	0%	0%		20.83%	0%	0%	0%	0%	0%		0%	0%	0%	0%
eat-18; lev-10 I_+_14390458_14393323_14393545	eat-18; lev-10	WBGene00001147; WBGene00002977	Y105E8A.7; Y105E8A.7	I_+_14390458_14393323_14393545	52.78%	60%	55.05%	49.45%	28.57%	61.11%	43.75%	34.285%	22.62%	32.46%	40.46%	40.32%	26.53%	44.37%	43.355%	60.415%	44.44%	46.58%	64.59%		70%	50%	53.03%	62.5%	100%	54.695%	35.51%	53.26%	40.81%	45%	46.325%	28.41%	11.54%	65.69%		47.5%	66.67%	18.75%	49.56%	20.03%	45.835%	23.335%	75%	78.57%	61.905%
eat-18; lev-10 I_+_14393969_14395100_14396344	eat-18; lev-10	WBGene00001147; WBGene00002977	Y105E8A.7; Y105E8A.7	I_+_14393969_14395100_14396344	5.625%	0%	3.93%	6.84%	0%	6.25%	0%	0%	6.25%	6.125%	1.925%	10%	4.385%	3.335%	0%	2.44%	5.93%	1.85%	11.54%	0%	0%	0%	0%	25%		7.73%	5.045%	12.5%	3.085%	5%	3.755%	14.705%	16.62%	4.795%	50%	2.63%	8.335%	8.26%	3.845%	11.14%	0%	0%	0%	0%	6.25%
eat-18; lev-10 I_+_14398857_14399416_14399621	eat-18; lev-10	WBGene00001147; WBGene00002977	Y105E8A.7; Y105E8A.7	I_+_14398857_14399416_14399621	76.19%	73.91%	88.24%	73.68%	100%	66.67%	100%	100%	100%	49.51%	22.725%	30.95%	43.035%	100%		79.41%	83.33%	71.43%	72.73%	28.125%	12.5%	100%	57.91%	75%	100%	64.29%	100%	75%	100%	66.67%	75%	50%	50%	50.12%		59.83%	46.665%	60%	85.71%		40%	45.235%	33.335%	50%	44.445%
ekl-4 I_+_14474931_14476343_14476349	ekl-4	WBGene00013676	Y105E8A.17	I_+_14474931_14476343_14476349	46.43%	25%	27.27%	0%	28.57%	0%	33.33%	75%	0%	15.56%	0%	15.38%	40%	0%	100%	61.11%	6.9%	5.56%	0%		0%	0%	100%	100%			100%	14.29%		0%	0%	0%	0%	53.93%		6.25%	0%	0%	12.5%	25%	0%		0%	100%	20%
zoo-1 I_+_14541807_14542262_14543338	zoo-1	WBGene00013683	Y105E8A.26	I_+_14541807_14542262_14543338					0%	0%	50%	100%	37.5%	60%	11.76%	36.84%	20%	18.75%	100%	63.64%	14.29%	17.39%	66.67%		100%		11.11%			20%	10%	0%	0%	50%	20%	33.33%	0%	0%		5.88%	33.33%	0%	0%	50%	9.09%	42.86%	100%	0%	12.5%
smp-1 I_+_14812359_14812409_14812416	smp-1	WBGene00004889	Y54E5B.1	I_+_14812359_14812409_14812416	0%	16.67%	33.33%	50%	0%			0%	0%	21.74%	0%	0%	0%	0%		29.41%	0%	0%	0%		62.5%		20%	100%		50%	0%	0%	0%	12.5%	0%	0%	0%	0%		0%	0%		0%	0%	0%	0%	0%	66.67%	0%
smp-1 I_+_14814760_14814807_14814813	smp-1	WBGene00004889	Y54E5B.1	I_+_14814760_14814807_14814813	0%	16.67%	50%	0%		0%		0%	0%	0%	0%	6.98%	10.53%	0%		7.14%	0%	0%	0%	0%	0%	0%	0%	0%	0%	0%	0%	0%	0%	0%	0%	0%	0%	7.92%		0%	0%		0%		0%	0%	100%	0%	0%
let-49 I_+_14820514_14820635_14820641	let-49	WBGene00002324	Y54E5B.3	I_+_14820514_14820635_14820641	11.11%	12.5%	0%	0%	0%	0%		0%	0%	23.53%	0%	25%	33.33%	0%	0%	40%	0%	7.69%	0%	0%			0%	0%		0%	0%	50%		0%	0%	0%	16.67%	58.93%		0%	0%	0%	0%			0%	0%		16.67%
maph-1.1 I_+_14847662_14847747_14848069	maph-1.1	WBGene00009306	F32A7.5	I_+_14847662_14847747_14848069
kin-1 I_+_14950411_14950894_14951440	kin-1	WBGene00002189	ZK909.2	I_+_14950411_14950894_14951440	6.9%	7.53%	0.64%	0.62%	0%	0.41%	3.48%	0.59%	0%	4.56%	1.52%	10.47%	1.76%	0%	0%	3.74%	0.73%	0.36%	2.2%	0%	0%	0%	1.71%	4.35%	0%	0.95%	0.93%	0.89%	0%					2.04%	0%	0%	0%	1.15%	0%	0%	1.05%	1.14%	1.18%	2.44%	3.23%
tep-1 I_+_14997469_14997509_14997542	tep-1	WBGene00013969	ZK337.1	I_+_14997469_14997509_14997542	42.86%	25%	50%	0%	33.33%	100%	0%	50%	0%	50%	66.67%	0%	50%	66.67%	0%	42.86%	100%	40%	33.33%		0%	0%	33.33%	0%		0%		50%		0%	20%			12.82%		0%	20%			33.33%	50%	100%			33.33%
F31C3.2 I_+_15038007_15038051_15038060	F31C3.2	WBGene00009284	F31C3.2	I_+_15038007_15038051_15038060	47.62%	75%	44.44%	63.64%	0%	40%	60%	55.56%	33.33%	78.57%	0%	39.39%	67.44%	13.79%		52.38%	37.5%	35.29%	38.89%		68.75%	0%	83.33%	0%		60%	0%	0%	90%	60%	0%	25%	28.57%	53.49%		28%	33.33%	28.57%	14.29%	0%	11.11%	0%	85.71%	50%	20%
rrn-3.1 I_+_15060376_15067330_15067379	rrn-3.1	WBGene00004622	F31C3.9	I_+_15060376_15067330_15067379					42.86%	20%	0%		0%																		11.11%	22.22%	45.45%
rrn-3.1 I_+_15060376_15067330_15067422	rrn-3.1	WBGene00004622	F31C3.9	I_+_15060376_15067330_15067422
rrn-3.1 I_+_15060376_15067379_15067422	rrn-3.1	WBGene00004622	F31C3.9	I_+_15060376_15067379_15067422					57.14%	100%	100%		83.33%																		80%	100%	100%
rrn-3.1 I_+_15060401_15064995_15066780	rrn-3.1	WBGene00004622	F31C3.9	I_+_15060401_15064995_15066780								100%	50%					0%		100%	100%	66.67%							100%									25%				100%						100%
rrn-3.1 I_+_15060725_15065275_15067062	rrn-3.1	WBGene00004622	F31C3.9	I_+_15060725_15065275_15067062	80%	80%	57.69%	82.35%						70%	68%	62.5%	74.19%	64%	93.75%	85.71%	80.77%	83.33%	66.67%											100%	80%	75%		50%	100%	85.71%	66.67%
rrn-3.1 I_+_15060877_15066804_15068073	rrn-3.1	WBGene00004622	F31C3.9	I_+_15060877_15066804_15068073	50%	62.5%	73.33%	33.33%	100%	57.14%	60%	100%	66.67%					71.43%	35.71%	33.33%	53.33%	60%	45%		100%	0%	21.74%	40%	39.13%	54.35%	44.83%	39.44%	30.14%	80%	50%	100%	50%	25.93%	34.78%	64.29%	0%	57.14%	71.43%	100%	66.67%		85.71%	25%	66.67%
rrn-1.1; rrn-1.2 I_+_15062614_15069811_15069825	rrn-1.1; rrn-1.2	WBGene00004512; WBGene00004513	F31C3.7; F31C3.8	I_+_15062614_15069811_15069825	30.92%	75%	0%	0%	0%	45.45%	0%	0%		29.41%	0%	12.5%	41.18%	0%		25%	0%	33.33%	50%	0%			50%	0%		22.22%	0%	0%	0%	50%	50%	0%	0%	44.735%		0%						21.55%	60.105%	11.94%	60.26%
rrn-1.1; rrn-1.2 I_+_15062634_15069680_15069803	rrn-1.1; rrn-1.2	WBGene00004512; WBGene00004513	F31C3.7; F31C3.8	I_+_15062634_15069680_15069803	22.58%	18.18%	50%	42.11%	0%	50%			33.33%	32%	70.73%	29.41%	25%	50%		50%	32%	63.33%	47.83%	100%	0%		28.57%	100%	0%		83.33%	100%	0%	75%	0%	20%	100%	44.83%		73.33%	30.77%	37.5%	46.15%	29.41%	20%	100%	0%	25%	42.86%
rrn-1.1; rrn-1.2 I_+_15062634_15069680_15069849	rrn-1.1; rrn-1.2	WBGene00004512; WBGene00004513	F31C3.7; F31C3.8	I_+_15062634_15069680_15069849	0%	0%	0%	7.69%	0%	14.29%	0%	16.67%	0%	0%	0%	4.55%	6.25%	0%		22.22%	0%	0%	0%		43.75%	20%	25.93%	16.665%	0%	0%	0%	0%		0%	0%	0%	20%	8.57%		0%	0%	10%	0%	24.62%	22%	0%	0%	25%	0%
rrn-1.1; rrn-1.2 I_+_15062652_15069687_15069849	rrn-1.1; rrn-1.2	WBGene00004512; WBGene00004513	F31C3.7; F31C3.8	I_+_15062652_15069687_15069849	0%	0%	0%	0%	0%	33.33%	0%	0%	0%	0%	50%	0%	59.09%	0%		0%	0%	0%	0%		0%	0%	0%	0%	0%	75%		0%	0%		0%	0%		28.21%			0%	0%		0%		0%	0%	0%
rrn-1.1; rrn-1.2 I_+_15062791_15069687_15069825	rrn-1.1; rrn-1.2	WBGene00004512; WBGene00004513	F31C3.7; F31C3.8	I_+_15062791_15069687_15069825	0%	6.25%	0%	0%	16.665%	0.875%	0%	10%	2.5%	8.335%	0%	4.165%	7.355%	3.845%	0%	19.05%	0%	0%	4.545%		0%	0%	6.25%	0%	0%	0%	0.52%	0%	0%	25%	16.665%	0%	42.855%	12.4%		0%	0%	5%	16.665%	0%	0%	60%	12.5%	0%	0%
rrn-1.1 I_+_15062948_15069623_15069646	rrn-1.1	WBGene00004512	F31C3.7	I_+_15062948_15069623_15069646
rrn-1.1; rrn-1.2 I_+_15062948_15069623_15069805	rrn-1.1; rrn-1.2	WBGene00004512; WBGene00004513	F31C3.7; F31C3.8	I_+_15062948_15069623_15069805	45.555%	50%	52.54%	55.555%	53.845%	50%	50%	61.11%	50%	16.895%	46.43%	44.64%	74.325%	43.48%	100%	78.895%	50%	50%	54.76%	50%	50%	75%	72.22%	0%	0%	100%	50%	50%	50%	100%	50%	55%	42.855%	46.37%		50.555%	47.5%	50%	50%	55.555%	25%	50%	75%	50%	50%
rrn-1.1; rrn-1.2 I_+_15062948_15069646_15069805	rrn-1.1; rrn-1.2	WBGene00004512; WBGene00004513	F31C3.7; F31C3.8	I_+_15062948_15069646_15069805	13.89%	0%	16.665%	26.47%	0%	25%	0%	0%	50%	18.635%	15.385%	19.23%	11.665%	16.965%	0%	5.17%	12.7%	6.25%	17.105%	0%	0%			0%		0%	0%	0%		35.295%	22.22%	10%	12.5%	23.465%	0%	25%	6.25%	16.67%	16.665%	0%	0%	0%	66.67%	0%	0%
rrn-1.1; rrn-1.2 I_+_15062948_15069805_15070108	rrn-1.1; rrn-1.2	WBGene00004512; WBGene00004513	F31C3.7; F31C3.8	I_+_15062948_15069805_15070108	30.95%	36%	23.53%	29.41%	20%	29.41%	100%	25%	41.665%	27.705%	15.335%	22.5%	21.055%	21.695%	50%	32.5%	24.525%	20.835%	12.5%	0%		100%	9.445%	50%	0%	2.855%	18.75%	8.785%	24.495%	16.665%	0%	19.165%	9.09%	18.615%		20%	25%	5.555%	27.63%	18.75%	20%	25%	12.5%	0%	31.25%
rrn-1.1; rrn-1.2 I_+_15063033_15070009_15070144	rrn-1.1; rrn-1.2	WBGene00004512; WBGene00004513	F31C3.7; F31C3.8	I_+_15063033_15070009_15070144	58.335%	53.945%	37.5%	50%	50%	90%	0%	25%	75%	52.94%	71.43%	63.335%	61.11%	57.145%	0%	54.545%	21.43%	55.355%	55.555%		77.78%		55.555%	60%	100%	50%	56.25%	0%	41.67%	50%	45%	50%	50%	50%		50%	53.125%	100%	100%	50%	50%	100%	41.665%	50%	50%
rrn-1.1; rrn-1.2 I_+_15063308_15069580_15070351	rrn-1.1; rrn-1.2	WBGene00004512; WBGene00004513	F31C3.7; F31C3.8	I_+_15063308_15069580_15070351	0%	25%	25%	50%	100%		0%			40%		42.855%	75%	85.71%		100%	28.57%	75%	47.915%		0%	100%	100%			0%	100%	50%	100%	20%	0%	0%	100%	50%		0%	100%	0%	0%		100%	46.15%	20.835%	70%	87.5%
rrn-1.1; rrn-1.2 I_+_15063328_15069959_15070525	rrn-1.1; rrn-1.2	WBGene00004512; WBGene00004513	F31C3.7; F31C3.8	I_+_15063328_15069959_15070525																					18.75%	66.665%
rrn-1.1; rrn-1.2 I_+_15063337_15070144_15070534	rrn-1.1; rrn-1.2	WBGene00004512; WBGene00004513	F31C3.7; F31C3.8	I_+_15063337_15070144_15070534	0%	40%	5.36%	11.11%	42.325%	87.89%	86.04%	81.52%	82.22%	0%	0%	100%	50%	51.265%		0%	0.9%	3.08%	50.615%				100%			0%		100%	0%	0%	0%		0%	12.32%		15.79%	33.33%	33.33%	0%	33.33%	60%		0%	0%	100%
rrn-1.1; rrn-1.2 I_+_15063466_15070060_15070474	rrn-1.1; rrn-1.2	WBGene00004512; WBGene00004513	F31C3.7; F31C3.8	I_+_15063466_15070060_15070474	37.5%	75%	100%	52.5%	0%	50%	100%	100%		65.385%	25%	64%	67.87%	68.18%	92.855%	46.59%	95%	60%	40%		50.57%	100%	61.25%	25%		0%	91.665%	50%	100%	0%	60%	100%	100%	47.215%		50%	53.85%	100%			42.86%	75%	50%	50%	79.165%
rrn-1.1; rrn-1.2 I_+_15063621_15069822_15070818	rrn-1.1; rrn-1.2	WBGene00004512; WBGene00004513	F31C3.7; F31C3.8	I_+_15063621_15069822_15070818
rrn-1.1; rrn-1.2 I_+_15063621_15070621_15070818	rrn-1.1; rrn-1.2	WBGene00004512; WBGene00004513	F31C3.7; F31C3.8	I_+_15063621_15070621_15070818	0%	0%	0%	45.45%		0%	0%	0%	0%	0%	0%	0%	21.43%	0%		40%	0%	0%	0%	71.43%	100%	50%	0%					0%		0%	11.11%	0%	0%	8.33%		6.25%		16.67%		0%	0%	60%	0%	0%	0%
rrn-1.1; rrn-1.2 I_+_15063625_15070563_15070822	rrn-1.1; rrn-1.2	WBGene00004512; WBGene00004513	F31C3.7; F31C3.8	I_+_15063625_15070563_15070822	10.63%	0%	0%	0%	9.43%	27.47%	3.705%	1.17%	1%	0%	0.42%	0%	29.275%	0%		100%	0%	0%	0%	0%	8.335%	0%	2.13%	0%	0%			0%	0%	0%	0%	0%	0%	18.89%		0%	0%	1.875%	0%	1.065%	1.64%	0%	25%	50%	0%
rrn-1.1; rrn-1.2 I_+_15063631_15070037_15070828	rrn-1.1; rrn-1.2	WBGene00004512; WBGene00004513	F31C3.7; F31C3.8	I_+_15063631_15070037_15070828	49%	50%	50%	97.73%	50%	50%	100%	100%	50%	50%	100%	75%	47.915%	49.23%		47.275%	62.5%	50%	47.54%	100%	50%	100%	50%	100%	100%	50%	100%	100%	50%	100%	85.71%	100%	50%	55.195%		62.895%	47.22%	100%	100%	100%	100%	100%	100%	100%	100%
rrn-3.1 I_+_15065281_15066474_15067353	rrn-3.1	WBGene00004622	F31C3.9	I_+_15065281_15066474_15067353					100%	40%	12.5%	40%	25%					40%	100%	50%	47.37%	71.43%	75%	50%										66.67%	0%	16.67%	62.5%									0%	100%	50%	66.67%
rrn-3.1 I_+_15065281_15066474_15067654	rrn-3.1	WBGene00004622	F31C3.9	I_+_15065281_15066474_15067654														18.18%	55.56%	20%	47.37%	55.56%	60%	40%										50%	0%	33.33%	62.5%	26.09%	0%	50%	18.18%	33.33%	20%	0%	50%	0%	11.11%	20%	40%
rrn-3.1 I_+_15065281_15067353_15067654	rrn-3.1	WBGene00004622	F31C3.9	I_+_15065281_15067353_15067654	44.44%	50%	50%	16.67%	0%	42.86%	77.78%	85.71%	25%					25%	0%	20%	50%	33.33%	33.33%	40%										33.33%	33.33%	71.43%	50%	34.62%	0%	46.67%	10%	33.33%	0%	0%	42.86%	66.67%	0%	20%	25%
rrn-3.1 I_+_15065333_15067390_15067401	rrn-3.1	WBGene00004622	F31C3.9	I_+_15065333_15067390_15067401														27.27%	0%	28.57%	53.33%	71.43%	44.44%	100%														34.78%	0%	30%	45.45%	50%			75%
rrn-3.1 I_+_15065333_15067401_15069987	rrn-3.1	WBGene00004622	F31C3.9	I_+_15065333_15067401_15069987																																		100%	100%	100%	100%
rrn-3.1 I_+_15065410_15066392_15069987	rrn-3.1	WBGene00004622	F31C3.9	I_+_15065410_15066392_15069987	0%	20%		100%										0%	100%		100%		100%											100%		100%	0%	0%		0%				0%	100%				0%
rrn-3.1 I_+_15065427_15065526_15066270	rrn-3.1	WBGene00004622	F31C3.9	I_+_15065427_15065526_15066270	33.33%	85.71%	88.89%	66.67%	66.67%	100%	60%	25%	66.67%	55.56%	81.82%	81.82%	69.23%	63.64%	100%	33.33%	80%	66.67%	45.45%				33.33%	100%	50%	40.62%	70%	83.1%	80.65%	88.89%	50%	100%		90.91%		75%	66.67%	100%	100%	0%	100%		100%		66.67%
rrn-3.1 I_+_15065584_15065889_15066274	rrn-3.1	WBGene00004622	F31C3.9	I_+_15065584_15065889_15066274	33.33%	66.67%	30.77%	60%	50%	20%	100%	100%	100%					40%	14.29%	55.56%	25%	50%	0%	100%	100%	100%								20%	100%	66.67%	0%	26.67%		75%	50%		66.67%	0%	0%		33.33%	50%	50%
rrn-3.1 I_+_15065584_15065889_15067468	rrn-3.1	WBGene00004622	F31C3.9	I_+_15065584_15065889_15067468
rrn-3.1 I_+_15065584_15066274_15067211	rrn-3.1	WBGene00004622	F31C3.9	I_+_15065584_15066274_15067211														54.55%	66.67%	100%	75%	50%	52.94%
rrn-3.1 I_+_15065584_15066274_15067468	rrn-3.1	WBGene00004622	F31C3.9	I_+_15065584_15066274_15067468														46.15%	46.15%	80%	64.29%	100%	52.94%
rrn-3.1 I_+_15065673_15067090_15067618	rrn-3.1	WBGene00004622	F31C3.9	I_+_15065673_15067090_15067618					71.43%	100%		100%	83.33%					92.59%	88.24%	96.3%	97.3%	94.74%	100%	100%	100%									100%	100%	100%		94.74%	100%	87.5%	100%	100%	85.71%	100%	100%	100%	100%	100%	66.67%
rrn-3.1 I_+_15065844_15066001_15067012	rrn-3.1	WBGene00004622	F31C3.9	I_+_15065844_15066001_15067012	33.33%	75%	21.05%	18.18%	60%	0%	36.36%	0%	57.14%					50%	33.33%	33.33%	50%	0%	66.67%	0%	0%		33.33%	33.33%	10%					57.14%		50%	0%	14.29%	0%	44.44%	100%	100%	0%	50%	50%	0%	16.67%	0%	50%
rrn-3.1 I_+_15066438_15067211_15067606	rrn-3.1	WBGene00004622	F31C3.9	I_+_15066438_15067211_15067606	55.56%	16.67%	47.83%	66.67%	0%	50%	0%	100%	50%					75%	87.5%	100%	36.36%	0%	50%	0%										33.33%	0%	0%	0%	56%		60%	66.67%	0%		100%		100%	50%	33.33%	0%
src-1 I_+_1567685_1570335_1570347	src-1	WBGene00005077	Y92H12A.1	I_+_1567685_1570335_1570347	17.39%	0%	7.5%	7.69%	0%	8.33%	0%	33.33%	18.18%	20%	26.32%	5.41%	9.09%	4.76%	0%	7.14%	11.43%	0%	0%		26.67%		0%	0%	0%	0%	0%	0%	42.86%	0%	20%	11.11%	0%	15.09%		5.56%	0%	0%	0%	0%	0%	0%	0%	0%	0%
Y71G12B.13 I_+_1702149_1702366_1702570	Y71G12B.13	WBGene00022153	Y71G12B.13	I_+_1702149_1702366_1702570					50%	21.43%	14.29%	33.33%	47.06%					35.29%		17.02%	17.07%	39.29%	25.64%		0%	0%	25%	25%	0%	0%	14.29%	20%	0%									0%	20%	28.57%	50%	51.28%	57.14%	30%	83.33%
atg-5 I_+_1710996_1712708_1712714	atg-5	WBGene00022152	Y71G12B.12	I_+_1710996_1712708_1712714	5.45%	18.18%	2.27%	8%	28.57%	20%	0%	7.69%	8.33%	30%	0%	9.38%	50%	8.33%		35.42%	5.17%	0%	0%		100%	0%	9.09%	11.11%		20%	40%	12.5%	0%	11.11%	0%	12.5%	20%	8.11%		10.71%	0%	12.5%	16.67%	0%	0%	50%	25%	50%	0%
tln-1 I_+_1727126_1728037_1728203	tln-1	WBGene00006771	Y71G12B.11	I_+_1727126_1728037_1728203	0%	0%	0%	0%	0%	0%	0%	0%	0%	0%	0%	0%	0%	0%	0%	2.56%	0%	0%	0%	0%	0%	0%	0%	0%	0%	0%	0%	0%	0%	0%	0%	0%	0%	2.59%		0%	0%	0%	0%	0%	0%	0%	0%	0%	0%
tln-1 I_+_1731573_1732790_1733295	tln-1	WBGene00006771	Y71G12B.11	I_+_1731573_1732790_1733295	25.53%	25.71%	4.35%	0%	6.67%	0%	28.57%	14.29%	0%	24.11%	2.22%	22.58%	10.71%	0%		11.11%	7.41%	0%	13.51%		0%	100%	33.33%	30%	0%	7.14%	0%	16.67%	0%	0%	48.65%	11.11%	0%	17.91%		1.59%	32%	0%	0%	25%	13.33%	7.14%	21.43%	44.44%	14.29%
pghm-1 I_+_1808223_1809365_1809451	pghm-1	WBGene00022144	Y71G12B.4	I_+_1808223_1809365_1809451	0.08%	0.21%	0.05%	0.07%	0.6%	0.77%	3.28%	0%	0%	0.16%	0%	0%	0%	0.08%	0%	0%	0%	0.03%	0.04%	0%	0%	0.65%								0%	0.11%	0.12%	0%	0.61%	0%	0%	0%	0%	0.16%	0%	0%	0%	0.65%	0%	0%
Y51F10.4 I_+_1935005_1938397_1941129	Y51F10.4	WBGene00021765	Y51F10.4	I_+_1935005_1938397_1941129					100%	100%	100%	100%	100%														100%			100%	100%	100%	100%					100%		100%	50%	100%	33.33%		100%	100%	100%	100%	100%
arl-13 I_+_2068145_2068243_2068255	arl-13	WBGene00021349	Y37E3.5	I_+_2068145_2068243_2068255	85%	100%	90%	82.98%	87.5%	60%	75%	100%	66.67%																					62.5%	100%	100%	92.86%					92.86%	100%	77.78%	80%
arl-13 I_+_2068827_2068867_2068876	arl-13	WBGene00021349	Y37E3.5	I_+_2068827_2068867_2068876	39.19%	35.71%	47.83%	41.89%	35.71%	46.15%	80%	50%	6.67%	50%	100%	75%		100%			0%	0%					57.14%	0%	0%	8.33%	30%	100%	11.11%	52.63%	68.75%	47.37%	40%	29.33%		44.12%	37.5%	52.17%	53.12%	61.9%	25%
pcyt-2.1 I_+_2081309_2081954_2082812	pcyt-2.1	WBGene00021352	Y37E3.11	I_+_2081309_2081954_2082812	52.63%	22.22%	18.18%	0%	62.5%	22.22%	0%	27.27%	12.5%	0%	16%	46.67%	17.65%	30.43%		39.39%	66.67%	31.25%	36.11%		100%		18.18%	0%	0%	0%	50%	25%	50%	16.67%	28.57%	0%	15%	0%	100%	0%	50%	0%	50%	0%	25%	53.85%	44.44%	50%	22.22%
Y37E3.17 I_+_2128773_2133850_2134785	Y37E3.17	WBGene00021355	Y37E3.17	I_+_2128773_2133850_2134785																				100%	51.52%	0%
Y37E3.17 I_+_2143090_2144867_2144876	Y37E3.17	WBGene00021355	Y37E3.17	I_+_2143090_2144867_2144876	1.46%	5.97%	0%	0%	5.26%	0%	11.11%	0%	0%	0%	0%	0%	7.69%	3.16%	0%	3.7%	0%	0.79%	0%	0%	2.94%	30%	3.51%	4.76%	0%	0%	0%	0%	2.25%	0%	2.22%	0%	3.85%	0.74%		0%	0%	0%	0%	6.67%	3.12%	0%	0%	11.11%	3.12%
afd-1 I_+_2164103_2164819_2164825	afd-1	WBGene00021009	W03F11.6	I_+_2164103_2164819_2164825	22.73%	11.11%	0%	100%	0%	0%	0%	100%	0%	9.52%	25%	50%	31.25%	0%		28.57%	0%	0%	0%		0%		28.57%	66.67%		0%	0%	10%	0%	0%	33.33%	0%	0%	33.33%		0%	0%	20%	0%	0%	0%	33.33%	66.67%	66.67%	28.57%
afd-1 I_+_2203864_2204923_2205211	afd-1	WBGene00021009	W03F11.6	I_+_2203864_2204923_2205211	94.29%	82.35%	100%	100%	100%	90.91%	71.43%	50%	100%	80%	100%	80%	100%	60%		82.35%	89.47%	70.83%	66.67%	100%	93.75%	100%	100%	75%	100%	100%	94.03%	97.06%	84.09%	100%	83.33%	100%	100%	88.24%		100%	83.33%	100%	100%	100%	100%	75%	100%	100%	100%
ekl-7 I_+_2316389_2316438_2316444	ekl-7	WBGene00021465	Y39G10AR.7	I_+_2316389_2316438_2316444
nekl-1 I_+_2362989_2363130_2363507	nekl-1	WBGene00021461	Y39G10AR.3	I_+_2362989_2363130_2363507	0%	0%	0%	0%						0%		0%		0%			0%	0%			0%		0%	0%		0%	0%	0%	0%	0%	0%	0%	0%	0%		0%	0%	0%	0%	0%	0%	0%		0%	0%
zwl-1 I_+_2406598_2407814_2407820	zwl-1	WBGene00021460	Y39G10AR.2	I_+_2406598_2407814_2407820	40%	0%		25%		100%	0%		100%	50%	50%	9.09%	80%	0%		61.54%	0%	0%	33.33%		100%	100%	37.5%	50%		10%	0%	0%		50%		100%		35%		100%	0%				0%	0%	0%	0%	0%
ctn-1 I_+_2614489_2614795_2615075	ctn-1	WBGene00000832	Y23H5A.5	I_+_2614489_2614795_2615075	3.45%	7.14%	0%	0%	0%	4%	5.88%	8.33%	0%	23.53%	7.04%	5.88%	3.7%	8.47%	0%	3.92%	12%	5.21%	7.14%	0%	0%		0%	10%	0%	33.33%	0%	15.38%	0%	16.67%	0%	0%	0%	4.4%		0%	0%	9.52%	2.13%	0%	3.57%	0%	0%	0%	0%
ctn-1 I_+_2615937_2616001_2617089	ctn-1	WBGene00000832	Y23H5A.5	I_+_2615937_2616001_2617089	6.67%	30%	0%	0%	0%	0%	0%	0%	0%	5.56%	1.39%	5.56%	0%	1.96%	0%	4.65%	0%	0%	6.52%	0%	0%	0%	4.76%	0%		26.67%	0%	6.25%	0%	4.17%	0%	0%	0%	16.22%		0%	7.69%	0%	0%	0%	0%	0%	5.88%	0%	0%
F32B5.6 I_+_2669211_2669629_2669632	F32B5.6	WBGene00017979	F32B5.6	I_+_2669211_2669629_2669632	77.78%	73.81%	73.08%	59.46%	0%	74.42%	71.43%	100%	75%	75%	77.19%	87.18%	91.67%	79.63%	98.59%	76.32%	77.61%	81.03%	77.05%	100%	61.54%	100%	73.68%	66.67%	16.67%	85.71%	72.73%	75%	66.67%	82.86%	80%	74.67%	80.7%	69.92%		70%	61.54%	66.67%	100%	37.5%	100%	84.62%	30%	0%	85.71%
F32B5.6 I_+_2669747_2670047_2670251	F32B5.6	WBGene00017979	F32B5.6	I_+_2669747_2670047_2670251					100%	100%	100%	100%	100%											100%	100%	100%	91.67%	100%	100%	100%	100%	100%	100%					100%		100%	100%	100%	100%	100%	100%	100%	100%	100%	100%
F32B5.6 I_+_2670198_2670245_2670251	F32B5.6	WBGene00017979	F32B5.6	I_+_2670198_2670245_2670251	91.57%	78.26%	78.57%	89.74%	100%	83.33%	87.5%	28.57%	60%	69.44%	89.13%	94.74%	76%	61.11%		80.65%	85.71%	79.66%	73.21%	100%	60%		60.87%	83.33%	71.43%	66.67%	25%	42.86%		85.71%	70.73%	73.08%	80.85%	72.13%		42.86%	87.5%	100%		90.91%	60%	100%	100%	60%	50%
itx-1 I_+_2813747_2814132_2814198	itx-1	WBGene00002174	W03D8.6	I_+_2813747_2814132_2814198	44%	0%						33.33%		62.5%	100%	100%				50%			50%			100%					0%			0%			0%	100%		100%	100%				100%	0%		0%	50%
Y71F9AL.10 I_+_2866611_2867242_2867424	Y71F9AL.10	WBGene00022115	Y71F9AL.10	I_+_2866611_2867242_2867424					66.67%	100%	100%	50%	40%											100%	100%	100%												81.48%		25%	66.67%					100%	0%	0%	100%
cogc-3 I_+_2943020_2943069_2943075	cogc-3	WBGene00022121	Y71F9AM.4	I_+_2943020_2943069_2943075	6.45%	0%	16.67%	0%	0%	16.67%	0%	10%	0%	11.76%	0%	0%	27.78%	0%	0%	31.25%	3.57%	0%	0%		0%		0%		0%	0%	0%	0%	0%	0%	0%	0%	0%	43.75%		0%	0%	0%	0%	0%	0%	0%	0%	0%	0%
pign-1 I_+_3066772_3066833_3066840	pign-1	WBGene00021840	Y54E10BR.1	I_+_3066772_3066833_3066840	0%	0%	0%	0%	0%	100%				25%	0%	0%	0%	0%		25%	0%	0%	0%				0%	0%			0%	0%		0%	0%	0%	0%	20.45%		27.27%	0%						0%		0%
Y54E10A.17 I_+_3209015_3209103_3209778	Y54E10A.17	WBGene00021835	Y54E10A.17	I_+_3209015_3209103_3209778	100%	100%	100%	100%			70%	100%	100%	100%	100%	100%	95.65%	100%		100%	87.5%	100%	83.33%	100%	85.71%		100%	100%	0%	100%	100%	100%	100%	100%	100%	100%	100%	100%		100%	66.67%	100%	100%	100%	100%	100%	100%	100%	100%
W05F2.7 I_+_3352565_3353155_3353206	W05F2.7	WBGene00021039	W05F2.7	I_+_3352565_3353155_3353206										0%	11.11%	0%	0%	8.33%		0%	33.33%	13.33%	0%				21.43%	0%		1.75%	17.97%	20.9%	8.96%	0%	0%	0%	0%	5.38%		0%	0%	0%	0%	8.33%	0%	0%		0%
W05F2.7 I_+_3355207_3355249_3355260	W05F2.7	WBGene00021039	W05F2.7	I_+_3355207_3355249_3355260	6.12%	0%	1.92%	2.56%						0%	0%	0%	0%			0%	0%	0%					0%			0%	0%	0%	0%	0%	0%	0%		0%		0%	0%	0%	0%	0%	0%		0%
W05F2.7 I_+_3358549_3358611_3358698	W05F2.7	WBGene00021039	W05F2.7	I_+_3358549_3358611_3358698	6.11%	3.85%	5.46%	5.21%				0%			0%	0%		0%		0%	0%	0%					0%	0%	0%	0%	0%	0%	0%	0%	0%	0%	0%	1.56%		9.09%	0%	0%	0%	0%	0%			0%
clik-3 I_+_3421241_3422282_3423878	clik-3	WBGene00019361	K03E5.2	I_+_3421241_3422282_3423878	68.75%	72.34%	100%	25%	0%	50%	100%		100%	80.6%	100%	25.64%	68.42%	93.75%	100%	34.09%	94.74%	85.71%	64.29%	18.18%	80%	100%	69.23%	100%		63.64%	0%	60%		0%	50%	80%	86.67%	59.6%		85.71%	79.31%	100%	0%	0%	25%	80%	0%	75%	57.14%
Y47G6A.7 I_+_3506240_3507088_3508220	Y47G6A.7	WBGene00021637	Y47G6A.7	I_+_3506240_3507088_3508220					42.86%	100%		80%	42.86%	38.46%	23.33%	39.29%	37.5%	71.43%	0%	8.33%	44%	33.33%	7.14%				45.45%	100%	100%	60%	86.67%	80%	100%									100%	92.86%	50%		25%	33.33%	66.67%	0%
T26H2.15; taf-4 I_+_385225_386067_386074	T26H2.15; taf-4	WBGene00199963; WBGene00006385	T26H2.15; R119.6	I_+_385225_386067_386074	100%	100%	100%	100%	0%	100%	0%	0%	50%										100%		58.33%	56.25%									0%	0%	0%								100%	0%	0%	50%	0%
unc-89 I_+_4053583_4054474_4058534	unc-89	WBGene00006820	C09D1.1	I_+_4053583_4054474_4058534	76.19%	66.67%	100%	25%			0%	100%	0%	50%	100%	61.9%	60%	25%		57.14%	0%	0%	74.19%	0%			62.5%	50%		18.18%	100%	0%	0%	50%	68.75%			31.67%		66.67%	16.67%	100%	100%	42.86%	100%	54.55%	100%	66.67%	60%
unc-89 I_+_4053583_4055389_4058534	unc-89	WBGene00006820	C09D1.1	I_+_4053583_4055389_4058534							0%	100%	25%	20%		0%	42.86%	0%		0%	0%	0%	27.27%	0%			50%	0%		0%		28.57%	0%	0%	0%									0%		0%	100%	66.67%	50%
sls-2.4 I_+_4172227_4190156_4253270	sls-2.4	WBGene00004836	R12E2.16	I_+_4172227_4190156_4253270	28.57%	44.44%	0%	0%		100%	0%			8.33%	0%	0%	100%	0%		0%	0%	0%		0%	100%					60%	33.33%	20%			0%	33.33%		27.27%		14.29%		100%	0%			50%			0%
sls-2.4 I_+_4172227_4190156_4605653	sls-2.4	WBGene00004836	R12E2.16	I_+_4172227_4190156_4605653
sls-2.4 I_+_4172227_4253270_4605653	sls-2.4	WBGene00004836	R12E2.16	I_+_4172227_4253270_4605653
ppw-1 I_+_4187023_4187120_4187164	ppw-1	WBGene00004093	C18E3.7	I_+_4187023_4187120_4187164	0%	0%	0%	0%		0%	0%	0%	0%	0%	0%	0%	9.84%	0%		0%	0%	0%	8%		0%	0%	0%	0%	0%	0%	0%	0%	0%	0%	0%	0%		0%		0%	0%			0%	0%	0%	0%	0%	0%
snrp-40.2 I_+_4197264_4198522_4203108	snrp-40.2	WBGene00015974	C18E3.5	I_+_4197264_4198522_4203108	0%	0%				0%				0%	75%	0%	0%	16.3%	0%	22.41%	14.51%	15.23%	16%		0%	0%	0%			0%	0%	0%		0%		0%	0%	0%		0%	0%				0%	0%	0%	0%	0%
C18E3.3 I_+_4206463_4206536_4206953	C18E3.3	WBGene00015972	C18E3.3	I_+_4206463_4206536_4206953	0%	40%	5.36%	11.11%	0%					0%	0%		0%	2.53%		0%	0.9%	3.08%	1.23%				100%			0%			0%	0%	0%		0%	24.64%		15.79%	33.33%	33.33%	0%	33.33%	60%		0%	0%
nab-1 I_+_4230859_4231141_4233070	nab-1	WBGene00003516	C43E11.6	I_+_4230859_4231141_4233070	95.65%	100%	100%	100%	100%	100%	98.11%	97.14%	100%	100%	100%	100%	100%	98.89%	100%	100%	96.77%	100%	100%				100%	100%	100%	81.25%	100%	100%	100%	100%	100%	100%	100%	91.89%	100%	100%	100%	100%	100%	100%	95.83%		100%	100%	100%
nab-1 I_+_4231225_4231572_4232494	nab-1	WBGene00003516	C43E11.6	I_+_4231225_4231572_4232494					6.98%	18.52%	10%	13.16%	0%											100%	0%		0%	0%	100%	11.76%	1.96%	0%	0%	0%	22.58%	14.29%	31.91%	17.86%		41.94%	42.86%						0%		0%
met-1 I_+_4256378_4256422_4256428	met-1	WBGene00016603	C43E11.3	I_+_4256378_4256422_4256428	0%	25%	0%	33.33%		0%		20%	20%	0%	0%	0%	0%	0%		50%	0%	10%	0%	0%	0%	0%	0%	0%	0%	0%	0%	0%		0%	0%	0%	0%	12.33%		12.5%	0%	0%	0%	0%	0%	100%	33.33%		25%
met-1 I_+_4256880_4256970_4257700	met-1	WBGene00016603	C43E11.3	I_+_4256880_4256970_4257700	50%	100%	50%	50%	100%	100%	50%		100%					100%	100%	94.12%	100%	94.74%	75%				100%	100%		50%	100%	100%	100%	100%	100%	100%	45.45%	89.91%		83.33%	33.33%	73.33%	100%	100%		100%	100%	100%	100%
gcy-28 I_+_4500591_4500645_4500648	gcy-28	WBGene00020131	T01A4.1	I_+_4500591_4500645_4500648	42.86%	40%	41.18%	40.91%	0%	25%	45.45%	71.43%	14.29%	26.09%	3.85%	50.98%	46.58%	36.76%	0%	40%	45.45%	40.85%	53.33%	0%	42.86%	4.55%	28.57%	0%		8.33%	61.54%	60%	54.29%	77.78%	18.75%	0%	57.14%	25.53%		5.56%	0%	42.86%	25%	25.93%	31.43%	40%	50%	33.33%	33.33%
gcy-28 I_+_4500922_4501782_4502568	gcy-28	WBGene00020131	T01A4.1	I_+_4500922_4501782_4502568					0%	20%	5.88%	50%	12.5%														50%	66.67%		31.03%	42.11%	27.27%	18.75%	8.33%	20%	21.43%	7.14%	37.46%		28.89%	50%	43.1%	14.29%	22.22%	0%	100%	16.67%	50%	0%
gcy-28 I_+_4500922_4502562_4502568	gcy-28	WBGene00020131	T01A4.1	I_+_4500922_4502562_4502568					25%	0%	11.11%	0%	6.67%											0%	32%	33.33%	22.22%	66.67%						26.67%	15.79%	15.38%	0%	14.55%		11.11%	0%	8.33%	14.29%	0%	36.36%	100%	16.67%	33.33%	20%
ain-2 I_+_4656780_4657204_4657210	ain-2	WBGene00015007	B0041.2	I_+_4656780_4657204_4657210	3.17%	14.29%	3.45%	11.11%	0%	10%	0%	50%	0%	9.09%	1.54%	0%	17.95%	3.64%		11.36%	5.8%	2.63%	3.23%	42.86%	0%	0%	13.33%	12.5%	0%	0%	0%	40%	36%	8.33%	0%	0%	0%	5.95%		0%	0%	5%	0%	0%	16.67%	23.81%	0%	25%	6.67%
unc-57 I_+_4676646_4677668_4677674	unc-57	WBGene00006791	T04D1.3	I_+_4676646_4677668_4677674	24.17%	13.33%	2.88%	10.98%	12.5%	4.35%	3.57%	30.56%	15.38%	13.68%	4.5%	7%	10.42%	2.11%	0%	14.41%	2.1%	4.14%	2.42%	0%	0%	0%	10.64%	0%	0%	1.87%	4.19%	14.71%	3.05%	15.79%	0%	0%	10.87%	18.12%		2.7%	6.67%	7.32%	2.78%	0%	6.45%	7.41%	25%	15.79%	0%
unc-57 I_+_4677724_4678566_4678572	unc-57	WBGene00006791	T04D1.3	I_+_4677724_4678566_4678572	10.91%	11.11%	14.46%	10.67%	2.86%	16%	8%	17.86%	15%	17.45%	10.9%	2.25%	14.17%	8.26%	0%	13.51%	6.32%	10.97%	7.14%	0%	14.58%	11.11%	2.94%	25%	0%	6.03%	10.29%	7.41%	1.95%	0%	7.14%	18.75%	20.83%	12.88%		3.17%	5.56%	6.98%	16.83%	9.3%	13.51%	11.11%	17.65%	11.76%	5.56%
M04F3.2 I_+_4766198_4766281_4766854	M04F3.2	WBGene00019768	M04F3.2	I_+_4766198_4766281_4766854	50%	54.55%	72.73%	55%		0%	66.67%	100%		35.71%	21.05%	100%	50%	83.33%		75%	71.43%	66.67%	66.67%			100%	33.33%		0%		100%	0%	100%	0%	100%	50%		70.83%		60%	50%	100%			100%		100%	100%
gnrr-1 I_+_4803272_4803969_4803989	gnrr-1	WBGene00018798	F54D7.3	I_+_4803272_4803969_4803989							100%			80%	100%	100%		54.29%		100%	68.42%	70.97%	75%								100%	100%	100%			100%		100%								100%		100%
F57C9.4 I_+_4831512_4831827_4833946	F57C9.4	WBGene00019011	F57C9.4	I_+_4831512_4831827_4833946	18.18%	60%	66.67%	53.85%	100%	33.33%	0%	0%	0%	41.67%	40%	50%	45.45%	28.57%		31.58%	60%	40%	50%		0%		100%	50%				0%	100%	0%	33.33%	0%	42.86%	52.17%		66.67%	0%	16.67%	100%		50%				0%
dip-2 I_+_4943805_4943862_4943868	dip-2	WBGene00017885	F28B3.4	I_+_4943805_4943862_4943868	0%	0%	0%	0%		0%	0%	0%	0%	3.7%	0%	0%	10.71%	5.71%		4.76%	3.12%	0%	0%	0%	40%	0%	0%	0%		0%	0%	0%	0%	0%	0%	0%	0%	17.65%		0%	0%	0%	0%	0%	0%	10%	0%	10%	0%
dip-2 I_+_4946330_4946641_4946647	dip-2	WBGene00017885	F28B3.4	I_+_4946330_4946641_4946647	0%	0%	0%	0%	0%	0%	0%	0%	0%	6.38%	4.08%	0%	2.86%	2.94%		14.29%	0%	0%	0%		0%		0%	0%	0%	0%	0%	100%	0%	0%	0%	0%	0%	0.61%		7.69%	0%	0%	0%	0%	0%	0%	50%	0%	0%
mes-3 I_+_4999690_4999788_5000235	mes-3	WBGene00003221	F54C1.3	I_+_4999690_4999788_5000235					85.71%	100%	62.5%	75%	90%					30%		50%	53.85%	28.57%	40%	44.44%	60%	0%	66.67%		0%									81.72%		85.71%						100%	100%		0%
Y110A7A.9 I_+_5119686_5119728_5119735	Y110A7A.9	WBGene00022459	Y110A7A.9	I_+_5119686_5119728_5119735	0%	0%	0%	0%						5.71%	0%	0%	12.82%	12.5%		0%	0%	0%	0%
prp-31 I_+_5127939_5127987_5128012	prp-31	WBGene00022458	Y110A7A.8	I_+_5127939_5127987_5128012	0%	0%	3.17%	7.32%	0%	0%	0%	0%	13.33%	0%	0%	0%	0%	6.67%	0%	3.45%	8.7%	6.82%	8.89%	0%	3.57%	0%	0%	0%	0%	0%	0%	0%	0%	12.5%	0%	7.69%	0%	0%		2.13%	0%	0%	0%	0%	0%	0%	0%	0%	6.67%
mtm-1 I_+_5137688_5137729_5137738	mtm-1	WBGene00003475	Y110A7A.5	I_+_5137688_5137729_5137738	37.5%	40%	33.33%	0%		0%	0%	50%	0%	16.67%	0%	66.67%	38.89%	16.67%		7.69%	0%	0%	0%		0%	0%	50%				0%			0%	0%	0%	0%	25.81%		0%	0%	40%	0%	0%	0%	0%		0%	0%
unc-63 I_+_5142308_5142847_5143708	unc-63	WBGene00006797	Y110A7A.3	I_+_5142308_5142847_5143708	0%	0%	6.25%	0%						0%	2.41%	2.5%	0%	1.82%		0%	2.04%	6.9%	10.34%		0%	0%	0%	0%	0%	0%	0%	0%	0%	0%	0%	0%	0%	0%		0%	0%	0%			0%	0%	0%	0%	0%
npp-6 I_+_5179852_5179895_5179904	npp-6	WBGene00003792	F56A3.3	I_+_5179852_5179895_5179904	0%	20%	0%	0%	0%	14.29%	0%	0%	0%	11.54%	0%	0%	12.5%	0%		53.85%	0%	0%	5.88%		58.33%	0%	16.67%	0%		0%		25%		0%	0%	0%	0%	20.51%		0%	0%	0%	0%	0%	0%	0%	0%		33.33%
let-363 I_+_5252949_5253193_5253199	let-363	WBGene00002583	B0261.2	I_+_5252949_5253193_5253199	0%	0%	0%	50%		100%	0%	100%	0%	25%	0%	50%	42.86%	0%		75%	0%	0%	0%		0%		66.67%	0%		0%	0%	0%		0%	0%		0%	51.06%		50%	33.33%	0%		0%	0%			0%	0%
let-363 I_+_5258750_5259294_5259303	let-363	WBGene00002583	B0261.2	I_+_5258750_5259294_5259303	0%	20%	0%	0%	0%	0%	0%	50%	0%	5.88%	12.5%	0%	26.67%	0%		54.55%	0%	0%	6.25%	0%	0%		25%	0%		0%	25%	11.11%	0%	0%	0%	100%	0%	22.22%		0%	0%	0%	0%	0%	0%	0%	0%	0%	25%
let-363 I_+_5260379_5260422_5260434	let-363	WBGene00002583	B0261.2	I_+_5260379_5260422_5260434	7.69%	0%	0%	0%	0%	66.67%	0%	100%	0%	8.7%	44.44%	7.41%	28.12%	11.11%		76.92%	0%	0%	0%		50%	0%	0%			14.29%	25%	0%	21.43%	0%	0%	0%	0%	39.81%		0%	0%	11.11%	0%	0%	0%		66.67%	33.33%	0%
F55A12.5 I_+_5347276_5347317_5347326	F55A12.5	WBGene00018864	F55A12.5	I_+_5347276_5347317_5347326	0%	50%	0%	0%		33.33%			0%	55.56%	83.33%	83.33%	57.89%	0%		60%		28.57%	0%		100%		33.33%			45.45%		0%	0%		0%	0%	0%	62.96%		20%	0%	0%	0%	0%		100%	50%	85.71%	0%
ppk-1 I_+_5360797_5362066_5363014	ppk-1	WBGene00004087	F55A12.3	I_+_5360797_5362066_5363014	22.22%	8.33%	23.33%	33.33%	33.33%	12.5%	50%	0%	25%					26.92%	92.11%	0%	26.67%	22.73%	23.08%				0%			27.27%	100%	40%	0%					10.64%		59.09%						50%	60%		0%
wwp-1 I_+_539727_539793_539799	wwp-1	WBGene00007009	Y65B4BR.4	I_+_539727_539793_539799	2.75%	0%	2.35%	1.14%	0%	0%	0%	8%	5.71%	5.56%	0%	4.55%	10.2%	1.79%	0%	16.67%	0%	4.29%	1.64%	0%	0%	0%	4.35%	0%	0%	0%	0%	1.92%	0%	0%	0%	0%	0%	1.61%		1.37%	7.14%	4%	0%	0%	3.33%	5%	16.67%	18.18%	4.35%
F27C1.2 I_+_5430511_5430576_5430677	F27C1.2	WBGene00017852	F27C1.2	I_+_5430511_5430576_5430677	100%	100%	100%	100%	100%	100%	100%	100%	100%	100%	100%	100%	100%	100%	100%	100%	100%	100%	100%	100%	100%	100%	100%	100%	100%	100%	100%	100%	100%	100%	100%	100%	100%	100%		100%	100%	100%	100%	100%	100%	100%	100%	100%	100%
F27C1.2 I_+_5430705_5430759_5430771	F27C1.2	WBGene00017852	F27C1.2	I_+_5430705_5430759_5430771	12.44%	6.9%	3.48%	8.17%	6.67%	20%	18.18%	12.5%	12.5%	17.07%	3.98%	5.6%	16.54%	2.65%	7.07%	1.64%	2.95%	3.11%	3.14%	1.09%	11.76%	4.84%	6.41%	8.82%	3.23%	0%	6.3%	1.45%	2.36%	2.17%	6.98%	1.77%	4.51%	19.17%	0%	0%	0%	7.69%	1.52%	20.29%	13.33%	4%	12.5%	0%	12.5%
tom-1 I_+_5552741_5552878_5554739	tom-1	WBGene00006594	M01A10.2	I_+_5552741_5552878_5554739	24.14%	0%	9.09%	0%	71.43%	87.5%	100%	100%	100%	4.26%	0%	0%	14.29%	0%		0%	1.72%	4%	30.77%	0%	82.35%	0%	40%	0%		8.33%	28.57%	0%	0%	0%	17.39%	0%	6.9%	20.9%		0%	14.29%	0%	0%	0%	0%	0%	0%	0%	50%
F46F11.1 I_+_5635399_5635640_5636715	F46F11.1	WBGene00018508	F46F11.1	I_+_5635399_5635640_5636715
dhhc-11 I_+_5767600_5767643_5767655	dhhc-11	WBGene00020694	T22E7.2	I_+_5767600_5767643_5767655	30.77%	100%	61.9%	68.75%		66.67%	0%		0%			100%	0%			100%													0%		50%			25%		50%		45%	39.39%	33.33%	40%			0%
pgp-2 I_+_5892632_5893161_5893422	pgp-2	WBGene00003996	C34G6.4	I_+_5892632_5893161_5893422																				0%	0%					77.78%		100%	100%
hpo-27 I_+_5908896_5909261_5909267	hpo-27	WBGene00016418	C34G6.1	I_+_5908896_5909261_5909267	0%	40%	4.35%	0%				0%	33.33%	17.65%	33.33%	100%	50%	0%	0%	50%	0%	0%	0%		0%		0%					100%		0%	0%	33.33%	37.5%	45.83%		0%	0%	50%	40%	0%			50%	100%	50%
C06A5.3 I_+_5988761_5988820_5988829	C06A5.3	WBGene00015501	C06A5.3	I_+_5988761_5988820_5988829	25%	33.33%	60%	55.56%		0%	0%	33.33%	66.67%	55.17%	0%	11.11%	64%	100%		100%	16.67%	50%	33.33%	100%	77.78%		0%			0%	100%	0%	66.67%	0%	0%	33.33%	100%	40%		28.57%		100%			0%		0%	0%	100%
usp-5 I_+_6112501_6112543_6112549	usp-5	WBGene00020839	T27A3.2	I_+_6112501_6112543_6112549	10.34%	20%	0%	0%	0%	66.67%	60%	100%	50%	12.5%	0%	0%	35.71%	6.25%	27.78%	50%	0%	0%	0%		100%		50%	50%				0%	0%	0%	0%	0%	0%	18.92%		0%	0%	7.14%	0%	0%	22.22%	0%		0%	0%
trak-1 I_+_6125593_6125643_6125649	trak-1	WBGene00020838	T27A3.1	I_+_6125593_6125643_6125649	21.74%	50%	15.15%	15.79%	25%	12.5%	20%	10%	28.57%	20%	8.33%	3.33%	18.52%	29.41%	0%	35.48%	29.41%	14.29%	34.29%	100%	13.64%		33.33%	0%		58.82%	16.67%	66.67%	0%	0%	27.27%	0%	36.36%	22.22%		47.06%	0%	20%	13.79%	43.48%	31.58%	25%	16.67%	50%	50%
rbm-5 I_+_6215987_6216057_6216060	rbm-5	WBGene00020346	T08B2.5	I_+_6215987_6216057_6216060	37.5%	33.33%	21.05%	33.33%	66.67%	20%	0%	40%	50%	15.79%	50%	0%	41.67%	12.5%		64.29%	13.33%	33.33%	20%	0%	33.33%		10%	100%		20%	33.33%	11.11%	0%	0%	0%	50%	0%	41.18%		0%	40%	0%	0%	0%	66.67%	50%	0%		0%
rbm-5 I_+_6216168_6216294_6216357	rbm-5	WBGene00020346	T08B2.5	I_+_6216168_6216294_6216357	14.29%	22.22%	36.84%	62.5%	100%	33.33%	0%	50%	60%	14.81%	60%	41.67%	33.33%	80%	0%	50%	40%	55.56%	60%	50%	100%	0%	52.38%	100%		100%	63.16%	0%	100%	100%	80%	57.14%		43.21%		40%	0%	62.5%	75%		0%	0%	66.67%		60%
Y65B4A.4 I_+_622219_622283_624218	Y65B4A.4	WBGene00022028	Y65B4A.4	I_+_622219_622283_624218	87.5%	61.54%	79.41%	80.49%										100%			100%		100%	100%											100%					100%
T08B2.4 I_+_6225854_6228316_6229946	T08B2.4	WBGene00020345	T08B2.4	I_+_6225854_6228316_6229946	0%	0%	0%	0%		0%				0%	0%	0%		0%		0%	50%	0%	0%		0%		0%	0%	0%	0%	0%	0%				0%	0%	0%		0%	0%					0%			0%
C10G11.6 I_+_6290676_6290880_6290888	C10G11.6	WBGene00015686	C10G11.6	I_+_6290676_6290880_6290888	100%	100%	75%	100%		80%		50%	100%	100%	100%	100%	100%	100%		100%	42.86%	85.71%	100%		100%		100%	100%			100%			100%	66.67%	100%	100%	100%		83.33%	100%	100%	100%	100%	100%	100%	83.33%	100%	100%
srh-49 I_+_6299013_6299564_6301086	srh-49	WBGene00005272	C10G11.4	I_+_6299013_6299564_6301086																																						92.11%	64.71%	100%	72.73%
hrpk-1 I_+_6319342_6319440_6319449	hrpk-1	WBGene00017816	F26B1.2	I_+_6319342_6319440_6319449	9.62%	12%	10.71%	3.23%	0%	43.75%	20%	21.43%	14.29%	9.52%	2.04%	2.78%	23.08%	6.67%	50%	23.68%	0%	0%	9.76%		18.18%	0%	19.35%	14.29%	0%	0%	0%	6.67%	0%	0%	0%	8.33%	3.23%	35.94%		0%	0%	0%	6.12%	2.86%	6.25%	0%	12.5%	0%	11.11%
bli-4 I_+_6345556_6346971_6353970	bli-4	WBGene00000254	K04F10.4	I_+_6345556_6346971_6353970	70.59%	43.4%	0%	0%	0%	0%	14.29%	0%	0%					5.56%		28.57%	14.29%	16%	35%	15.38%	20%	26.67%	50%	66.67%		0%	0%	12.5%	0%	33.33%	33.33%	14.29%	0%	24.18%		6.67%	0%	0%	0%	67.86%	62.5%	0%	0%	0%	25%
bli-4 I_+_6345556_6348290_6353970	bli-4	WBGene00000254	K04F10.4	I_+_6345556_6348290_6353970	13.04%	14.29%	0%	0%	0%	33.33%	0%	40%	0%	13.04%	0%	13.51%	31.11%	0%		4.76%	7.69%	0%	0%	0%	71.43%	0%	16.67%	0%		66.67%	0%	12.5%	64.71%	0%	0%	0%	0%	22.47%		0%	9.09%	0%	0%	0%	0%	0%	0%	0%	14.29%
bli-4 I_+_6345556_6348575_6353970	bli-4	WBGene00000254	K04F10.4	I_+_6345556_6348575_6353970	31.03%	9.09%	40%	16.67%	0%	33.33%	33.33%	25%	66.67%					26.09%		4.76%	58.62%	36.36%	23.53%	0%	0%	0%	54.55%	0%		0%	28.57%	12.5%	62.5%	0%	33.33%	25%	33.33%	5.48%		26.32%	16.67%	0%	33.33%	25%	14.29%	12.5%	0%	0%	14.29%
K04F10.3 I_+_6358748_6358790_6358796	K04F10.3	WBGene00019396	K04F10.3	I_+_6358748_6358790_6358796	20%	25%	2.5%	7.69%	0%	0%	100%	0%	14.29%	44.44%	0%	25%	78.57%	0%		65%	12.5%	0%	0%		100%	0%	75%	0%	0%	0%	0%	0%		0%	0%	0%	50%	59.09%		7.69%	0%		0%			100%	0%	66.67%	20%
sulp-1 I_+_6484892_6485300_6485312	sulp-1	WBGene00016945	C55B7.6	I_+_6484892_6485300_6485312			100%	0%	40.82%	44.23%	50.98%	43.04%	65%	38.89%	63.33%	52.63%	30%	0%			0%	0%					5.88%	36.36%	0%	32.61%	21.95%	8.33%	17.5%	40.48%	32.35%	37.7%	43.62%	0%		10%		29.41%	44.44%	0%	22.22%	100%
syp-6 I_+_6567676_6567824_6567830	syp-6	WBGene00019002	F57B10.4	I_+_6567676_6567824_6567830	50%	0%	100%	0%	0%	0%				23.53%			16.67%	0%	100%	40%	0%		0%		50%	0%	0%	0%			28.57%						100%	23.33%	0%	0%	0%				100%	14.29%	0%		0%
ipgm-1 I_+_6572201_6572318_6574002	ipgm-1	WBGene00019001	F57B10.3	I_+_6572201_6572318_6574002	98.67%	100%	98.25%	97.66%	98.53%	100%	100%	97.06%	100%	100%	98.6%	100%	100%	94.12%	100%	96.67%	100%	100%	92.96%	100%	81.63%	100%	100%	100%	100%	91.89%	95.93%	100%	99.37%	100%	100%	100%	100%	97.78%		100%	100%	100%	100%	100%	100%	100%	100%	100%	100%
let-607 I_+_6584155_6584267_6584273	let-607	WBGene00002783	F57B10.1	I_+_6584155_6584267_6584273	29.55%	37.5%	24.24%	20.41%	44.44%	28.12%	35.9%	35.29%	14%	30.11%	36.36%	22.22%	38.89%	26.76%		23.81%	32.26%	8.33%	18.42%		36.84%	0%	28.57%	100%	0%	14.29%	5.56%	6.67%	21.74%	11.76%	42.31%	17.39%	4.35%	36.61%		21.32%	42.86%	25.81%	80%	46.67%	41.18%	0%		16.67%	16.67%
cye-1 I_+_6782069_6782111_6782120	cye-1	WBGene00000871	C37A2.4	I_+_6782069_6782111_6782120	53.85%	83.33%		71.43%	100%			100%		100%		40%	87.5%	55.56%		90%	66.67%	0%	80%		100%		75%									0%		76.74%		100%			100%	100%		0%	100%	100%	100%
pqn-20 I_+_6795906_6796006_6796021	pqn-20	WBGene00004110	C37A2.2	I_+_6795906_6796006_6796021	38.89%	55.56%	39.13%	20%	0%	40%	14.29%	75%	87.5%	44%	30%	82.35%	56.25%	29.03%	100%	69.23%	29.17%	39.39%	83.33%		0%		50%	100%	0%	75%	75%	75%	50%	25%	55.56%	28.57%	42.86%	33.68%		20.83%	50%	37.14%	20%	31.25%	43.48%	100%	66.67%	40%	50%
pqn-20 I_+_6796766_6796865_6796871	pqn-20	WBGene00004110	C37A2.2	I_+_6796766_6796865_6796871	50%	66.67%	38.71%	76.47%	0%	60%	80%	66.67%	58.33%	43.42%	72.41%	19.05%	61.9%	46.3%	100%	50%	43.33%	47.92%	48.39%		30.43%		66.67%	100%			0%	0%	83.33%	33.33%	70.59%	37.5%	68.75%	61.39%		60.29%	16.67%	70.59%	57.89%	100%	0%	57.14%	25%	50%	100%
mek-5 I_+_6801514_6801638_6803620	mek-5	WBGene00304811	E02D9.3	I_+_6801514_6801638_6803620	93.64%	94.59%	95.31%	91.49%	88.46%	100%	80%	100%	100%	92.31%	92.73%	100%	93.88%	97.1%	100%	100%	95.29%	97.96%	83.87%		95.45%	100%	96.23%	100%	100%	100%	100%	96.55%	100%	97.06%	90%	97.44%	100%	86.34%		92.96%	90%	93.33%	100%	84.62%	100%	100%	100%	100%	100%
ulp-5 I_+_6813280_6813384_6813393	ulp-5	WBGene00006740	K02F2.4	I_+_6813280_6813384_6813393	0%	0%	0%	0%	0%	0%	0%	0%	0%	0%	0%	0%	20%	100%		33.33%	0%				0%		50%	0%				0%		0%				31.82%		0%	0%					0%		0%
dpf-3 I_+_6838960_6839002_6839014	dpf-3	WBGene00001056	K02F2.1	I_+_6838960_6839002_6839014	0%	11.11%	0%	5.56%	0%	0%	0%	20%	0%	5.88%	0%	0%	32.14%	5.56%	0%	14.29%	0%	0%	0%		0%	0%	16.67%	0%	0%	0%	0%	0%		0%	0%	0%	33.33%	2.78%		0%	0%	0%	0%	0%	0%	0%	0%	75%	0%
sem-4 I_+_7047887_7047934_7047943	sem-4	WBGene00004773	F15C11.1	I_+_7047887_7047934_7047943	14.29%	100%	50%	50%	0%					36.36%	57.14%	100%	28.57%	57.14%	100%	100%	75%	50%	38.89%		100%	0%	100%			66.67%	100%	0%	27.27%		0%	100%	0%	81.58%		0%	60%	100%	0%	100%		60.87%	53.33%	54.55%	68.42%
plin-1 I_+_7057954_7057989_7057998	plin-1	WBGene00007024	W01A8.1	I_+_7057954_7057989_7057998	0%	3.33%	0%	31.25%	0%	0%	0%	0%	25%	3.7%	0%	0%	11.11%	14.29%		6.6%	0%	0%	3.8%		0%		0%	16.67%		0%	0%	0%		0%	0%	0%	0%	0%		0%	0%			0%	0%	0%	0%	0%	0%
nhr-23 I_+_7219696_7219761_7219767	nhr-23	WBGene00003622	C01H6.5	I_+_7219696_7219761_7219767	0%	0%	0%	0%	0%	100%	100%	100%		11.36%	0%	0%	30%	0%	0%	25%	0%		0%				0%			0%	0%	0%	0%				0%	24.29%		20%	0%		0%			0%		0%	20%
C01H6.8 I_+_7228066_7228349_7228827	C01H6.8	WBGene00007257	C01H6.8	I_+_7228066_7228349_7228827										100%	57.14%	46.43%	100%
F13G3.7 I_+_7305156_7305195_7305204	F13G3.7	WBGene00008767	F13G3.7	I_+_7305156_7305195_7305204	0%	5.88%	4.76%	15.38%	0%	25%	100%	66.67%	0%	0%	15.38%	0%	19.05%	0%		12.5%	0%	0%	20%		12.5%		0%	0%		0%	0%	0%	0%	0%	0%	0%	0%	14.08%		0%	0%	0%	25%		0%		66.67%	16.67%	33.33%
unc-13 I_+_7431104_7433088_7433097	unc-13	WBGene00006752	ZK524.2	I_+_7431104_7433088_7433097	48.28%	22.22%	27.78%	51.72%	36.67%	40.91%	58.33%	28.57%	18.18%	22.22%	46.43%	21.65%	28%	18.64%		4.35%	33.85%	21.43%	40%	0%	50%	100%	9.09%	16.67%		10.53%	63.89%	25%	0%	20%	22.86%	20%	0%	23.79%		29.27%	18.75%	12.5%	45.45%	42.86%	50%	21.43%	18.18%	25%	12.5%
unc-13 I_+_7435226_7442927_7444030	unc-13	WBGene00006752	ZK524.2	I_+_7435226_7442927_7444030	31.58%	0%	6.98%	0%	9.09%	25%	0%	0%	11.11%	0%	0%	0%	0%	2.44%		0%	10.71%	0%	0%		0%	0%	0%		0%	80%	0%	0%	0%	0%	7.41%	0%	2.78%	0%		0%	0%	3.12%	0%	0%	4.35%	0%	0%	0%	0%
D2030.7 I_+_7589465_7589507_7589516	D2030.7	WBGene00008417	D2030.7	I_+_7589465_7589507_7589516	85.71%	100%	100%	100%	100%	100%	100%	100%	100%	100%	100%	100%	95.65%	100%		91.67%	100%		100%	100%	100%		100%	100%			100%			100%		100%	75%	100%		100%						100%	100%	100%	100%
wdr-23 I_+_7600333_7600409_7600433	wdr-23	WBGene00008419	D2030.9	I_+_7600333_7600409_7600433	91.78%	92.31%	93.62%	82.61%	90%	92.31%	92.31%	90.91%	90%	76.32%	88.24%	42.86%	78.26%	67.57%		100%	91.18%	92.5%	89.47%	100%	95.35%	62.5%	88.89%	100%	100%	42.86%	100%	100%	100%	70.59%	83.33%	60%	100%	88.19%		92%	100%	87.2%	94.37%	100%	77.42%	30%	80%	100%	100%
T24B1.1 I_+_7677481_7677526_7677534	T24B1.1	WBGene00011975	T24B1.1	I_+_7677481_7677526_7677534	16.67%	0%	0%	16.67%		0%	0%		0%	0%	0%	0%	66.67%	0%		0%	0%	0%	0%		25%	0%	0%					0%	0%	0%	0%	0%		33.33%		0%	0%	0%				0%	0%	0%	0%
rlbp-1 I_+_7685162_7691209_7691219	rlbp-1	WBGene00011970	T23G11.5	I_+_7685162_7691209_7691219	0%	25%	0%	7.69%	0%	0%	0%	0%	0%	0%	0%	0%	9.09%	0%		10%	0%	0%	0%		17.65%		0%	0%	0%	0%		0%		0%	0%	0%		24%		0%	0%	0%	0%	0%	0%		0%	0%	0%
gld-1 I_+_7696653_7696691_7696700	gld-1	WBGene00001595	T23G11.3	I_+_7696653_7696691_7696700	34.04%	23.53%	25%	13.64%	33.33%	11.76%	0%	16.67%	28.57%	29.09%		27.27%	29.11%	42.86%	0%	23.64%	0%	27.27%	10.53%	0%	9.52%	81.82%	37.5%	12.5%	0%	33.33%	16.67%	100%		0%	0%	0%	0%	31.03%		42.86%	33.33%	0%		0%	23.08%	18.18%	16.67%	21.43%	30%
F27D4.1 I_+_7703040_7703084_7703099	F27D4.1	WBGene00009187	F27D4.1	I_+_7703040_7703084_7703099	98.04%	96.7%	100%	98.04%	95.65%	94.74%	100%	100%	100%	89.23%	100%	96.43%	98.73%	100%	100%	94.39%	96.49%	100%	97.85%		94.29%	100%	100%	100%	100%	100%	95.74%	87.5%	100%	100%	94.17%	95.83%	100%	98.55%		95.83%	100%	100%	100%	100%	90%	100%	100%	100%	100%
adr-1; pck-2 I_+_7774270_7774396_7774641	adr-1; pck-2	WBGene00000079; WBGene00011232	H15N14.1; R11A5.4	I_+_7774270_7774396_7774641	94.74%	100%	88.89%	72.73%						100%	57.14%	46.43%	100%	87.5%		100%	73.91%	60%	75%							85.71%	100%	66.67%	81.82%									64.29%	71.43%	100%	80%	66.67%	60%	100%	100%
adr-1; pck-2 I_+_7775041_7775082_7775091	adr-1; pck-2	WBGene00000079; WBGene00011232	H15N14.1; R11A5.4	I_+_7775041_7775082_7775091	100%	83.33%	100%	0%	100%			100%		75%		100%	55.56%		0%	81.82%	100%		50%		100%		100%					100%			100%			63.33%		50%			100%				100%
adr-1; pck-2 I_+_7775152_7775194_7775200	adr-1; pck-2	WBGene00000079; WBGene00011232	H15N14.1; R11A5.4	I_+_7775152_7775194_7775200	54.355%	83.335%	74.52%	46.99%	65%	65.94%	67.24%	71.055%	65.79%	62.5%	70%	37.5%	50%	46.055%	100%	71.43%	73.42%	63.15%	70%		75%	100%	50%	50%	100%	50%	100%	50%	100%	60.715%	65.215%	73.075%	56.25%	32.81%		26.36%	23.53%	75%	100%	96.875%	47.62%	100%	50%	50%	50%
D2005.4; pck-2 I_+_7815083_7815246_7815253	D2005.4; pck-2	WBGene00008399; WBGene00011232	D2005.4; R11A5.4	I_+_7815083_7815246_7815253	0.63%	0%	0%	0%	0%	1.92%	0%	11.63%	0%	4.35%	0%	0%	2.56%	0%	0%	52.355%	0%	0%	0%	0%	30%	25%	0%	0%	0%	0%	0%	0%	0%	1.52%	1.08%	0%	0%	2.93%		0%	0%	50%	51.125%	50%	0%	0%	5.88%	6.25%	0%
F30F8.9; pck-2 I_+_7837719_7837842_7838608	F30F8.9; pck-2	WBGene00009276; WBGene00011232	F30F8.9; R11A5.4	I_+_7837719_7837842_7838608	0%	16.665%	12.5%	0%	0%	25%	0%	0%	11.11%	9.98%	25%	0%	15.835%	0%		23.075%	7.69%	0%	0%		50%	0%	0%			0%	0%	0%	0%	0%	0%	0%	0%	26.785%		0%	0%	0%	0%	14.29%	0%	0%	100%	100%	0%
pck-2; taf-5 I_+_7850057_7850519_7850525	pck-2; taf-5	WBGene00011232; WBGene00006386	R11A5.4; F30F8.8	I_+_7850057_7850519_7850525	0%	70%	0%	25%	0%	0%	0%	100%	0%	21.43%	20%	0%	50%	25%	0%	50%	83.33%	50%	0%	100%	100%		100%	100%			20%	0%		25%	0%	7.145%	75%	59.85%		20%	0%	20%	33.33%			66.67%	16.665%	25%	50%
H05L14.2 I_+_7992434_7992522_7992529	H05L14.2	WBGene00010367	H05L14.2	I_+_7992434_7992522_7992529	100%	100%	0%	100%		100%		66.67%		100%	100%	100%	91.67%	81.25%		100%	83.33%	84.62%	71.43%				83.33%	100%		40%	100%	100%	61.54%			100%	100%	100%		93.02%	83.33%	85.19%	75%	60.61%	86.67%	100%	100%	50%	100%
C54G4.5 I_+_7996438_7996481_7996487	C54G4.5	WBGene00008315	C54G4.5	I_+_7996438_7996481_7996487	0%	20%	0%	0%		0%		66.67%	0%	21.21%	12.79%	5.71%	10%	15.9%	0%	10.14%	6.98%	6.88%	10.75%	0%		0%	0%	0%	0%	0%	9.09%	4.76%		9.59%	5.26%	6.17%	4.17%	10.53%		11.76%	10%	33.33%	25%	0%	0%	0%	0%	0%	0%
vacl-14 I_+_8042909_8042950_8042956	vacl-14	WBGene00010565	K04G2.6	I_+_8042909_8042950_8042956	0%	0%	0%	0%	0%			0%	0%	0%	0%	0%	6.67%	0%		0%	0%	0%	0%		0%		0%	0%		0%	0%	0%	0%	0%	0%	0%	0%	0%		0%		0%	0%	0%	0%		0%	0%	0%
apr-1 I_+_8052440_8052480_8052486	apr-1	WBGene00000156	K04G2.8	I_+_8052440_8052480_8052486	0%	37.5%	100%	0%		0%	33.33%	33.33%	14.29%	14.29%	16.67%	0%	38.46%	0%		92.31%	0%	0%	0%		100%		0%							0%	0%	0%		25%		100%	0%	0%			0%		0%		33.33%
rme-8 I_+_8092281_8092390_8093335	rme-8	WBGene00004378	F18C12.2	I_+_8092281_8092390_8093335	50%	0%	0%	83.33%	0%	100%		0%	100%	8%	0%	100%	58.33%	60%		12.5%	33.33%	77.78%	57.14%	0%	100%		0%	0%		0%	0%		0%	0%	0%		0%	0%		100%							33.33%	0%	0%
spr-4 I_+_8108258_8108725_8108731	spr-4	WBGene00005009	C09H6.1	I_+_8108258_8108725_8108731	0%	50%	0%	0%	0%	0%	0%	100%	0%	6.9%	5.88%	13.33%	17.39%	0%		15.38%	0%	0%	0%		0%	0%	0%	0%	0%	0%	16.67%	0%	0%	0%	0%	0%	0%	1.64%		0%	0%	0%	14.29%	0%	0%	66.67%	33.33%	100%	100%
kcnl-2 I_+_8199697_8199815_8199839	kcnl-2	WBGene00008570	F08A10.1	I_+_8199697_8199815_8199839	100%	100%	95.65%	100%	100%	100%	100%	100%	94.44%	100%	100%	100%	100%	100%	100%	100%	100%	91.43%	100%		100%	100%	100%	100%	100%	100%	100%	100%	100%	100%	100%	100%	100%	100%		100%	100%	100%	100%	100%	100%			100%
mei-1 I_+_8296221_8296539_8296548	mei-1	WBGene00003183	T01G9.5	I_+_8296221_8296539_8296548	23.53%	0%	33.33%	16.67%	25%	0%	0%	0%	0%	62.5%	0%	0%	53.33%	0%		44.44%	0%	0%	11.11%		100%		100%	0%			0%	0%	0%	0%	30%	0%	0%	16.28%		14.29%	0%	0%	0%	0%	43.75%		33.33%	50%	0%
cep-1 I_+_8324811_8324929_8324935	cep-1	WBGene00000467	F52B5.5	I_+_8324811_8324929_8324935	0%	33.33%	100%							0%	100%	100%	8.33%	0%		20%	0%	0%			46.15%		0%			0%	0%	0%			100%			32.5%									100%	0%	0%
nepr-1 I_+_8399202_8399251_8399257	nepr-1	WBGene00011828	T19A6.3	I_+_8399202_8399251_8399257	23.33%	30.77%	23.68%	23.26%	30%	20%	0%	50%	40%	21.62%	25.53%	27.54%	29.63%	33.33%	0%	36.51%	13.89%	19.44%	34.38%		31.03%	27.27%	25.93%	25%	0%	0%	12%	33.33%	70%	33.33%	21.05%	20%	15.62%	46.84%	0%	35.14%	11.11%	50%	0%	33.33%	57.14%	0%	0%	0%	26.67%
nepr-1 I_+_8399320_8399368_8399374	nepr-1	WBGene00011828	T19A6.3	I_+_8399320_8399368_8399374	48.78%	31.03%	44.19%	40%	60%	50%		56.25%	80%	18.52%	32.69%	24.53%	44.44%	60%	100%	44.44%	28.57%	36.84%	53.85%		14.29%	100%	42.31%	75%	100%	78.57%	8.33%	41.18%	47.06%	69.23%	33.33%	31.25%	54.55%	41.35%		41.38%	0%	18.18%	50%	26.32%	100%	22.22%	20%	37.5%	41.67%
nepr-1 I_+_8399509_8400065_8401385	nepr-1	WBGene00011828	T19A6.3	I_+_8399509_8400065_8401385	100%	100%	100%	97.1%	100%	90%	75%	100%	84.62%	95.24%	95.05%	96.33%	98.81%	96.72%	100%	100%	98.31%	98%	100%		91.3%	100%	95.24%	100%	100%	100%	100%	97.67%	43.48%	96.15%	100%	95.45%	100%	94.76%	100%	100%	100%	100%	100%	100%	100%	100%	92.31%	100%	100%
sin-3 I_+_8422807_8422852_8422858	sin-3	WBGene00004117	F02E9.4	I_+_8422807_8422852_8422858	100%	50%	40%	0%	50%	100%	66.67%	100%		33.33%	16.67%	0%	66.67%	0%		61.54%	0%	0%	14.29%		70%		14.29%		0%	0%	0%	0%	0%	50%	33.33%			94.81%		14.29%	0%	0%			0%	50%	100%	100%
R05D11.9 I_+_8593649_8594035_8594041	R05D11.9	WBGene00011037	R05D11.9	I_+_8593649_8594035_8594041	30%	11.11%	4.55%	22.22%	0%	0%		22.22%	50%	17.14%	0%	8.33%	63.33%	0%		27.27%	0%	17.65%	0%		0%	0%	20%	0%		100%	25%	14.29%		0%	0%	0%	0%	51.39%		0%	0%	0%	0%	0%	14.29%	0%	66.67%	50%	0%
lmd-1 I_+_8610307_8610347_8610355	lmd-1	WBGene00009665	F43G9.2	I_+_8610307_8610347_8610355	0%	0%	0%	5.56%						23.81%	0%	12.5%	6.67%													0%	26.67%	0%	0%	0%	7.14%	0%	0%					16.67%	0%	0%	0%
W02B8.11; Y95B8A.8 I_+_861919_864396_864402	W02B8.11; Y95B8A.8	WBGene00199931; WBGene00022388	W02B8.11; Y95B8A.8	I_+_861919_864396_864402	20.05%	20%	0.13%	8.595%	33.335%	0%	2.06%	32.31%	0.85%	18.75%	20.06%	50.135%	0.35%	33.385%	0%	30.085%	0.08%	16.73%	41.745%	0%	0%	0.57%	0%	0%	0%	0%	0.57%	0.17%	0%	25%	0.31%	0%	0%	0%	0%	50.255%	0%	0%	0.25%	16.79%	30.1%	50%	0%	0%	16.665%
flp-22 I_+_8659362_8659682_8659718	flp-22	WBGene00009562	F39H2.1	I_+_8659362_8659682_8659718	100%	100%	100%	100%	100%	100%	100%	100%	100%	99.97%	99.94%	99.85%	99.97%	100%	100%	100%	100%	100%	100%	100%	100%	100%	100%	100%	100%	100%	100%	100%	100%	100%	100%	99.9%	99.94%	100%	100%	100%	97.73%	100%	100%	100%	100%	100%	100%	100%	100%
gls-1 I_+_8737218_8737260_8737266	gls-1	WBGene00007975	C36B1.8	I_+_8737218_8737260_8737266	5.56%	46.67%	4.55%	0%	33.33%	0%	0%	25%	0%	16%	40%	69.23%	5.26%	22.73%		60.98%	0%	0%	0%		0%		25%	0%		0%	11.11%	0%		0%		0%		50%		0%	0%	0%		40%	0%	66.67%	57.14%	50%	0%
gls-1 I_+_8738483_8738519_8738534	gls-1	WBGene00007975	C36B1.8	I_+_8738483_8738519_8738534	0%	0%	0%	0%	0%	0%		0%	0%	6.25%		0%	0%	0%		27.27%	0%	0%	0%		0%	0%	16.67%					0%	0%	0%	0%	0%		0%		0%	0%	0%		0%	0%	0%	0%
gls-1 I_+_8741124_8741187_8741196	gls-1	WBGene00007975	C36B1.8	I_+_8741124_8741187_8741196	27.27%	42.86%	9.09%	25%	0%	33.33%	0%	33.33%	20%	19.05%		31.25%	33.33%	0%		44.44%	0%	11.11%	18.75%		0%		50%			0%	0%	40%		0%	0%	0%	0%	30.38%		23.08%	0%	5.88%		20%	0%	75%			100%
trt-1 I_+_8768652_8768728_8768736	trt-1	WBGene00006618	DY3.4	I_+_8768652_8768728_8768736	0%	0%					0%					0%	33.33%	0%			50%		0%		0%		100%					0%			0%		100%	40%		0%	0%								100%
F36A2.9 I_+_8817249_8817319_8817606	F36A2.9	WBGene00009456	F36A2.9	I_+_8817249_8817319_8817606	5.88%	0%	14.29%	41.67%	100%	0%	75%	11.11%	0%	36.84%	16.67%	36.36%	15.38%	31.58%		5.88%	66.67%	80%	42.86%		50%		0%				100%	0%	0%	0%	50%	25%		0%		0%	50%		20%		0%		0%	100%	0%
F36A2.9 I_+_8820377_8820442_8820612	F36A2.9	WBGene00009456	F36A2.9	I_+_8820377_8820442_8820612					100%	100%	100%	100%	100%												100%	0%	83.33%			88.89%	100%	50%						76.25%	0%	76.47%	100%	33.33%	0%		100%	100%	60%	100%	85.71%
gld-4 I_+_9121190_9121732_9121739	gld-4	WBGene00014115	ZK858.1	I_+_9121190_9121732_9121739	9.8%	4.55%	7.04%	0%	28.57%	0%	0%	14.29%	0%	15.15%	0%	0%	18.64%	6.98%		71.43%	0%	0%	7.69%	0%	22.22%		19.23%	50%	0%	24.24%	0%	0%	0%	22.22%	0%	0%	7.32%	11.76%	0%	1.05%	0%	3.64%	6.25%	0%	5.26%	0%	0%	33.33%	80%
mel-26 I_+_9134438_9134973_9134985	mel-26	WBGene00003209	ZK858.4	I_+_9134438_9134973_9134985	11.96%	3.85%	18.09%	20%	12.5%	15.15%	11.11%	26.67%	13.64%	18.56%	18.27%	23.61%	32.39%	3.57%	0%	23.4%	37.5%	25%	2.56%		44%		16.67%	0%	0%	16.67%	29.17%	18.18%	0%	40%	4.55%	0%	13.04%	19.67%		8.11%	25%	12.28%	7.41%	14.29%	16.67%	7.69%	0%	50%	12.5%
usp-48 I_+_9509421_9509461_9509467	usp-48	WBGene00009267	F30A10.10	I_+_9509421_9509461_9509467	60%	25%	0%	20%	0%	100%		66.67%	0%	12.5%		0%	50%	0%		42.11%	0%	0%	0%		0%		42.86%	0%		0%					0%	0%		22.58%		0%	0%	0%	0%		0%	100%	0%	66.67%	0%
nra-2 I_+_9621283_9621324_9621333	nra-2	WBGene00011488	T05F1.1	I_+_9621283_9621324_9621333	4.85%	9.38%	5.13%	0%	0%	0%	0%	25%	0%	8.99%	3.33%	2.38%	26.19%	2.86%	0%	56.52%	0%	0%	9.68%		43.33%	66.67%	28.57%	0%	54.55%	0%	0%	57.14%	0%	0%	0%	5.26%	12%	13.54%		2.22%	0%	2.56%	0%	0%	20%	0%	20%	20%	16.67%
nra-2 I_+_9621458_9621497_9621506	nra-2	WBGene00011488	T05F1.1	I_+_9621458_9621497_9621506	6.85%	5.26%	0%	0%	0%	42.86%	0%	62.5%	0%	21.33%	3.12%	15.15%	32.56%	3.12%		54.55%	4.55%	10.53%	17.39%		54.55%	0%	0%	0%	0%	23.53%	26.67%	0%	0%	15.38%	7.69%	0%	0%	13.04%		3.12%	0%	3.85%	0%	0%	29.41%		25%	0%	25%
gfi-2 I_+_9742924_9742966_9742978	gfi-2	WBGene00001582	K02A11.1	I_+_9742924_9742966_9742978	0%	4.17%	0%	2.08%	8.33%	0%	0%	0%	0%	5.48%	0%	8.82%	9.09%	0%	0%	14.29%	3.92%	1.43%	0%		28.57%	20%	0%	11.11%		0%	0%	0%	0%	0%	0%	0%	0%	19.18%		4.76%	0%	0%	0%	0%	50%	0%	25%	0%	0%
gfi-2 I_+_9743109_9743385_9743391	gfi-2	WBGene00001582	K02A11.1	I_+_9743109_9743385_9743391	88.89%	72%	72%	72.22%	84.62%	70.59%	50%	88.89%	76.27%	81.06%	66.67%	71.79%	80.65%	81.03%	100%	85.96%	76.77%	80.82%	73.24%		96%	100%	89.74%	44.44%		80.39%	68.33%	82.05%	77.61%	83.33%	70.37%	85.71%	80%	78.92%		68.89%	84.62%	100%	68%	100%	83.33%	25%	100%	100%	60%
nhr-62 I_+_9844234_9844287_9844296	nhr-62	WBGene00003652	Y67A6A.2	I_+_9844234_9844287_9844296	86.67%	100%			100%	0%			23.08%		33.33%	100%	62.5%	88.89%		50%	100%	100%	37.5%				100%	100%			100%		100%	100%	100%	100%	25%	100%		50%	50%	85.19%	53.33%	70%	76.92%	100%	100%	50%
K10C3.4 I_+_9859349_9860495_9860501	K10C3.4	WBGene00010731	K10C3.4	I_+_9859349_9860495_9860501	86.67%	90.48%	90.91%	96%	91.94%	91.04%	96.77%	100%	95.83%	92.75%	91.77%	92.66%	97.14%	97.67%	100%	93.02%	87.5%	93.2%	90.52%	100%	100%	100%	100%	100%	83.33%	96.62%	98.2%	92.62%	100%	100%	100%	100%	100%	84.37%		98.32%	92.31%	94.59%	93.33%	100%	94.74%	90.62%	100%	87.5%	84.38%
nhr-49 I_+_9873662_9873703_9873709	nhr-49	WBGene00003639	K10C3.6	I_+_9873662_9873703_9873709	0%	1.61%	0%	0%	0%	0%	0%	0%	1.3%	2.75%	0%	0%	1.85%	1.11%	0%	2.27%	0%	0%	0%	0%	0%	0%	2.82%	0%	0%	0%	2.2%	0%	0%	0%	0%	0%	0.57%	0%	0%	0%	0%	0%	0%	0%	0%	0%	0%	7.69%	0%
sqv-5 I_+_9948211_9949085_9949091	sqv-5	WBGene00005023	T24D1.1	I_+_9948211_9949085_9949091	11.11%	18.18%		57.14%	22.22%	3.45%	15%	20%	16.67%	12.5%	0%	4.35%	57.14%	0%		29.03%	0%	0%	0%		78.57%		42.11%	0%	0%	0%	0%	0%	0%	0%	0%	0%	100%	25.58%		14.29%	0%		0%	66.67%	0%	33.33%	0%	40%	25%
mom-5 I_+_9966113_9966605_9966611	mom-5	WBGene00003397	T23D8.1	I_+_9966113_9966605_9966611	6.25%	0%	50%	0%			0%	0%		0%	0%	11.11%	9.09%	0%		18.75%	0%	0%	9.09%		88.89%		0%	0%	0%			0%	0%	0%			0%	0%		30%	0%	0%	0%		0%	0%	0%	50%	0%
Y48G1C.8 I_-_100323_100338_100393	Y48G1C.8	WBGene00021681	Y48G1C.8	I_-_100323_100338_100393	36.36%	37.5%	0%	18.18%	50%	12.5%	38.46%	75%	25%	23.08%	29.41%	40%	55.88%	26.47%		22.22%	22.22%	0%	28.57%	100%	33.33%		0%	50%	0%	100%	0%	50%	75%	25%	0%	0%	9.09%	40.35%		21.74%	0%	50%	33.33%	60%	100%	0%	16.67%	33.33%	14.29%
scpl-1 I_-_10093777_10093783_10100662	scpl-1	WBGene00007054	B0379.4	I_-_10093777_10093783_10100662																							28.57%	33.33%		100%	0%	0%	0%					20.55%		0%	100%					0%	0%	0%	16.67%
dao-5 I_-_10190508_10190516_10190555	dao-5	WBGene00000931	C25A1.10	I_-_10190508_10190516_10190555	0%	0%	0%	0%	0%	0%	0%	0%	0%	0%	0%	0%	0%	0%		0%	0%	0%	0%		0%	0%	0%	0%	0%	0%	0%	0%	0%	0%	0%	0%	0%	3.08%		0%	0%	0%	0%	0%	0%	0%	0%	0%	0%
lid-1 I_-_10192113_10192128_10192169	lid-1	WBGene00007711	C25A1.12	I_-_10192113_10192128_10192169
lid-1 I_-_10192582_10192587_10192632	lid-1	WBGene00007711	C25A1.12	I_-_10192582_10192587_10192632	100%	100%	91.67%	95.83%	100%	100%	100%	100%	100%	100%	100%	100%	87.5%	100%		100%	100%	100%	100%	100%	100%		100%	100%		100%		100%	100%	100%	100%	100%	100%	94.32%		100%	100%	100%	100%	100%	100%	100%	100%	100%	83.33%
csnk-1 I_-_10230425_10230440_10230482	csnk-1	WBGene00013709	Y106G6E.6	I_-_10230425_10230440_10230482	1.69%	4.17%	2%	0%	1.33%	2.05%	5.63%	2.94%	4.17%	4.55%	0%	0%	6.9%	0%	0%	12%	0%	2.22%	5.26%	0%	1.61%	0%	2.94%	0%	1.59%	0%	0.99%	6.67%	3.43%	0%	0%	0%	0%	18.79%		0%	0%	0%	0%	0%	0%	0%	0%	0%	7.69%
Y106G6G.2 I_-_10321469_10323354_10324148	Y106G6G.2	WBGene00013711	Y106G6G.2	I_-_10321469_10323354_10324148	25%	0%	33.33%	12.5%	100%	50%		33.33%	0%	13.16%	0%	25%	0%	7.14%	0%	0%	3.57%	10.34%	0%		30%		0%			0%	0%	0%		0%	20%	50%	0%	28.57%		16.67%	0%	0%		0%	50%		0%	0%
pab-1 I_-_10433705_10433708_10433755	pab-1	WBGene00003902	Y106G6H.2	I_-_10433705_10433708_10433755	100%	99.71%	100%	99.49%	98.4%	100%	100%	100%	100%	100%	99.85%	100%	99.23%	99.35%	100%	99.8%	100%	100%	99.5%	100%	100%	96.77%	99.7%	100%	100%	100%	100%	100%	100%	100%	99.59%	100%	100%	100%	100%	99.79%	100%	99.58%	100%	100%	100%	100%	100%	100%	100%
pdpr-1 I_-_10442182_10442190_10442228	pdpr-1	WBGene00013718	Y106G6H.5	I_-_10442182_10442190_10442228	0%	0%	0%	4.76%	0%	0%	0%	0%	0%	6.06%	0%	0%	0%	0%		5.26%	0%	0%	7.41%	0%	35.71%	0%	0%	0%	0%	0%	0%	0%	0%	0%	0%	0%	0%	0%		0%	0%	0%	0%	0%	0%	0%	0%	16.67%	0%
Y106G6H.6 I_-_10445400_10445415_10445526	Y106G6H.6	WBGene00013719	Y106G6H.6	I_-_10445400_10445415_10445526	80%	71.43%	33.33%	80%			50%	100%	0%	100%	100%	100%	55.56%	100%		75%	100%	62.5%	66.67%		100%		100%			100%	100%	100%		60%		0%	100%	89.47%		100%		100%	66.67%	100%		100%		100%
row-1 I_-_10476729_10476735_10476777	row-1	WBGene00009508	F37D6.2	I_-_10476729_10476735_10476777	14.29%	20%	0%	33.33%	0%		0%	100%	0%	7.14%	0%	33.33%	44.44%	14.29%		50%		0%	0%		0%		0%	0%		0%	100%				0%	0%	0%	16.28%		0%	0%	33.33%	0%		0%	100%		0%	33.33%
row-1 I_-_10477961_10477964_10478014	row-1	WBGene00009508	F37D6.2	I_-_10477961_10477964_10478014	80.95%	71.43%	87.88%	86.67%	0%	75%		100%	100%	73.08%	100%	94.44%	69.23%	81.25%		75%	69.23%	87.5%	92.86%		100%		25%	66.67%		100%	100%	100%		100%	100%	100%	52.94%	93.33%		80%	100%	0%		100%		80%	100%		33.33%
mus-101 I_-_10484686_10484698_10484735	mus-101	WBGene00009507	F37D6.1	I_-_10484686_10484698_10484735	0%	0%		0%	0%				0%	0%		0%	0%	0%	0%	0%	50%		0%		0%		0%			0%	0%	0%	0%	0%	0%		0%	0%			0%						0%	100%
cdc-26 I_-_10639751_10639873_10639917	cdc-26	WBGene00015235	B0511.9	I_-_10639751_10639873_10639917																																										57.14%	33.33%	16.67%	30%
B0511.12 I_-_10664409_10664487_10665747	B0511.12	WBGene00015237	B0511.12	I_-_10664409_10664487_10665747	45.83%	0%	88.89%	100%	100%	75%	100%	66.67%	80%	52.27%	80%	26.09%	63.33%	70%		31.58%	83.33%	95%	36.36%		0%		33.33%	50%		0%	0%	100%	0%	100%	87.5%	86.67%	100%	52.99%		82.61%	100%	100%	100%	100%	90%		100%	20%	0%
tag-296 I_-_10934236_10934239_10934899	tag-296	WBGene00018632	F49D11.9	I_-_10934236_10934239_10934899	48.15%	20%	0%	41.18%	100%	0%	66.67%	100%		21.74%	21.43%	23.08%	54.17%	50%		55.56%	0%	21.43%	25%		100%		37.5%	50%			42.86%	66.67%	100%	0%	25%	0%	0%	26.09%		40%	10%	0%	0%	0%	33.33%	0%	25%	50%	100%
impt-1 I_-_10968720_10968726_10968771	impt-1	WBGene00013122	Y52B11A.2	I_-_10968720_10968726_10968771	6.67%	33.33%	0%	26.32%	0%	0%			0%	80%	0%		87.5%	0%		57.14%	33.33%	20%	0%		0%	0%	0%	0%		100%	0%	0%	50%	100%	0%	0%	0%	29.41%		20%	0%	0%		33.33%	100%	50%	0%	66.67%	0%
hmr-1 I_-_11123077_11126657_11127804	hmr-1	WBGene00001980	W02B9.1	I_-_11123077_11126657_11127804	0%	25%	8.33%	4.65%	8%	18.75%	27.27%	0%	10%	0%	0%	15.79%	4.17%							0%	0%		0%	0%	0%	0%	0%	20%	0%	0%	9.62%	3.7%	0%	2.38%		4.29%	0%	10%	12.5%	0%	0%	0%	5.41%	8.33%	0%
F28D9.4; pigl-1 I_-_11168771_11174748_11175026	F28D9.4; pigl-1	WBGene00009220; WBGene00013131	F28D9.4; Y52B11C.1	I_-_11168771_11174748_11175026	50%	50%	49.295%	50%	50%	46.155%	50%	50%	44.445%	50%	50%	45.59%	50%	54.35%	100%	50%	50%	50%	52.5%		25%	100%	49.375%	100%	50%	50%	48.335%	44.615%	47.81%	50%	49.275%	47.115%	49.795%	66.13%	100%	50%	100%	50%	50%	50%	47.06%	50%	50%	100%	50%
rsr-1 I_-_11181798_11181824_11181950	rsr-1	WBGene00004706	F28D9.1	I_-_11181798_11181824_11181950	12.24%	0%	15%	11.76%	0%	14.29%	0%	12.5%	33.33%	9.76%	7.84%	0%	3.85%	1.89%		2.94%	0%	16%	2.63%		14.29%		4.55%	22.22%	0%	9.52%	15%	5.26%	33.33%	16.67%	14.29%	5.88%	11.11%	6.06%	0%	23.53%	12.5%	8.33%	20%	0%	0%	22.73%	0%	28.57%	10%
F36D1.12 I_-_11261425_11261786_11261907	F36D1.12	WBGene00086556	F36D1.12	I_-_11261425_11261786_11261907	1.48%	1.43%	1.44%	1.04%					0%	0%		0%	0%	0%		100%							100%	50%		0%		0%	0%			0%	0%	0%		0%	0%	0%	0%	0%					0%
ego-2 I_-_11403020_11403026_11403474	ego-2	WBGene00001215	Y53H1C.2	I_-_11403020_11403026_11403474	0%	0%	0%	0%	0%	14.29%	7.69%	0%	33.33%	28.57%	0%	0%	5.56%	0%		5%	4%	0%	0%		0%		0%	0%	0%	0%	0%	0%	0%	10%	0%	0%	0%	11.86%		2.86%	0%	0%	0%	0%	0%	100%	0%	0%	0%
Y48G8AL.10 I_-_1141031_1141340_1142083	Y48G8AL.10	WBGene00021689	Y48G8AL.10	I_-_1141031_1141340_1142083	0%	0%	0%	0%	0%	0%			0%	0%	0%	0%	4.55%	0%	0%	12.5%	0%	13.33%	0%		0%	0%	0%			0%	0%	0%		0%	0%	0%	0%	0%		0%	0%	0%	0%	0%		0%	0%	0%	0%
ego-2 I_-_11411568_11411628_11412991	ego-2	WBGene00001215	Y53H1C.2	I_-_11411568_11411628_11412991	27.45%	8.33%	44%	47.37%	8.33%	17.65%	0%	0%	37.5%	0%	0%	0%	0%	2.33%		0%	0%	9.3%	0%	0%	0%	0%	0%		0%	0%	22.22%	12.5%		16.67%	0%	0%	15%	23.68%		52.63%	33.33%	35.29%	78.57%	50%	16.67%	0%	0%	0%	0%
dys-1 I_-_11545540_11545699_11546116	dys-1	WBGene00001131	F15D3.1	I_-_11545540_11545699_11546116
F15D3.6 I_-_11572524_11572531_11573262	F15D3.6	WBGene00008856	F15D3.6	I_-_11572524_11572531_11573262	7.41%	0%	0%	0%						0%	0%	25%	6.67%	8.33%	0%	0%	7.69%	0%	3.7%	0%	0%	0%	8.33%		0%	0%	0%	0%	22.22%	0%	0%	0%	0%					21.05%	0%	10.34%	0%	0%	33.33%	0%	0%
spe-9 I_-_11584558_11584569_11584614	spe-9	WBGene00004963	C17D12.6	I_-_11584558_11584569_11584614	0%	100%		20%				0%		66.67%	0%					0%							0%				71.43%	0%	0%					100%					0%	100%					0%
scrm-1 I_-_11688963_11689113_11689343	scrm-1	WBGene00011935	T22H2.5	I_-_11688963_11689113_11689343	99.45%	100%	100%	100%	100%	100%	100%	100%	100%	100%	100%	100%	100%	94.74%		100%	100%	100%	95.83%	100%	100%		100%	100%	100%	100%	100%	100%	100%	100%	100%	100%	100%	100%	100%	100%	100%	100%	100%	100%	100%
vab-10 I_-_11748857_11749161_11749273	vab-10	WBGene00006876	ZK1151.1	I_-_11748857_11749161_11749273	0%	0%	87.5%	47.06%	100%	0%	30.77%	28.57%	42.86%	12.5%	0%	16%	42.86%	54.84%	0%	0%	16.67%	35.71%	10.53%		0%		9.52%	16.67%	0%									32.86%		18.75%	6.67%					33.33%	25%	33.33%	0%
vab-10 I_-_11762249_11771333_11773416	vab-10	WBGene00006876	ZK1151.1	I_-_11762249_11771333_11773416	76.06%	76.47%	56.25%	77.42%	100%	75%	58.82%	85.71%	50%	26.79%	66.67%	53.85%	45.71%	58.33%	100%	46.43%	78.57%	56.67%	58.93%	0%	66.67%	46.43%	72%	76%	100%	67.9%	68.75%	85.71%	53.57%	85.71%	29.17%	54.55%	80%	66.67%	0%	60%	78.26%	0%	57.14%	63.64%	54.17%	57.14%	75%	85.71%	81.25%
vab-10 I_-_11777170_11777698_11777950	vab-10	WBGene00006876	ZK1151.1	I_-_11777170_11777698_11777950	10.39%	3.33%	25%	25%	0%	12.5%	16.67%	20%	28.57%	18.18%	8.33%	5%	13.04%	21.74%		24%	0%	12.5%	16.67%	100%	0%	0%	41.67%	0%	0%	40%	0%	7.69%	4.17%	0%	27.78%	33.33%	11.11%	22.73%	0.6%	0%	37.5%	23.08%	0%	20%	15.38%	46.15%	25%	25%	8.33%
F15D3.10 I_-_11932953_11933287_11933916	F15D3.10	WBGene00195553	F15D3.10	I_-_11932953_11933287_11933916	95.65%	100%	95.76%	94.54%																			100%											100%		100%		100%	100%
ksr-2 I_-_12059695_12059707_12059755	ksr-2	WBGene00002240	F58D5.4	I_-_12059695_12059707_12059755
Y48G8AL.16 I_-_1215123_1215186_1217170	Y48G8AL.16	WBGene00195068	Y48G8AL.16	I_-_1215123_1215186_1217170	60%	26.32%		75%	100%			60%	100%	43.48%	62.5%	25%	31.82%	40%		57.95%	35.71%	0%	50%	0%	77.78%		56.25%	62.5%	100%	42.11%	40%	42.86%	0%	15.38%	50%		50%	28.57%	100%	100%	50%			0%	75%		50%	0%	60%
E03H4.8 I_-_12426461_12426515_12426732	E03H4.8	WBGene00008476	E03H4.8	I_-_12426461_12426515_12426732	87.5%	84.62%	90.24%	100%	100%	100%	0%	100%	100%	94.12%	95.35%	80.95%	85.71%	100%		90.91%	100%	100%	100%		100%		100%	100%		100%	92.59%	100%	100%	100%	100%	100%	100%	100%	100%	95.45%	100%	100%	100%	66.67%	100%	100%	80%	100%	100%
grh-1 I_-_1264020_1264237_1264755	grh-1	WBGene00001707	Y48G8AR.1	I_-_1264020_1264237_1264755	80%	100%			100%	60%	75%	100%	80%	0%	60%	50%	80%	0%	0%	0%	66.67%	45.45%	60%				66.67%	100%		20%	0%	0%	30.77%	0%	0%		100%	38.1%			80%	83.33%	100%	100%	50%	0%		0%
vps-25 I_-_12734769_12734788_12734971	vps-25	WBGene00012193	W02A11.2	I_-_12734769_12734788_12734971	0.97%	0%	7.41%	0%	4.41%	10%	18.99%	10.26%	6.12%	5.26%	0.52%	0.78%	0%	1.96%	24.55%	5.44%	0.71%	2.27%	0%	0%	2.17%	0%	0.85%	2.86%	0%	5.05%	1.09%	1.04%	2.4%	4.26%	2.63%	0%	3.41%	0%	0%	2.17%	6.25%	0%	0%	7.41%	0%	5.66%	14.29%	0%	0%
attf-6 I_-_12798394_12798403_12800148	attf-6	WBGene00012474	Y18D10A.1	I_-_12798394_12798403_12800148	0%	50%	0%	0%	0%	0%	0%	0%	0%	0%	33.33%	0%	0%	0%	0%		0%	0%	0%		0%		0%	50%		0%		0%			0%	0%		0%		0%	0%	25%	0%	100%	0%	0%	0%		0%
M01E5.3 I_-_13282401_13282407_13282452	M01E5.3	WBGene00010806	M01E5.3	I_-_13282401_13282407_13282452	10.59%	10.17%	4%	5.83%	3.85%	10%	0%	10.71%	5.13%	30.51%	0%	11.29%	23.75%	1.05%	0%	24.44%	0%	5.19%	0%	0%	90.91%	0%	16.42%	21.43%	0%	0%	2.78%	2.04%	0%	7.14%	0%	2.63%	5.17%	38.12%	0%	3.9%	0%	0%	0%	0%	13.33%	18.75%	2.78%	33.33%	19.23%
M01E5.3 I_-_13282693_13282699_13283772	M01E5.3	WBGene00010806	M01E5.3	I_-_13282693_13282699_13283772	79%	91.67%	83.64%	89.47%	81.82%	89.29%	90%	89.47%	94.74%	87.18%	93.9%	100%	92.86%	91.3%	100%	91.3%	100%	94.29%	84.62%	100%	100%	100%	79.31%	50%	100%	100%	100%	84%	100%	100%	86.96%	84%	88.64%	87.36%		97.33%	73.33%	100%	100%	70%	100%	84.62%	91.67%	84.62%	86.67%
pde-1 I_-_13311678_13311684_13311800	pde-1	WBGene00011433	T04D3.3	I_-_13311678_13311684_13311800	0%	0%	100%	100%	32.39%	48.75%	46.88%	50%	48.57%	62.5%	0%	50%	50%	33.33%		0%	10%	28.57%	100%	100%		0%	48.39%	60%	70.91%	14.55%	55.12%	61.76%	46.84%	51.72%	47.06%	61.29%	42.65%	58.33%		25%	33.33%	100%	66.67%	100%	0%		50%		100%
pde-1 I_-_13313819_13313828_13314162	pde-1	WBGene00011433	T04D3.3	I_-_13313819_13313828_13314162	0%	0%	0%		4.39%	16.74%	8.44%	6.9%	14.15%	0%	14.29%	5%	0%	0%		0%	0%	0%	0%			0%	10.98%	2.94%	0%	8.76%	9.46%	12.67%	15.36%	17.65%	10%	4.65%	5%	9.84%		37.5%	14.29%	25%	0%	0%	0%	0%	0%	0%	33.33%
C01A2.1 I_-_13410509_13410739_13410997	C01A2.1	WBGene00007213	C01A2.1	I_-_13410509_13410739_13410997
ints-8 I_-_13455644_13457653_13458973	ints-8	WBGene00013021	Y48G10A.4	I_-_13455644_13457653_13458973	0%	0%	9.09%	0%	0%	0%	0%			0%	0%	0%	0%	0%		0%	0%	0%	0%				0%	0%	0%	0%	0%	0%		0%	0%	0%	0%	8.16%		0%		0%			0%	0%			0%
soem-1 I_-_13493098_13493104_13493143	soem-1	WBGene00013603	Y87G2A.17	I_-_13493098_13493104_13493143	0%	10%	0%	0%	0%	0%	0%	0%	0%	0%	11.76%	0%	0%	0%	0%	2.38%	0%	0%	0%		0%		0%	33.33%		0%	0%	0%	0%		0%	0%	0%	0%		6.25%	22.22%	0%	0%	0%	20%	0%	3.7%	5.56%	0%
agef-1; Y39A3CR.10 I_-_13623736_13623742_13624795	agef-1; Y39A3CR.10	WBGene00012386; WBGene00202101	Y6B3A.1; Y39A3CR.10	I_-_13623736_13623742_13624795	0%	0%	4.35%	0%	0%	0%	0%	0%	0%	0%	0%	11.11%	0%	0%		0%	2.085%	1.56%	0%	0%	0%	0%	0%				0%	0%	0%	0%	0%	0%	0%	0%	0%	0%	0%	0%	0%	0%	0%	0%		0%	0%
W04A4.6; Y39A3CR.10 I_-_13685687_13687256_13687329	W04A4.6; Y39A3CR.10	WBGene00012235; WBGene00202101	W04A4.6; Y39A3CR.10	I_-_13685687_13687256_13687329	45.45%	25%	0%		0%	100%		100%		75%		50%	52.38%	50%		58.82%	100%		0%		25%		66.665%	0%						0%	25%		0%	28.57%		0%	50%		0%		33.33%	40%	80%		50%
W09G3.7 I_-_13801162_13801169_13801822	W09G3.7	WBGene00012370	W09G3.7	I_-_13801162_13801169_13801822	77.78%	75%	100%	75%		100%	100%	100%	71.43%	39.13%	66.67%	61.11%	92%	66.67%	0%	100%	85.71%	55.56%	89.47%		100%	0%	100%	100%			72.73%	83.33%	60%	100%	80%	60%	100%	67.57%		36.36%	20%	50%	42.86%	0%	100%	100%	100%	100%	0%
W09G3.1 I_-_13828805_13829424_13831737	W09G3.1	WBGene00012365	W09G3.1	I_-_13828805_13829424_13831737					33.33%	0%	50%	100%	100%					100%		69.23%	72.73%	100%	50%	0%	50%		25%	0%	100%	100%	100%	100%	83.33%	100%	50%	50%	83.33%	52.38%		71.43%	80%	50%	100%	0%	0%	100%	66.67%	100%	100%
W09G3.1 I_-_13829424_13830190_13831737	W09G3.1	WBGene00012365	W09G3.1	I_-_13829424_13830190_13831737	5.88%	9.09%	0%	0%	0%	100%	50%	0%	0%	0%	0%	0%	16.67%	0%		0%	11.11%	18.18%	66.67%		0%		0%		0%	0%	0%	0%	44.44%	33.33%	0%	0%	0%	31.25%		0%	0%	0%	25%			0%	0%	0%	0%
usp-3 I_-_13946404_13947851_13949491	usp-3	WBGene00013506	Y71A12B.9	I_-_13946404_13947851_13949491
gopc-1 I_-_14188124_14188130_14188193	gopc-1	WBGene00014101	ZK849.2	I_-_14188124_14188130_14188193	55.56%	100%	100%	85.71%	100%	70.59%	100%	83.33%	75%	94.12%	88.46%	96%	80%	65.71%	100%	75%	100%	73.08%	77.27%	70.59%	100%	25%	80%	66.67%		64.29%	100%	84.21%	100%	0%	0%	75%	100%	59.02%		66.67%	63.64%	33.33%	100%	100%	100%	0%	66.67%	0%	0%
F09C3.2 I_-_14272830_14273375_14273964	F09C3.2	WBGene00008610	F09C3.2	I_-_14272830_14273375_14273964	100%	100%	100%	100%	100%	100%	100%	100%	100%	100%	100%	100%	100%	100%	100%	100%	100%	100%	100%	100%	99.3%	100%	100%	100%	100%	100%	100%	100%	100%	100%	100%	100%	100%	100%		100%	100%					100%	100%	100%	100%
Y105E8A.28 I_-_14495252_14496964_14497534	Y105E8A.28	WBGene00013685	Y105E8A.28	I_-_14495252_14496964_14497534						0%																																				100%	100%		100%
Y105E8A.28 I_-_14498044_14498052_14498093	Y105E8A.28	WBGene00013685	Y105E8A.28	I_-_14498044_14498052_14498093
Y105E8A.25 I_-_14567497_14569940_14570051	Y105E8A.25	WBGene00013682	Y105E8A.25	I_-_14567497_14569940_14570051					0%	0%	12.5%	0%	100%												7.69%		50%	0%		0%	0%	33.33%	0%					22.14%		3.85%	20%		0%		50%	0%	0%	0%	50%
Y105E8A.25 I_-_14571778_14571787_14572717	Y105E8A.25	WBGene00013682	Y105E8A.25	I_-_14571778_14571787_14572717	0%	50%			0%		0%		0%	0%	0%	0%	0%	0%		0%	0%	0%	0%				20%	0%	0%		0%	0%			0%			0%		3.85%	0%			0%	0%	100%		100%	50%
Y105E8A.25 I_-_14587139_14589635_14590704	Y105E8A.25	WBGene00013682	Y105E8A.25	I_-_14587139_14589635_14590704	31.25%	20%	0%	0%	50%	66.67%	0%	33.33%		35%	100%	0%	70%	0%		100%	15.38%	25%	8.33%	0%	71.43%	0%	28.57%	50%		16.67%	0%	33.33%		0%	7.69%		100%	56.14%		40%	0%	100%	0%	0%	0%	0%	0%	0%	42.86%
Y105E8A.25 I_-_14590812_14590938_14592093	Y105E8A.25	WBGene00013682	Y105E8A.25	I_-_14590812_14590938_14592093	17.39%	11.11%	75%		0%	66.67%	60%	25%		20%		25%	10%	37.5%		0%	33.33%	75%	20%		70%		0%	25%	0%	27.27%	0%	100%	100%	0%	10%		0%	14.29%		0%	0%	100%	100%	0%		100%	0%		0%
F31D4.11; lev-11 I_-_14623148_14623408_14623826	F31D4.11; lev-11	WBGene00199743; WBGene00002978	F31D4.11; Y105E8B.1	I_-_14623148_14623408_14623826	76.19%	54.545%	57.5%	6%	64.285%	55.265%	50%	5.88%	20%	75%	58.975%	64.285%	75%	62.62%		61.11%	52.89%	44%	52.12%	45%	45%	50%	62%	66.665%	0%	70%	5.56%	0%	40%	61.54%	57.145%	53.335%	50%	52.855%	100%	47.54%	50%	47.62%	50%	0%	75%	50%	57.145%	87.5%	50%
F31D4.11; lev-11 I_-_14623148_14623709_14623826	F31D4.11; lev-11	WBGene00199743; WBGene00002978	F31D4.11; Y105E8B.1	I_-_14623148_14623709_14623826	0%	0%	0%	0%				0%		0%	0%	0%	0%	0%	0%	0%	0%	0%	1.67%	0%	0%	0%	0%	0%	0%	0%	0%	0%		0%	0%	0%	0%	0%	0%	0%	0%		0%	0%	0%	0%	0%	0%	0%
F31D4.11; lev-11 I_-_14624420_14624661_14624954	F31D4.11; lev-11	WBGene00199743; WBGene00002978	F31D4.11; Y105E8B.1	I_-_14624420_14624661_14624954	3.49%	8.89%	0.925%	0%	0%	2.94%	6.015%	0%	2.175%	9.81%	0%	12.82%	13.165%	0%	0%	28.57%	3.4%	7.045%	5.555%	0%	16.665%	0%	0.505%	25%	0%	0%	4%	26.075%	0%	4.285%	15.8%	0%	0.735%	7.17%	0%	1.165%	1.665%	0%	0%	25%	0%	0%	25%	0%	25.265%
F31D4.11 I_-_14783430_14783436_14783769	F31D4.11	WBGene00199743	F31D4.11	I_-_14783430_14783436_14783769
F31D4.11; sur-2 I_-_14785643_14785649_14785697	F31D4.11; sur-2	WBGene00199743; WBGene00006349	F31D4.11; F39B2.4	I_-_14785643_14785649_14785697	9.52%	18.52%	14.81%	17.24%	0%	0%	0%	21.43%	0%	0%	11.54%	11.11%	18.42%							37.5%	20%		0%	0%		7.41%	23.08%	10.53%	9.09%	7.69%	16.67%	8.33%	0%	8.14%		4.35%	7.69%	0%	6.67%	100%	0%	0%	0%	37.5%	14.29%
eva-1 I_-_14832132_14832867_14834696	eva-1	WBGene00009304	F32A7.3	I_-_14832132_14832867_14834696	11.11%	0%	7.69%	7.69%		50%	0%	0%		14.81%	0%	5.56%	25%	16.67%		0%	0%	0%	6.67%		0%	0%	12.5%			100%		30%			0%	0%		6.48%	0%	8.89%	40%	100%	0%	0%	0%
frm-1 I_-_14878993_14880846_14881050	frm-1	WBGene00001488	ZK270.2	I_-_14878993_14880846_14881050	31.58%	28.38%	17.07%	16.07%	25%	16.67%	15%	15.79%	44.44%	21.82%	16.51%	16.51%	11.22%	19.09%	75.82%	26.88%	13.49%	14.53%	19.33%	71.43%	7.41%	50%	20.83%	16.67%	38.1%									9.54%	0%	5.15%	22.73%					77.08%	70.18%	76.92%	63.64%
frm-1 I_-_14881174_14893742_14894574	frm-1	WBGene00001488	ZK270.2	I_-_14881174_14893742_14894574	41.03%	34.21%	66.67%	30.77%	33.33%	33.33%	87.5%	40%	60%	43.04%	79.59%	47.27%	54.41%	66.67%		62.07%	27.91%	61.22%	45.24%	0%	42.86%	13.04%	37.74%	40%	0%	94.55%	47.17%	74%	88.24%	33.33%	80.65%	42.86%	68.75%	30.69%		70.59%	56.52%	27.27%	28.57%	62.96%	25%	38.46%	58.33%	35.29%	28.57%
Y92H12A.5 I_-_1491480_1491489_1492384	Y92H12A.5	WBGene00022361	Y92H12A.5	I_-_1491480_1491489_1492384	22.58%	12.5%	4.35%	25%	0%	0%	37.5%	0%	9.09%	34.04%	9.09%	15.38%	33.33%	20%		21.88%	0%	6.67%	10%		0%	0%	23.08%		0%	85.71%	41.67%	0%	0%	0%	20%	0%	40%	27.78%		15.38%	0%	15.38%	5.88%	23.08%	6.67%	0%	50%	0%	16.67%
F31C3.14 I_-_15060573_15065151_15067769	F31C3.14	WBGene00196396	F31C3.14	I_-_15060573_15065151_15067769										0%	60%	28.57%	30%
F31C3.14 I_-_15060577_15065414_15065560	F31C3.14	WBGene00196396	F31C3.14	I_-_15060577_15065414_15065560														90%	100%	0%	94.44%	88.89%	85.71%				16.67%	100%	53.33%
F31C3.14 I_-_15060815_15061154_15068011	F31C3.14	WBGene00196396	F31C3.14	I_-_15060815_15061154_15068011										0%	44.44%	16.67%	18.75%										22.22%	75%	0%	30.77%	0%	0%	15.38%
F31C3.14; F31C3.16 I_-_15061051_15065414_15065560	F31C3.14; F31C3.16	WBGene00196396; WBGene00201398	F31C3.14; F31C3.16	I_-_15061051_15065414_15065560	42.425%	38.335%	42.855%	59.31%	33.33%	0%	0%	100%	0%	60%	38.46%	71.43%	61.365%	42.31%		66.665%	38.37%	43.75%	50%		100%	100%	58.335%			50%	100%	0%	50%	0%	50%	0%	42.86%	57.13%		40%	0%	50%	50%	47.22%	100%	50%	50%	75%	57.145%
F31C3.13; F31C3.15 I_-_15063372_15063374_15070569	F31C3.13; F31C3.15	WBGene00195813; WBGene00198814	F31C3.13; F31C3.15	I_-_15063372_15063374_15070569	0%	38.75%	50%	0%		0%	16.665%	33.33%	14.29%	7.145%	8.335%	0%	21.315%	0%		60.44%	0%	2.94%	0%		50%		0%	0%		0%	0%	0%		0%	0%	0%		21.59%		50%	0%	0%	0%	0%	0%		0%	100%	16.665%
F31C3.13; F31C3.15 I_-_15063468_15063698_15070472	F31C3.13; F31C3.15	WBGene00195813; WBGene00198814	F31C3.13; F31C3.15	I_-_15063468_15063698_15070472	53.61%	100%	90%	41.49%	43.75%	30%	37.5%	50%	66.67%	0%			8.33%	0%		0%	0%	0%	0%				0%				50%			62.5%	50%	100%	92.86%	0%		0%	0%	46.43%	100%	38.89%	40%			0%	0%
F31C3.13; F31C3.15 I_-_15063478_15063618_15070459	F31C3.13; F31C3.15	WBGene00195813; WBGene00198814	F31C3.13; F31C3.15	I_-_15063478_15063618_15070459	65.43%	51.19%	23.915%	45.945%	67.855%	46.15%	80%	75%	53.335%	55%	100%	76.39%	100%	66.665%	0%	57.14%	50%	0%	60%				78.57%	0%	0%	8.33%	30%	100%	11.11%	52.63%	68.75%	47.37%	20%	52.845%		47.06%	18.75%	52.17%	53.12%	80.95%	25%		100%	50%	100%
F31C3.13; F31C3.15 I_-_15063493_15063693_15070457	F31C3.13; F31C3.15	WBGene00195813; WBGene00198814	F31C3.13; F31C3.15	I_-_15063493_15063693_15070457	73.81%	66.665%	75%	77.5%	50%	100%	100%	100%	100%	82.69%	50%	42.31%	78.57%	80%		71.085%	80%	87.5%	54.445%		95%	100%	50%	100%	100%	100%	51.785%	50%	64.285%	50%	50%	62.5%	100%	78.46%		50%	50%	50%	75%	100%	100%	100%	100%	100%	100%
F56C11.3 I_-_182616_182626_182670	F56C11.3	WBGene00018955	F56C11.3	I_-_182616_182626_182670	9.52%	14.29%	14.29%	0%	0%	0%			0%	0%	0%	0%	16.67%	27.27%		0%	18.18%	0%	8.33%		0%	0%	0%	0%		0%	0%	0%	0%	0%	0%	0%	0%	2.56%		0%	0%	33.33%	0%		0%	0%	0%	0%	0%
spe-48 I_-_1953549_1953624_1955268	spe-48	WBGene00021771	Y51F10.10	I_-_1953549_1953624_1955268	73.91%	58.33%	100%	60%	100%	71.43%	100%	66.67%	100%	100%	60%	66.67%	50%	25%		80%	100%	61.11%	64.29%		100%	100%	100%	100%				100%		100%	66.67%	100%	81.82%	96.49%		71.43%	100%	100%	87.5%	100%	100%	77.78%	100%	100%	100%
Y20F4.4 I_-_2036009_2039693_2040537	Y20F4.4	WBGene00021239	Y20F4.4	I_-_2036009_2039693_2040537	82.05%	50%	95.71%	81.91%	33.33%	33.33%	80%	0%	75%	60%	17.65%	57.14%	25%	55.56%	100%	47.62%	62.5%	31.82%	50%	66.67%	94.59%	100%	33.33%			26.67%		16.67%		14.29%	80%	41.67%	96%	55.56%		50%	100%	50%	38.46%	55.56%	73.68%	50%	50%
rcor-1 I_-_21139_24384_24649	rcor-1	WBGene00022278	Y74C9A.4	I_-_21139_24384_24649	20%	0%	5.26%	12.5%	0%	0%	0%	0%	0%	12.5%	0%	16.67%	0%	0%		0%	0%	0%	14.29%		0%	0%	0%	0%		0%	0%	50%		0%	0%	0%	0%	8.2%		4.35%	0%		0%	50%	0%	0%	0%	0%	0%
abt-2 I_-_2264844_2266075_2266902	abt-2	WBGene00000020	F12B6.1	I_-_2264844_2266075_2266902	93.33%	100%	99.04%	93.98%	100%	100%	100%	100%	100%	100%	70%	75%	100%	92.11%	100%	100%	86.84%	97.73%	100%		100%	100%	100%	100%	100%	100%	100%	100%	100%	100%	100%	100%	100%					100%	100%	93.75%	95.24%	100%		100%	100%
abt-2 I_-_2267434_2267441_2267646	abt-2	WBGene00000020	F12B6.1	I_-_2267434_2267441_2267646	0%	0%	4.35%	0%	0%	0%	0%	0%	0%	0%	0%	0%	0%	0%		0%	4.17%	3.12%	0%		0%	0%	0%					0%	0%	0%		0%	0%	0%	0%	0%	0%	0%	0%	0%	0%	0%		0%	0%
aat-5 I_-_2573933_2573941_2573997	aat-5	WBGene00000006	C55C2.5	I_-_2573933_2573941_2573997	94.74%	100%	88.89%	72.73%										87.5%		100%	73.91%	60%	75%							85.71%	100%	66.67%	81.82%									64.29%	71.43%	100%	80%	66.67%	60%	100%	100%
[truncated: 857 more rows]
[truncated: 135 more columns]

## Sheet: A5S
	Gene	WormBase_Gene_ID	Sequence_Name	AS_event_ID	ADL1	ADL2	ADL3	ADL4	AFD1	AFD2	AFD3	AFD4	AFD5	AIM1	AIM2	AIM3	AIM4	AIN1	AIN2	AIN3	AIN4	AIN5	AIN6	AIY1	AIY2	AIY3	ASEL1	ASEL2	ASEL3	ASER1	ASER2	ASER3	ASER4	ASG1	ASG2	ASG3	ASG4	ASI1	ASI2	ASI3	ASI4	ASK1	ASK2	ASK3	ASK4	AVA1	AVA2	AVA3	AVA4
[truncated: 2,680 more rows]
[truncated: 135 more columns]

[truncated: 10 more sheets: Cassette, Composite, Intron, MXE, A3S (tissue), A5S (tissue), Cassette (tissue), Composite (tissue), Intron (tissue), MXE (tissue)]
